# Supplementary material for: A taxonomic monograph of Nearctic Scolytus Geoffroy (Coleoptera, Curculionidae, Scolytinae)
Source: Zookeys. 2014 Oct 29;(450):1–182. doi: 10.3897/zookeys.450.7452 (PMC4233402; doi:10.3897/zookeys.450.7452)
Supplement: XML Treatment for Scolytus [file zookeys.450.7452-treatment1.xml]

<!DOCTYPE tp:taxon-treatment
  PUBLIC "-//TaxonX//DTD Taxonomic Treatment Publishing DTD v0 20100105//EN" "tax-treatment-NSO.dtd">
<tp:taxon-treatment xmlns:tp="http://www.plazi.org/taxpub"><tp:treatment-meta><kwd-group><label>Taxon classification</label><kwd><named-content content-type="kingdom">Animalia</named-content></kwd><kwd><named-content content-type="order">Coleoptera</named-content></kwd><kwd><named-content content-type="family">Curculionidae</named-content></kwd></kwd-group><mixed-citation publication-type="journal"><person-group><name><surname>Smith</surname><given-names>Sarah M.</given-names></name><name><surname>Cognato</surname><given-names>Anthony I.</given-names></name></person-group><article-title>A taxonomic monograph of Nearctic <italic><tp:taxon-name><tp:taxon-name-part taxon-name-part-type="genus">Scolytus</tp:taxon-name-part></tp:taxon-name></italic> Geoffroy (<tp:taxon-name><tp:taxon-name-part taxon-name-part-type="order">Coleoptera</tp:taxon-name-part></tp:taxon-name>, <tp:taxon-name><tp:taxon-name-part taxon-name-part-type="family">Curculionidae</tp:taxon-name-part></tp:taxon-name>, <tp:taxon-name><tp:taxon-name-part taxon-name-part-type="subfamily">Scolytinae</tp:taxon-name-part></tp:taxon-name>)</article-title><source>Zookeys</source><day>29</day><month>10</month><year>2014</year><volume>2014</volume><issue>450</issue><fpage>1</fpage><lpage>182</lpage><pub-id pub-id-type="doi">10.3897/zookeys.450.7452</pub-id></mixed-citation></tp:treatment-meta><tp:nomenclature><tp:taxon-name>
                        <tp:taxon-name-part taxon-name-part-type="genus">Scolytus</tp:taxon-name-part>
                    </tp:taxon-name><tp:taxon-authority>Geoffroy, 1762</tp:taxon-authority><tp:nomenclature-citation-list><tp:nomenclature-citation><tp:taxon-name><tp:taxon-name-part taxon-name-part-type="genus">Scolytus</tp:taxon-name-part></tp:taxon-name><comment> Geoffroy, 1762: 309</comment></tp:nomenclature-citation></tp:nomenclature-citation-list></tp:nomenclature><tp:treatment-sec sec-type="Type species"><title>Type species.</title><p><italic><tp:taxon-name><tp:taxon-name-part taxon-name-part-type="genus">Bostrichus</tp:taxon-name-part> <tp:taxon-name-part taxon-name-part-type="species">scolytus</tp:taxon-name-part></tp:taxon-name></italic> Fabricius, 1775.</p><p>See <xref ref-type="bibr" rid="B1">Alonso-Zarazaga and Lyal (2009)</xref> for complete taxonomic history.</p></tp:treatment-sec><tp:treatment-sec sec-type="Diagnostic characters"><title>Diagnostic characters.</title><p><italic><tp:taxon-name><tp:taxon-name-part taxon-name-part-type="genus">Scolytus</tp:taxon-name-part></tp:taxon-name></italic> is easily distinguished from all other Nearctic scolytines by the unarmed protibia with a single curved uncus at the outer apical angle, by the flattened antennal club with 0–1 septate procurved sutures, by the seven-segmented funicle, by the slightly declivous elytra, the depressed scutellar notch and scutellum and by the abruptly ascending abdominal ventrites 2–5 (except <italic><tp:taxon-name><tp:taxon-name-part taxon-name-part-type="genus">Scolytus</tp:taxon-name-part> <tp:taxon-name-part taxon-name-part-type="species">rugulosus</tp:taxon-name-part></tp:taxon-name></italic>).</p></tp:treatment-sec><tp:treatment-sec sec-type="Description"><title>Description</title><p><bold>(modified from <xref ref-type="bibr" rid="B148">Wood 1982</xref>).</bold> Length 1.7–6.0 mm, 1.7–2.9 times as long as wide. Color variable, red-brown to black. Teneral adults are often light brown.</p><p>Head visible from above. Frons flattened to convex, sexually dimorphic (discussed below for each species group or clade). Eye elongate, sinuate to shallowly emarginated, finely faceted. Antennal scape club shaped, shorter than four funicle segments; funicle seven-segmented; club larger than funicle, flattened, oval to obovate, minutely pubescent and with 3 strongly procurved sutures, suture 1 partially to completely septate and with or without a surface groove. Pronotum large, wider than long; lateral and basal margins marked by a fine elevated line; disc finely punctate. Scutellum triangular, deeply depressed below elytral surface. Elytra depressed around scutellum and along basal one-fifth to half-length of elytral suture. Elytra wider than pronotum, flattened; striae punctate; interstriate punctate, with or without setae. Venter either gradually ascending from apical margin of ventrite 1 to elytral apex, or ventrite 2 abruptly ascending, sexually dimorphic, with or without tubercules and/or carinae; remaing ventrite usually unarmed, may have various armature or elevated margins, especially in males. Procoxae narrowly separated. Protibia rectangular; sides straight, nearly parallel, without denticles; outer distal angle produced into a curved uncus.</p></tp:treatment-sec><tp:treatment-sec sec-type="Species descriptions"><title>Species descriptions.</title><p>Species are redescribed and treated alphabetically by clade or group beginning with the introduced group, native hardwood clade and conifer clade. Common names listed are the official common names of the Entomological Society of America and Canada.</p><!--PageBreak--></tp:treatment-sec><tp:treatment-sec sec-type="Introduced species group"><title>Introduced species group.</title><p>The introduced species group (1.9–4.2 mm long) (<italic><tp:taxon-name><tp:taxon-name-part taxon-name-part-type="genus">Scolytus</tp:taxon-name-part> <tp:taxon-name-part taxon-name-part-type="species">mali</tp:taxon-name-part></tp:taxon-name></italic>, <italic><tp:taxon-name><tp:taxon-name-part taxon-name-part-type="genus">Scolytus</tp:taxon-name-part> <tp:taxon-name-part taxon-name-part-type="species">multistriatus</tp:taxon-name-part></tp:taxon-name></italic>, <italic><tp:taxon-name><tp:taxon-name-part taxon-name-part-type="genus">Scolytus</tp:taxon-name-part> <tp:taxon-name-part taxon-name-part-type="species">rugulosus</tp:taxon-name-part></tp:taxon-name></italic> and <italic><tp:taxon-name><tp:taxon-name-part taxon-name-part-type="genus">Scolytus</tp:taxon-name-part> <tp:taxon-name-part taxon-name-part-type="species">schevyrewi</tp:taxon-name-part></tp:taxon-name></italic>) is not monophyletic and consists of a morphologically diverse group of Palearctic species that encompasses three formerly recognized subgenera (<xref ref-type="bibr" rid="B23">Butovitsch 1929</xref>; <xref ref-type="bibr" rid="B6">Balachowsky 1949</xref>). This diversity is reflected in the sexual dimorphism exhibited by the group. <italic><tp:taxon-name><tp:taxon-name-part taxon-name-part-type="genus">Scolytus</tp:taxon-name-part> <tp:taxon-name-part taxon-name-part-type="species">multistriatus</tp:taxon-name-part></tp:taxon-name></italic> and <italic><tp:taxon-name><tp:taxon-name-part taxon-name-part-type="genus">Scolytus</tp:taxon-name-part> <tp:taxon-name-part taxon-name-part-type="species">schevyrewi</tp:taxon-name-part></tp:taxon-name></italic> exhibit the typical frons dimorphism as discussed above. The venter lateral teeth are identical in both sexes of <italic><tp:taxon-name><tp:taxon-name-part taxon-name-part-type="genus">Scolytus</tp:taxon-name-part> <tp:taxon-name-part taxon-name-part-type="species">multistriatus</tp:taxon-name-part></tp:taxon-name></italic> and the spine on ventrite 2 is smaller in the female compared to the male. Sexual dimorphism of <italic><tp:taxon-name><tp:taxon-name-part taxon-name-part-type="genus">Scolytus</tp:taxon-name-part> <tp:taxon-name-part taxon-name-part-type="species">mali</tp:taxon-name-part></tp:taxon-name></italic> and <italic><tp:taxon-name><tp:taxon-name-part taxon-name-part-type="genus">Scolytus</tp:taxon-name-part> <tp:taxon-name-part taxon-name-part-type="species">rugulosus</tp:taxon-name-part></tp:taxon-name></italic> is much more subtle and differentiating the sexes can be challenging. <italic><tp:taxon-name><tp:taxon-name-part taxon-name-part-type="genus">Scolytus</tp:taxon-name-part> <tp:taxon-name-part taxon-name-part-type="species">mali</tp:taxon-name-part></tp:taxon-name></italic> males have the medial area of the frons and epistomal regions impressed and the lateral margins of the epistoma are lightly covered with more abundant erect setae than the female. <italic><tp:taxon-name><tp:taxon-name-part taxon-name-part-type="genus">Scolytus</tp:taxon-name-part> <tp:taxon-name-part taxon-name-part-type="species">rugulosus</tp:taxon-name-part></tp:taxon-name></italic> males have the medial area of the frons and epistoma slightly more impressed and the frons bears longer and more abundant, erect setae.</p></tp:treatment-sec><ref-list><ref id="B1"><mixed-citation xmlns:xlink="http://www.w3.org/1999/xlink" xlink:type="simple"><person-group><name name-style="western"><surname>Alonso-Zarazaga</surname><given-names>MA</given-names></name><name name-style="western"><surname>Lyal</surname><given-names>CHC</given-names></name></person-group> (<year>2009</year>) <article-title>A catalogue of family and genus group names in <tp:taxon-name><tp:taxon-name-part taxon-name-part-type="subfamily">Scolytinae</tp:taxon-name-part></tp:taxon-name> and <tp:taxon-name><tp:taxon-name-part taxon-name-part-type="subfamily">Platypodinae</tp:taxon-name-part></tp:taxon-name> with nomenclatural remarks (<tp:taxon-name><tp:taxon-name-part taxon-name-part-type="order">Coleoptera</tp:taxon-name-part></tp:taxon-name>: <tp:taxon-name><tp:taxon-name-part taxon-name-part-type="family">Curculionidae</tp:taxon-name-part></tp:taxon-name>).</article-title><source>Zootaxa</source><volume>2258</volume>: <fpage>1</fpage>–<lpage>134</lpage>.</mixed-citation></ref><ref id="B148"><mixed-citation xmlns:xlink="http://www.w3.org/1999/xlink" xlink:type="simple"><person-group><name name-style="western"><surname>Wood</surname><given-names>SL</given-names></name></person-group> (<year>1982</year>) <article-title>The bark and ambrosia beetles of North and Central America (<tp:taxon-name><tp:taxon-name-part taxon-name-part-type="order">Coleoptera</tp:taxon-name-part></tp:taxon-name>: <tp:taxon-name><tp:taxon-name-part taxon-name-part-type="family">Scolytidae</tp:taxon-name-part></tp:taxon-name>), a taxonomic monograph.</article-title><source>Great Basin Naturalist Memoirs</source><volume>8</volume>: <fpage>1</fpage>–<lpage>1359</lpage>.</mixed-citation></ref><ref id="B23"><mixed-citation xmlns:xlink="http://www.w3.org/1999/xlink" xlink:type="simple"><person-group><name name-style="western"><surname>Butovitsch</surname><given-names>V von</given-names></name></person-group> (<year>1929</year>) <article-title>Studien uber die Morphologie und Systematik der paläarktischen Splintkäfer.</article-title><source>Stettiner Entomogische Zeitung</source><volume>90</volume>: <fpage>1</fpage>–<lpage>72</lpage>.</mixed-citation></ref><ref id="B6"><mixed-citation xmlns:xlink="http://www.w3.org/1999/xlink" xlink:type="simple"><person-group><name name-style="western"><surname>Balachowsky</surname><given-names>AS</given-names></name></person-group> (<year>1949</year>) <chapter-title>Coléoptères: Scolytides.</chapter-title><source>Faune de France</source><volume>50</volume>, <size units="page">320 pp</size>.</mixed-citation></ref></ref-list></tp:taxon-treatment>
