# Supplementary material for: A taxonomic monograph of Nearctic Scolytus Geoffroy (Coleoptera, Curculionidae, Scolytinae)
Source: Zookeys. 2014 Oct 29;(450):1–182. doi: 10.3897/zookeys.450.7452 (PMC4233402; doi:10.3897/zookeys.450.7452)
Supplement: XML Treatment for Scolytus mali [file zookeys.450.7452-treatment2.xml]

<!DOCTYPE tp:taxon-treatment
  PUBLIC "-//TaxonX//DTD Taxonomic Treatment Publishing DTD v0 20100105//EN" "tax-treatment-NSO.dtd">
<tp:taxon-treatment xmlns:tp="http://www.plazi.org/taxpub"><tp:treatment-meta><kwd-group><label>Taxon classification</label><kwd><named-content content-type="kingdom">Animalia</named-content></kwd><kwd><named-content content-type="order">Coleoptera</named-content></kwd><kwd><named-content content-type="family">Curculionidae</named-content></kwd></kwd-group><mixed-citation publication-type="journal"><person-group><name><surname>Smith</surname><given-names>Sarah M.</given-names></name><name><surname>Cognato</surname><given-names>Anthony I.</given-names></name></person-group><article-title>A taxonomic monograph of Nearctic <italic><tp:taxon-name><tp:taxon-name-part taxon-name-part-type="genus">Scolytus</tp:taxon-name-part></tp:taxon-name></italic> Geoffroy (<tp:taxon-name><tp:taxon-name-part taxon-name-part-type="order">Coleoptera</tp:taxon-name-part></tp:taxon-name>, <tp:taxon-name><tp:taxon-name-part taxon-name-part-type="family">Curculionidae</tp:taxon-name-part></tp:taxon-name>, <tp:taxon-name><tp:taxon-name-part taxon-name-part-type="subfamily">Scolytinae</tp:taxon-name-part></tp:taxon-name>)</article-title><source>Zookeys</source><day>29</day><month>10</month><year>2014</year><volume>2014</volume><issue>450</issue><fpage>1</fpage><lpage>182</lpage><pub-id pub-id-type="doi">10.3897/zookeys.450.7452</pub-id></mixed-citation></tp:treatment-meta><tp:nomenclature><tp:taxon-name>
                        <tp:taxon-name-part taxon-name-part-type="genus">Scolytus</tp:taxon-name-part>
                        <tp:taxon-name-part taxon-name-part-type="species">mali</tp:taxon-name-part>
                    </tp:taxon-name><tp:taxon-authority>(Bechstein, 1805)</tp:taxon-authority><xref ref-type="fig" rid="F10">Fig. 10</xref><tp:nomenclature-citation-list><tp:nomenclature-citation><tp:taxon-name><tp:taxon-name-part taxon-name-part-type="genus">Bostrichus</tp:taxon-name-part> <tp:taxon-name-part taxon-name-part-type="species">mali</tp:taxon-name-part></tp:taxon-name><comment> Bechstein, 1805: 882.</comment></tp:nomenclature-citation><tp:nomenclature-citation><tp:taxon-name><tp:taxon-name-part taxon-name-part-type="genus">Scolytus</tp:taxon-name-part> <tp:taxon-name-part taxon-name-part-type="species">mali</tp:taxon-name-part></tp:taxon-name><comment> (Bechstein, 1805): <xref ref-type="bibr" rid="B44">Eichhoff 1881</xref>: 41.</comment></tp:nomenclature-citation><tp:nomenclature-citation><tp:taxon-name><tp:taxon-name-part taxon-name-part-type="genus">Scolytus</tp:taxon-name-part> <tp:taxon-name-part taxon-name-part-type="species">sulcatus</tp:taxon-name-part></tp:taxon-name><comment> LeConte, 1868: 167. <xref ref-type="bibr" rid="B21">Brown 1950</xref>: 203.</comment></tp:nomenclature-citation><tp:nomenclature-citation><tp:taxon-name>
                        <tp:taxon-name-part taxon-name-part-type="genus">Scolytus</tp:taxon-name-part>
                        <tp:taxon-name-part taxon-name-part-type="species">mali</tp:taxon-name-part>
                    </tp:taxon-name><comment>For complete taxonomic history see <xref ref-type="bibr" rid="B151">Wood and Bright (1992)</xref>.</comment></tp:nomenclature-citation></tp:nomenclature-citation-list></tp:nomenclature><tp:treatment-sec sec-type="Diagnosis"><title>Diagnosis.</title><p>Both sexes of <italic><tp:taxon-name><tp:taxon-name-part taxon-name-part-type="genus">Scolytus</tp:taxon-name-part> <tp:taxon-name-part taxon-name-part-type="species">mali</tp:taxon-name-part></tp:taxon-name></italic> are distinguished by having ventrite 2 at an oblique angle to ventrite 1, by the aciculate frons, with most setae found just above the epistoma and on the lateral epistomal margins, by the smooth, shining appearance of the pronotum and elytra, and by the weakly rounded and smooth elytral apex.</p></tp:treatment-sec><tp:treatment-sec sec-type="Description (male)"><title>Description (male).</title><p>3.2–4.1 mm long (mean = 3.7 mm; n = 10); 2.1–2.5 times as long as wide. Head, pronotum and abdominal venter dark red-brown, legs and antennae light brown, elytra brown to red-brown. Pronotum typically darker than elytra.</p><p><italic>Head</italic>. Epistoma weakly, broadly emarginate; epistomal process absent; median area above mandibles bearing dense patch of long, yellow, hair-like setae. Frons appearing convex when viewed laterally, moderately transversely impressed just above epistoma, longitudinally impressed near median line; densely, finely longitudinally aciculate-punctate; aciculations converging at epistoma; punctures small, coarse; sparsely covered by long, fine, erect, yellow hair-like setae, these as long as width of midpoint of eye, more abundant along epistoma. Antennal scape short, elongate; club flattened, irregularly ovoid, setose with partial septum, two arcuate sutures visible.</p><p><italic>Pronotum</italic> wider than long; apical margin broadly rounded, median area between eyes lined with scales; sides distinctly arcuate, strongly constricted near apex, forming a weak transverse impression near apical margin; surface smooth, shining, punctures on disc fine, shallow, moderately abundant, larger and more abundant laterally and on apical constriction; apical and anterolateral margins bearing sparse, erect, yellow hair-like setae; base weakly bisinuate.</p><p><italic>Elytra</italic> with sides sub-parallel on apical half, narrowing to weakly rounded, smooth apex; apex weakly emarginate at suture. Margin of apical edge bearing small, fine punctures. Disc smooth, shining; interstriae weakly impressed, more than twice width of striae, interstrial punctures uniseriate, smaller than those of striae, bearing sparse, long, semi-erect yellow hair-like setae (may be abraded); striae weakly impressed. Declivity bearing sparse, short, erect yellow setae. Metepimeron greater than half-length of metanepisternum.</p><p><italic>Venter.</italic> Apical margin of ventrite 1 weakly elevated above base of ventrite 2. Ventrite 2 nearly at an oblique angle to ventrite 1; surface smooth, shining, finely punctate; punctures small, fine, shallow; surface convex, unarmed; setae erect, short, about half of ventrite 3 length; lateral margins of ventrites 2–3 and ventrite 4 unarmed. Ventrite 5 unarmed; length of ventrite 5 equal to combined lengths of ventrites 3 and 4; setal patch absent; median depression present.</p><fig id="F10" position="float" orientation="portrait"><label>Figure 10.</label><caption><p><italic><tp:taxon-name><tp:taxon-name-part taxon-name-part-type="genus">Scolytus</tp:taxon-name-part> <tp:taxon-name-part taxon-name-part-type="species">mali</tp:taxon-name-part></tp:taxon-name></italic> <bold>A</bold> dorsal male habitus <bold>B</bold> lateral male habitus <bold>C</bold> male frons <bold>D</bold> male frons oblique <bold>E</bold> male venter <bold>F</bold> male venter oblique <bold>G</bold> dorsal female habitus <bold>H</bold> lateral female habitus <bold>I</bold> female frons <bold>J</bold> female frons oblique <bold>K</bold> female venter <bold>L</bold> female venter oblique.</p></caption><graphic xmlns:xlink="http://www.w3.org/1999/xlink" xlink:href="zookeys-450-001-g010.jpg" position="float" orientation="portrait" xlink:type="simple" id="oo_33363.jpg"/></fig></tp:treatment-sec><tp:treatment-sec sec-type="Female"><title>Female.</title><p>3.0–4.2 mm long (mean = 3.7 mm; n = 10); 2.0–2.5 times as long as wide. Similar to male except epistoma feebly emarginate, frons more strongly convex when viewed laterally, weakly aciculate, setae sparser, shorter, less than width of eye.</p></tp:treatment-sec><tp:treatment-sec sec-type="Specimens examined"><title>Specimens examined.</title><p>111.</p><p><italic>Type material.</italic> Syntypes <italic><tp:taxon-name><tp:taxon-name-part taxon-name-part-type="genus">Bostrichus</tp:taxon-name-part> <tp:taxon-name-part taxon-name-part-type="species">mali</tp:taxon-name-part></tp:taxon-name></italic> Bechstein (location unknown). Holotype <italic><tp:taxon-name><tp:taxon-name-part taxon-name-part-type="genus">Scolytus</tp:taxon-name-part> <tp:taxon-name-part taxon-name-part-type="species">sulcatus</tp:taxon-name-part></tp:taxon-name></italic> LeConte: male, labeled “[pink disc = Middle States (Md., Del., N.Y., N.J., Pa., Conn.?, R.I.?)]; type 969" (MCZC).</p><p><italic>Non-type material.</italic> <bold>CANADA:</bold> <bold><italic>ONTARIO</italic>:</bold> Hamilton, 14–21.VI.1981, M. Sanborne (CNCI-2), 23.VII.1980, ex. malaise trap (CNCI-1). Owen Sound, 27.V.[19]65, K.E. Stewart, ex. elm [= <italic><tp:taxon-name><tp:taxon-name-part taxon-name-part-type="genus">Ulmus</tp:taxon-name-part></tp:taxon-name></italic> sp.] (CNCI-1). Vineland Station, 8.VI.1949, W.L. Putnam, ex. apple [= <italic><tp:taxon-name><tp:taxon-name-part taxon-name-part-type="genus">Malus</tp:taxon-name-part></tp:taxon-name></italic> sp.] (CNCI-2). <bold><italic>QUEBEC</italic>:</bold> Cantic, 11.VIII.1945, W.J. Brown, ex. apple [= <italic><tp:taxon-name><tp:taxon-name-part taxon-name-part-type="genus">Malus</tp:taxon-name-part></tp:taxon-name></italic> sp.] (CNCI-2). Cap-Saint-Ignace, VII.1970 (CNCI-1). Dunham, 2.IX.1998, Vignoble, L’Orpailleur, ECORC/CRDHAg-Cord (DEBC-1). Napierville, 2 mi N.E., 13.VIII.1945, W.J. Brown (CNCI-1). Noyan, 0.75 mi W., 15.VIII.1945, W.J. Brown (CNCI-1). <bold>UNITED STATES:</bold> <bold><italic>CONNECTICUT</italic>:</bold> [<italic>Fairfield Co.</italic>]: Greenwich, 22.VII.1933, F.J. Dillaway, ex. in plum [= <italic><tp:taxon-name><tp:taxon-name-part taxon-name-part-type="genus">Prunus</tp:taxon-name-part></tp:taxon-name></italic> sp.] (USNM-2). <italic>New Haven Co.</italic>: New Haven, 25.VI.1956, C.W. O’Brien (EMEC-1). <bold><italic>MAINE</italic>:</bold> [<italic>Androscoggin Co.</italic>]: Livermore Falls, 5.VIII.1975, ex. plum [= <italic><tp:taxon-name><tp:taxon-name-part taxon-name-part-type="genus">Prunus</tp:taxon-name-part></tp:taxon-name></italic> sp.] (USNM-1). <bold><italic>MARYLAND</italic>:</bold> <italic>Montgomery Co.</italic>: Ashton, 4 mi S.W., 31.V.1986, G.F. &amp; J.F. Hevel, ex. malaise trap (USNM-1). <bold><italic>MASSACHUSETTS</italic>:</bold> <italic>Worchester Co.</italic>: 16.II.[19]53, ex. indoors (USNM-2). <bold><italic>MICHIGAN</italic>:</bold> <italic>Allegan Co.</italic>: Fennville area, 30.VI.2003, P. McGhee, ex. apple trees [= <italic><tp:taxon-name><tp:taxon-name-part taxon-name-part-type="genus">Malus</tp:taxon-name-part></tp:taxon-name></italic> sp.] (MSUC-6). <italic>Genesee Co.</italic>: Richfield County Park, <named-content xmlns:xlink="http://www.w3.org/1999/xlink" content-type="dwc:verbatimCoordinates" xlink:type="simple">N43°100610, W-83°55810</named-content>, 16.VI.2008, R. Mech, PI Anthony Cognato (MSUC-1). <italic>Ingham Co.</italic>: Lansing, 2 mi N., E. State Rd, <named-content xmlns:xlink="http://www.w3.org/1999/xlink" content-type="dwc:verbatimCoordinates" xlink:type="simple">N42.7842°, W84.5362°</named-content>, 261 m, 2-18.VI.2007, PI Anthony Cognato, ex. Lindgren trap with ipslure (MSUC-1). <italic>Kalamazoo Co.</italic>: Gourdneck Lake State Game Area, 16.VII.2011, S.M. Smith, A.I. Cognato, ex. <italic><tp:taxon-name><tp:taxon-name-part taxon-name-part-type="genus">Prunus</tp:taxon-name-part></tp:taxon-name></italic> sp. (MSUC-2). <italic>Oakland Co.</italic>: Farmington Hills, <named-content xmlns:xlink="http://www.w3.org/1999/xlink" content-type="dwc:verbatimCoordinates" xlink:type="simple">N42°27.668', W83°25.579'</named-content>, 2.VII.2004, B. Sullivan, ex. Lindgren funnel with multistriatus lure (MSUC-2). <italic>Saginaw Co.</italic>: St. Charles, 25.VI.1968, J.G. Truchan, ex. rotary trap (MSUC-1), 25.VI.1969 (MSUC-1). <italic>Wayne Co.</italic>: 20.VI.1960, G. Steyskai (USNM-2). <bold><italic>NEW JERSEY</italic>:</bold> [<italic>Essex Co.</italic>]: Maplewood, 7.VI.[19]34, D. Fivaz, ex. on elm [= <italic><tp:taxon-name><tp:taxon-name-part taxon-name-part-type="genus">Ulmus</tp:taxon-name-part></tp:taxon-name></italic> sp.] (USNM-12). [<italic>Morris Co.</italic>]: Chatham, 25.III.[19]34, W.D. Buchanan (USNM-1). <bold><italic>NEW YORK</italic>:</bold> <italic>Albany Co.</italic>: near Rensselaerville, Huyck Preserve, 3-10.VII.1967, R. &amp; J. Matthews, ex. window pane trap (CNCI-1). [<italic>Suffolk Co.</italic>]: Cutchogue, [19]45, Tuthill, ex. in apple [= <italic><tp:taxon-name><tp:taxon-name-part taxon-name-part-type="genus">Malus</tp:taxon-name-part></tp:taxon-name></italic> sp.] (USNM-26). [<italic>Tompkins Co.</italic>]: Groton, 24.V.1942, N.M. Downie (FMNH-1), 23.VI.1946 (FMNH-2). [<italic>Westchester Co.</italic>]: Armonk, 5.VI.[19]35, H. Dietrich, ex. apple [= <italic><tp:taxon-name><tp:taxon-name-part taxon-name-part-type="genus">Malus</tp:taxon-name-part></tp:taxon-name></italic> sp.] (CNCI-2). <bold><italic>OHIO</italic>:</bold> <italic>Medina Co.</italic>: 15.VI.[19]62, C.L. Griswold (DEBC-4). <bold><italic>PENNSYLVANIA</italic>:</bold> <italic>Luzerne Co.</italic>: Nanticoke, 20.IX.[19]60, ex. <italic><tp:taxon-name><tp:taxon-name-part taxon-name-part-type="genus">Malus</tp:taxon-name-part></tp:taxon-name></italic> sp. (CNCI-1). Nuangola, 12.V-23.VIII.1983, S. &amp; J. Peck, ex. forest intercept (CNCI-1). <bold><italic>VERMONT</italic>:</bold> <italic>Rutland Co.</italic>: Castleon, 18-19.VI.1989, H.V. Weems (FSCA-1). <bold><italic>WASHINGTON, D.C.</italic>:</bold> 5.IV.1983, E.R. Hodges, ex. on sweater of collector (USNM-1). <bold>Additional specimens:</bold> <italic>Czech Republic</italic> (MSUC-21) and <italic>Italy</italic> (MSUC-1).</p></tp:treatment-sec><tp:treatment-sec sec-type="Distribution"><title>Distribution.</title><p>CANADA: Ontario, Quebec. UNITED STATES: Connecticut, Maine, Maryland, Massachusetts, Michigan, New Jersey, New York, Ohio, Pennsylvania, Vermont, Washington, D.C., Wisconsin (Fig. <xref ref-type="fig" rid="F11">11</xref>).</p><fig id="F11" position="float" orientation="portrait"><label>Figure 11.</label><caption><p><italic><tp:taxon-name><tp:taxon-name-part taxon-name-part-type="genus">Scolytus</tp:taxon-name-part> <tp:taxon-name-part taxon-name-part-type="species">mali</tp:taxon-name-part></tp:taxon-name></italic> distribution map.</p></caption><graphic xmlns:xlink="http://www.w3.org/1999/xlink" xlink:href="zookeys-450-001-g011.jpg" position="float" orientation="portrait" xlink:type="simple" id="oo_33364.jpg"/></fig></tp:treatment-sec><tp:treatment-sec sec-type="Hosts"><title>Hosts.</title><p><italic><tp:taxon-name><tp:taxon-name-part taxon-name-part-type="genus">Malus</tp:taxon-name-part></tp:taxon-name></italic> spp. (apple), <italic><tp:taxon-name><tp:taxon-name-part taxon-name-part-type="genus">Prunus</tp:taxon-name-part></tp:taxon-name></italic> spp. (cherry), <italic><tp:taxon-name><tp:taxon-name-part taxon-name-part-type="genus">Ulmus</tp:taxon-name-part></tp:taxon-name></italic> spp. (elm), <italic><tp:taxon-name><tp:taxon-name-part taxon-name-part-type="genus">Pyrus</tp:taxon-name-part></tp:taxon-name></italic> spp. (pear) and <italic><tp:taxon-name><tp:taxon-name-part taxon-name-part-type="genus">Sorbus</tp:taxon-name-part></tp:taxon-name></italic> spp. (mountain ash).</p></tp:treatment-sec><tp:treatment-sec sec-type="Common name"><title>Common name.</title><p>Large shothole borer.</p></tp:treatment-sec><tp:treatment-sec sec-type="Biology"><title>Biology.</title><p>This species colonizes dying and weakened limbs of its host as well as fresh slash. Typical host material is 15.0–38.0 cm in diameter but branches as small as 8.0 cm are colonized (<xref ref-type="bibr" rid="B103">Pechuman 1938</xref>).</p><p>Adult galleries are somewhat variable and are either parallel or at a slight oblique angle to the grain of the wood and consisting of a nuptial chamber and a single egg gallery. The adult gallery strongly scores the sapwood and ranges in size from 3.5–6.0 cm in length. Egg niches are constructed along the gallery and score the sapwood. Six to 100 eggs may be laid along the egg galleries with the typical gallery having 40 eggs. Larval mines lightly score the sapwood and radiate perpendicular to the egg gallery. Larval galleries later meander often at an oblique angle to the grain of wood, forming a fan shaped pattern. Pupation occurs within the sapwood and broods overwinter as larvae or adults. The following year, adults emerge and feed at twig crotches before selecting host material (<xref ref-type="bibr" rid="B103">Pechuman 1938</xref>; <xref ref-type="bibr" rid="B6">Balachowsky 1949</xref>; <xref ref-type="bibr" rid="B5">Baker 1972</xref>; <xref ref-type="bibr" rid="B148">Wood 1982</xref>). In New York, <italic><tp:taxon-name><tp:taxon-name-part taxon-name-part-type="genus">Scolytus</tp:taxon-name-part> <tp:taxon-name-part taxon-name-part-type="species">mali</tp:taxon-name-part></tp:taxon-name></italic> has one generation per year although there are two generations per year in Europe (<xref ref-type="bibr" rid="B103">Pechuman 1938</xref>).</p></tp:treatment-sec><tp:treatment-sec sec-type="Collection notes"><title>Collection notes.</title><p>The senior author collected this species from an 8.0 cm diameter <italic><tp:taxon-name><tp:taxon-name-part taxon-name-part-type="genus">Prunus</tp:taxon-name-part></tp:taxon-name></italic> sp. branch that had broken during a recent windstorm. Females constructed gallery entrances beneath large flakes of bark on the sides and bottom surfaces of the branch. Specimens were infesting the same limbs as <italic><tp:taxon-name><tp:taxon-name-part taxon-name-part-type="genus">Phloeotribus</tp:taxon-name-part> <tp:taxon-name-part taxon-name-part-type="species">liminaris</tp:taxon-name-part></tp:taxon-name></italic> (Harris, 1852).</p></tp:treatment-sec><tp:treatment-sec sec-type="Remarks"><title>Remarks.</title><p>This species is native to the Palearctic region and was first detected in New York in 1868 when it was described as <italic><tp:taxon-name><tp:taxon-name-part taxon-name-part-type="genus">Scolytus</tp:taxon-name-part> <tp:taxon-name-part taxon-name-part-type="species">sulcatus</tp:taxon-name-part></tp:taxon-name></italic> LeConte. <xref ref-type="bibr" rid="B82">LeConte (1868)</xref> noted in his description that the species most strongly resembled the Palearctic species <italic><tp:taxon-name><tp:taxon-name-part taxon-name-part-type="genus">Scolytus</tp:taxon-name-part> <tp:taxon-name-part taxon-name-part-type="species">rugulosus</tp:taxon-name-part></tp:taxon-name></italic> and did not mention the collection date of his specimens. Interestingly, no other specimens were collected until 1933, 65 years after the initial discovery from southeastern New York, northern New Jersey and western Connecticut. It is likely that like LeConte’s <italic><tp:taxon-name><tp:taxon-name-part taxon-name-part-type="genus">Scolytus</tp:taxon-name-part> <tp:taxon-name-part taxon-name-part-type="species">californicus</tp:taxon-name-part></tp:taxon-name></italic> (= <italic><tp:taxon-name><tp:taxon-name-part taxon-name-part-type="genus">Scolytus</tp:taxon-name-part> <tp:taxon-name-part taxon-name-part-type="species">scolytus</tp:taxon-name-part></tp:taxon-name></italic>), <italic><tp:taxon-name><tp:taxon-name-part taxon-name-part-type="genus">Scolytus</tp:taxon-name-part> <tp:taxon-name-part taxon-name-part-type="species">mali</tp:taxon-name-part></tp:taxon-name></italic> was collected in 1868 but populations never became established. The later collections may be the result of multiple introduction events (<xref ref-type="bibr" rid="B103">Pechuman 1938</xref>).</p><p><xref ref-type="bibr" rid="B21">Brown (1950)</xref> recognized that LeConte’s species was morphologically and behaviorally identical to that of <italic><tp:taxon-name><tp:taxon-name-part taxon-name-part-type="genus">Scolytus</tp:taxon-name-part> <tp:taxon-name-part taxon-name-part-type="species">mali</tp:taxon-name-part></tp:taxon-name></italic> and placed <italic><tp:taxon-name><tp:taxon-name-part taxon-name-part-type="genus">Scolytus</tp:taxon-name-part> <tp:taxon-name-part taxon-name-part-type="species">sulcatus</tp:taxon-name-part></tp:taxon-name></italic> into synonymy. The native range of <italic><tp:taxon-name><tp:taxon-name-part taxon-name-part-type="genus">Scolytus</tp:taxon-name-part> <tp:taxon-name-part taxon-name-part-type="species">mali</tp:taxon-name-part></tp:taxon-name></italic> is Europe, Central Asia, Siberia, the Russian Far East, North Africa (<xref ref-type="bibr" rid="B97">Michalski 1973</xref>; <xref ref-type="bibr" rid="B78">Knížek 2011</xref>).</p></tp:treatment-sec><ref-list><ref id="B44"><mixed-citation xmlns:xlink="http://www.w3.org/1999/xlink" xlink:type="simple"><person-group><name name-style="western"><surname>Eichhoff</surname><given-names>WJ</given-names></name></person-group> (<year>1881</year>) <source>Die Europäischen Borkenkäfer.</source><publisher-name>Für Forstleute, Baumzüchter und Entomologen, Julius Springer</publisher-name>, <publisher-loc>Berlin</publisher-loc>, <size units="page">315 pp</size>.</mixed-citation></ref><ref id="B21"><mixed-citation xmlns:xlink="http://www.w3.org/1999/xlink" xlink:type="simple"><person-group><name name-style="western"><surname>Brown</surname><given-names>WJ</given-names></name></person-group> (<year>1950</year>) <article-title>The extralimital distribution of some species of <tp:taxon-name><tp:taxon-name-part taxon-name-part-type="order">Coleoptera</tp:taxon-name-part></tp:taxon-name>.</article-title><source>The Canadian Entomologist</source><volume>82</volume>(<issue>10</issue>): <fpage>197</fpage>–<lpage>205</lpage>. doi: <ext-link ext-link-type="doi" xlink:href="10.4039/Ent82197-10" xlink:type="simple">10.4039/Ent82197-10</ext-link></mixed-citation></ref><ref id="B151"><mixed-citation xmlns:xlink="http://www.w3.org/1999/xlink" xlink:type="simple"><person-group><name name-style="western"><surname>Wood</surname><given-names>SL</given-names></name><name name-style="western"><surname>Bright</surname><given-names>DE</given-names></name></person-group> (<year>1992</year>) <article-title>A catalog of <tp:taxon-name><tp:taxon-name-part taxon-name-part-type="family">Scolytidae</tp:taxon-name-part></tp:taxon-name> and <tp:taxon-name><tp:taxon-name-part taxon-name-part-type="family">Platypodidae</tp:taxon-name-part></tp:taxon-name> (<tp:taxon-name><tp:taxon-name-part taxon-name-part-type="order">Coleoptera</tp:taxon-name-part></tp:taxon-name>), Part 2: Taxonomic Index.</article-title><source>Great Basin Naturalist Memoirs</source><volume>13</volume>: <fpage>1</fpage>–<lpage>1553</lpage>.</mixed-citation></ref><ref id="B103"><mixed-citation xmlns:xlink="http://www.w3.org/1999/xlink" xlink:type="simple"><person-group><name name-style="western"><surname>Pechuman</surname><given-names>LL</given-names></name></person-group> (<year>1938</year>) <article-title>A preliminary study of the biology of <italic><tp:taxon-name><tp:taxon-name-part taxon-name-part-type="genus">Scolytus</tp:taxon-name-part> <tp:taxon-name-part taxon-name-part-type="species">sulcatus</tp:taxon-name-part></tp:taxon-name></italic> LeC.</article-title><source>Journal of Economic Entomology</source><volume>31</volume>: <fpage>537</fpage>–<lpage>543</lpage>.</mixed-citation></ref><ref id="B6"><mixed-citation xmlns:xlink="http://www.w3.org/1999/xlink" xlink:type="simple"><person-group><name name-style="western"><surname>Balachowsky</surname><given-names>AS</given-names></name></person-group> (<year>1949</year>) <chapter-title>Coléoptères: Scolytides.</chapter-title><source>Faune de France</source><volume>50</volume>, <size units="page">320 pp</size>.</mixed-citation></ref><ref id="B5"><mixed-citation xmlns:xlink="http://www.w3.org/1999/xlink" xlink:type="simple"><person-group><name name-style="western"><surname>Baker</surname><given-names>WL</given-names></name></person-group> (<year>1972</year>) <source>Eastern Forest Insects.</source><publisher-name>United States Department of Agriculture</publisher-name>, <publisher-loc>Miscellaneous Publications 1175</publisher-loc>, <size units="page">642 pp</size>.</mixed-citation></ref><ref id="B148"><mixed-citation xmlns:xlink="http://www.w3.org/1999/xlink" xlink:type="simple"><person-group><name name-style="western"><surname>Wood</surname><given-names>SL</given-names></name></person-group> (<year>1982</year>) <article-title>The bark and ambrosia beetles of North and Central America (<tp:taxon-name><tp:taxon-name-part taxon-name-part-type="order">Coleoptera</tp:taxon-name-part></tp:taxon-name>: <tp:taxon-name><tp:taxon-name-part taxon-name-part-type="family">Scolytidae</tp:taxon-name-part></tp:taxon-name>), a taxonomic monograph.</article-title><source>Great Basin Naturalist Memoirs</source><volume>8</volume>: <fpage>1</fpage>–<lpage>1359</lpage>.</mixed-citation></ref><ref id="B82"><mixed-citation xmlns:xlink="http://www.w3.org/1999/xlink" xlink:type="simple"><person-group><name name-style="western"><surname>LeConte</surname><given-names>JL</given-names></name></person-group> (<year>1868</year>) <article-title>Appendix.</article-title> In: <person-group><name name-style="western"><surname>Zimmermann</surname><given-names>C</given-names></name></person-group> (<role>Ed.</role>) <issue-title>Synopsis of the Scolytidae of America North of Mexico.</issue-title><source>Transactions of the American Entomological Society</source><volume>2</volume>: <fpage>141</fpage>–<lpage>178</lpage>.</mixed-citation></ref><ref id="B97"><mixed-citation xmlns:xlink="http://www.w3.org/1999/xlink" xlink:type="simple"><person-group><name name-style="western"><surname>Michalski</surname><given-names>J</given-names></name></person-group> (<year>1973</year>) <source>Revision of the Palearctic species of the genus <italic><tp:taxon-name><tp:taxon-name-part taxon-name-part-type="genus">Scolytus</tp:taxon-name-part></tp:taxon-name></italic> Geoffroy (<tp:taxon-name><tp:taxon-name-part taxon-name-part-type="order">Coleoptera</tp:taxon-name-part></tp:taxon-name>, <tp:taxon-name><tp:taxon-name-part taxon-name-part-type="family">Scolytidae</tp:taxon-name-part></tp:taxon-name>).</source><publisher-name>Panstwowe Wydawn</publisher-name>, <publisher-loc>Naukowe, Krakow</publisher-loc>, <size units="page">214 pp</size>.</mixed-citation></ref><ref id="B78"><mixed-citation xmlns:xlink="http://www.w3.org/1999/xlink" xlink:type="simple"><person-group><name name-style="western"><surname>Knížek</surname><given-names>M</given-names></name></person-group> (<year>2011</year>) <article-title><tp:taxon-name><tp:taxon-name-part taxon-name-part-type="subfamily">Scolytinae</tp:taxon-name-part></tp:taxon-name>.</article-title> In: <person-group><name name-style="western"><surname>Löbl</surname><given-names>I</given-names></name><name name-style="western"><surname>Smetana</surname><given-names>A</given-names></name></person-group> (<role>Eds</role>) <source>Catalogue of Palaearctic <tp:taxon-name><tp:taxon-name-part taxon-name-part-type="order">Coleoptera</tp:taxon-name-part></tp:taxon-name> Volume 7, <tp:taxon-name><tp:taxon-name-part taxon-name-part-type="superfamily">Curculionoidea</tp:taxon-name-part></tp:taxon-name> I</source>. <publisher-name>Apollo Books</publisher-name>, <publisher-loc>Stenstrup</publisher-loc>, <fpage>204</fpage>–<lpage>251</lpage>.</mixed-citation></ref></ref-list></tp:taxon-treatment>
