# Supplementary material for: A taxonomic monograph of Nearctic Scolytus Geoffroy (Coleoptera, Curculionidae, Scolytinae)
Source: Zookeys. 2014 Oct 29;(450):1–182. doi: 10.3897/zookeys.450.7452 (PMC4233402; doi:10.3897/zookeys.450.7452)
Supplement: XML Treatment for Scolytus multistriatus [file zookeys.450.7452-treatment3.xml]

<!DOCTYPE tp:taxon-treatment
  PUBLIC "-//TaxonX//DTD Taxonomic Treatment Publishing DTD v0 20100105//EN" "tax-treatment-NSO.dtd">
<tp:taxon-treatment xmlns:tp="http://www.plazi.org/taxpub"><tp:treatment-meta><kwd-group><label>Taxon classification</label><kwd><named-content content-type="kingdom">Animalia</named-content></kwd><kwd><named-content content-type="order">Coleoptera</named-content></kwd><kwd><named-content content-type="family">Curculionidae</named-content></kwd></kwd-group><mixed-citation publication-type="journal"><person-group><name><surname>Smith</surname><given-names>Sarah M.</given-names></name><name><surname>Cognato</surname><given-names>Anthony I.</given-names></name></person-group><article-title>A taxonomic monograph of Nearctic <italic><tp:taxon-name><tp:taxon-name-part taxon-name-part-type="genus">Scolytus</tp:taxon-name-part></tp:taxon-name></italic> Geoffroy (<tp:taxon-name><tp:taxon-name-part taxon-name-part-type="order">Coleoptera</tp:taxon-name-part></tp:taxon-name>, <tp:taxon-name><tp:taxon-name-part taxon-name-part-type="family">Curculionidae</tp:taxon-name-part></tp:taxon-name>, <tp:taxon-name><tp:taxon-name-part taxon-name-part-type="subfamily">Scolytinae</tp:taxon-name-part></tp:taxon-name>)</article-title><source>Zookeys</source><day>29</day><month>10</month><year>2014</year><volume>2014</volume><issue>450</issue><fpage>1</fpage><lpage>182</lpage><pub-id pub-id-type="doi">10.3897/zookeys.450.7452</pub-id></mixed-citation></tp:treatment-meta><tp:nomenclature><tp:taxon-name>
                        <tp:taxon-name-part taxon-name-part-type="genus">Scolytus</tp:taxon-name-part>
                        <tp:taxon-name-part taxon-name-part-type="species">multistriatus</tp:taxon-name-part>
                    </tp:taxon-name><tp:taxon-authority>(Marsham, 1802)</tp:taxon-authority><xref ref-type="fig" rid="F12">Fig. 12</xref><tp:nomenclature-citation-list><tp:nomenclature-citation><tp:taxon-name><tp:taxon-name-part taxon-name-part-type="genus">Ips</tp:taxon-name-part> <tp:taxon-name-part taxon-name-part-type="species">multistriatus</tp:taxon-name-part></tp:taxon-name><comment> Marsham, 1802: 54.</comment></tp:nomenclature-citation><tp:nomenclature-citation><tp:taxon-name><tp:taxon-name-part taxon-name-part-type="genus">Scolytus</tp:taxon-name-part> <tp:taxon-name-part taxon-name-part-type="species">multistriatus</tp:taxon-name-part></tp:taxon-name><comment> (Marsham, 1802). Chapuis and Candeze 1853: 577.</comment></tp:nomenclature-citation><tp:nomenclature-citation><tp:taxon-name><tp:taxon-name-part taxon-name-part-type="genus">Scolytus</tp:taxon-name-part> <tp:taxon-name-part taxon-name-part-type="species">javanus</tp:taxon-name-part></tp:taxon-name><comment> Chapuis, 1869: 56. <xref ref-type="bibr" rid="B115">Schedl 1954</xref>: 137.</comment></tp:nomenclature-citation><tp:nomenclature-citation><tp:taxon-name>
                        <tp:taxon-name-part taxon-name-part-type="genus">Scolytus</tp:taxon-name-part>
                        <tp:taxon-name-part taxon-name-part-type="species">multistriatus</tp:taxon-name-part>
                    </tp:taxon-name><comment>For complete taxonomic history see <xref ref-type="bibr" rid="B151">Wood and Bright (1992)</xref>.</comment></tp:nomenclature-citation></tp:nomenclature-citation-list></tp:nomenclature><tp:treatment-sec sec-type="Diagnosis"><title>Diagnosis.</title><p>Both sexes of the species are distinguished by the presence of lateral teeth on the apical margins of ventrites 2–4 and by a median conical spine on the basal margin of ventrite 2.</p></tp:treatment-sec><tp:treatment-sec sec-type="Description (male)"><title>Description (male).</title><p>2.2–3.9 mm long (mean = 2.81 mm; n = 20); 2.0–2.6 times as long as wide. Head, pronotum, and abdominal venter dark red-brown, legs light brown, antennae yellow-brown, elytra usually dark red-brown but may be brown. Color not uniform and pronotal and elytral surfaces frequently contain patches of red-brown mixed with dark red-brown. Pronotum typically darker than elytra.</p><p><italic>Head.</italic> Epistoma weakly, broadly emarginate; epistomal process absent; median area above mandibles bearing dense patch of long, yellow, hair-like setae. Frons appearing flattened when viewed laterally; moderately, coarsely, longitudinally aciculate-punctate; aciculations converging at epistoma; punctures small, coarse; smoderately, uniformly covered by long, fine, yellow erect hair-like setae, these longer than width of midpoint of eye. Antennal scape short, elongate; club flattened, thinner on apical half, irregularly ovoid, setose with partial septum, two sharply arcuate sutures visible.</p><p><italic>Pronotum</italic> wider than long; apical margin broadly rounded, median area between eyes lined with scales; sides distinctly arcuate, strongly constricted near apex, forming a weak transverse impression near apical margin; surface smooth, shining, punctures on disc fine, shallow, moderately abundant, larger and more abundant laterally and on apical constriction; apical and anterolateral margins bearing sparse, erect, yellow, hair-like setae; base weakly bisinuate.</p><p><italic>Elytra</italic> with sides sub-parallel on apical half, narrowing to subquadrate, smooth apex; apex entire at suture. Margin of apical edge bearing small, fine punctures. Disc smooth, shining; interstriae weakly impressed, more than twice width of striae, interstrial punctures uniseriate, smaller than those of striae, bearing sparse, long, semi-erect yellow hair-like setae (may be abraded); striae weakly impressed. Declivity bearing sparse, short, erect yellow setae. Metepimeron greater than half-length of metanepisternum.</p><p><italic>Venter.</italic> Apical margin of ventrite 1 weakly elevated above base of ventrite 2. Ventrite 2 nearly perpendicular to ventrite 1; surface smooth, shining, finely punctate, punctures small, coarse; surface flattened; basal margin armed with a long, smooth, conical spine with it’s base extending from basal margin to half length of segment; lateral margins of ventrites 2–4 armed with lateral tooth. Ventrite 5 carinate ridge closer to apical margin of segment; length of ventrite 5 greater than combined lengths of ventrites 3 and 4; setal patch and median depression absent.</p><fig id="F12" position="float" orientation="portrait"><label>Figure 12.</label><caption><p><italic><tp:taxon-name><tp:taxon-name-part taxon-name-part-type="genus">Scolytus</tp:taxon-name-part> <tp:taxon-name-part taxon-name-part-type="species">multistriatus</tp:taxon-name-part></tp:taxon-name></italic> <bold>A</bold> dorsal male habitus <bold>B</bold> lateral male habitus <bold>C</bold> male frons <bold>D</bold> male frons oblique <bold>E</bold> male venter <bold>F</bold> male venter oblique <bold>G</bold> dorsal female habitus <bold>H</bold> lateral female habitus <bold>I</bold> female frons <bold>J</bold> female frons oblique <bold>K</bold> female venter <bold>L</bold> female venter oblique.</p></caption><graphic xmlns:xlink="http://www.w3.org/1999/xlink" xlink:href="zookeys-450-001-g012.jpg" position="float" orientation="portrait" xlink:type="simple" id="oo_33365.jpg"/></fig></tp:treatment-sec><tp:treatment-sec sec-type="Female"><title>Female.</title><p>2.4–3.3 mm long (mean = 2.95 mm; n = 20); 2.2–2.7 times as long as wide. Similar to male except epistoma feebly entire, frons strongly convex when viewed laterally, weakly aciculate, setae sparser, shorter, less than the width of eye.</p></tp:treatment-sec><tp:treatment-sec sec-type="Specimens examined"><title>Specimens examined.</title><p>165.</p></tp:treatment-sec><tp:treatment-sec sec-type="Type material"><title>Type material.</title><p>Holotype <italic><tp:taxon-name><tp:taxon-name-part taxon-name-part-type="genus">Scolytus</tp:taxon-name-part> <tp:taxon-name-part taxon-name-part-type="species">javanus</tp:taxon-name-part></tp:taxon-name></italic> Chapuis: male, labeled “Java, Solier, Dejean” (ISNB).</p></tp:treatment-sec><tp:treatment-sec sec-type="Non-type material"><title>Non-type material.</title><p><bold>CANADA:</bold> <!--PageBreak--><!--PageBreak--><bold><italic>ALBERTA</italic>:</bold> Calgary, 19.VII.[19]94, T. Reichardt, ex. pheromone trap no. EBB XI (CNCI-2). <bold><italic>ONTARIO</italic>:</bold> St. Catherines, 22.VI.1961, Kelton, Brumpton (CNCI-1). Toronto, 1970, ex. reared on elm [= <italic><tp:taxon-name><tp:taxon-name-part taxon-name-part-type="genus">Ulmus</tp:taxon-name-part></tp:taxon-name></italic> sp.] (CNCI-1). Queenston, 26.VI.[19]50, ex. elm [= <italic><tp:taxon-name><tp:taxon-name-part taxon-name-part-type="genus">Ulmus</tp:taxon-name-part></tp:taxon-name></italic> sp.] (CNCI-1). <bold><italic>QUEBEC</italic>:</bold> Montreal, 14.VII.1977, E.J. Kiteley (CNCI-1); Île de Montreal, Île de Sainte Hélène, 12.VIII.1985, L. Lariviere (CNCI-1). <bold>MEXICO:</bold> <bold><italic>Chihuahua</italic>:</bold> Cuidad Juarez, II.1987, I.C. Rodriguez (CNCI-2). <bold>UNITED STATES:</bold> <bold><italic>CALIFORNIA</italic>:</bold> [<italic>Alameda Co.</italic>]: Berkeley, 23.V.1962, ex. elm [= <italic><tp:taxon-name><tp:taxon-name-part taxon-name-part-type="genus">Ulmus</tp:taxon-name-part></tp:taxon-name></italic> sp.] (EMEC-2). <italic>Contra Costa Co.</italic>: Antioch [Dunes] National Wildlife Refuge, 10.X.[19]91, J.A. Powell (EMEC-1). <italic>Fresno Co.</italic>: 11.I.1950, N.J. Smith (SBMN-2). <italic>Inyo Co.</italic>: Big Pine, 4000 ft, V.1971, D. Guiliani, ex. black light (CASC-1), VII.1971 (CASC-1). <bold><italic>COLORADO</italic>:</bold> <italic>Mesa Co.</italic>: Grand Junction, X.1979, D. Leatherman, ex. European ash [= <italic><tp:taxon-name><tp:taxon-name-part taxon-name-part-type="genus">Fraxinus</tp:taxon-name-part></tp:taxon-name></italic> sp.] (CSUC-1). <italic>Weed Co.</italic>: Briggsdale, 1.IX.198[sic!], D. Leatherman (CSUC-1). <bold><italic>GEORGIA</italic>:</bold> <italic>Clarke Co.</italic>: Whitehall forest, 17-24.IX.1976, R. Turnbow, ex. window trap F-8 (CNCI-1). <bold><italic>ILLINOIS</italic>:</bold> <italic>Alexander Co.</italic>: Horseshoe Lake, 28.IX.1968, T.E. Brooks (CNCI-4). <bold><italic>KENTUCKY</italic>:</bold> <italic>Green Co.</italic>: 9.VII.1941, C. Cook (MSUC-1). <bold><italic>MASSACHUSETTS</italic>:</bold> [<italic>Hampshire Co.</italic>]: Northampton, 10.VIII.1974, E.J. Kiteley (MSUC-1). [<italic>Suffolk Co.</italic>]: Forest Hills [= Boston], 3.VI.[?], W.M. Mann (USNM-1). <bold><italic>MICHIGAN</italic>:</bold> <italic>Antrim Co.</italic>: Eastport, ca. 3 mi N., <named-content xmlns:xlink="http://www.w3.org/1999/xlink" content-type="dwc:verbatimCoordinates" xlink:type="simple">N45°08'30", W85°22'50"</named-content>, 3–5.VII.2003, F.W. Stehr, ex. UV light (MSUC-1). <italic>Cass Co.</italic>: Cassopolis, 2.VI.2007, A.D. Smith (MSUC-3). <italic>Genesee Co.</italic>: Richfield County Park, <named-content xmlns:xlink="http://www.w3.org/1999/xlink" content-type="dwc:verbatimCoordinates" xlink:type="simple">N43.100610°, W-83.55810°</named-content>, ex. Lindgren with EtOH (MSUC-1). <italic>Ingham Co.</italic>: Lansing, 2 mi N., E. State Rd, <named-content xmlns:xlink="http://www.w3.org/1999/xlink" content-type="dwc:verbatimCoordinates" xlink:type="simple">N42.7842°, W84.5361°</named-content>, 261 m, 16-30.VII.2007, PI A.I. Cognato (MSUC-1); G.L. Parsons, ex. UV light. &amp; white lights (MSUC-1). East Lansing, 1.X.1957, R.C. Fox (MSUC-1), 2.X.1957 (MSUC-5), 3.X.1957 (MSUC-7), 4.X.1957 (MSUC-1), 5.X.1957 (MSUC-3), 6.X.1957 (MSUC-4), 10.X.1957 (MSUC-1), 15.X.1957 (MSUC-5); 25.VI.1981, R. Fischer (MSUC-1); <named-content xmlns:xlink="http://www.w3.org/1999/xlink" content-type="dwc:verbatimCoordinates" xlink:type="simple">N42°11.320', W84°27.867'</named-content>, 258 m, 16.IX.2011, S.M. Smith, A.I. Cognato, I.A. Cognato, ex. <italic><tp:taxon-name><tp:taxon-name-part taxon-name-part-type="genus">Ulmus</tp:taxon-name-part></tp:taxon-name></italic> sp. (MSUC-7); Michigan State University campus, 17.VI.2011, D.G. McCullough (MSUC-3). <italic>Kalamazoo Co.</italic>: Gourdneck Lake State Game Area, 19.VI.2011, A.I. Cognato, ex. <italic><tp:taxon-name><tp:taxon-name-part taxon-name-part-type="genus">Ulmus</tp:taxon-name-part></tp:taxon-name></italic> sp. (MSUC-21). <italic>Kalkaska Co.</italic>: T27N R7W S18, 28.XII.1986, P. Waclawski, ex. basement wood (MSUC-1), 20.XII.1987 (MSUC-1), 3.I.1987 (MSUC-5). <italic>Lapeer Co.</italic>: Potter Lake, 19.VI.1967, Brivio (MSUC-2). <italic>Macomb Co.</italic>: East of Memphis, 3.V.1964, C. Brivio (MSUC-1), 17.VI.1965 (MSUC-1), 21.VIII.[19]66 (MSUC-2), 23.VIII.1969 (MSUC-1), 30.VIII.1969 (MSUC-1). <italic>Saginaw Co.</italic>: St. Charles, 30.V.1969, J.H. Truchan, ex. rotary trap at 6 ft height level (MSUC-2), 11.VI.1969, ex. rotary trap at 12 ft height level (MSUC-1), 16.VI.1969 (MSUC-3). <italic>Sanilac Co.</italic>: Port Sanilac, 20.VI.1986, Brivio (MSUC-1). <bold><italic>MONTANA</italic>:</bold> <italic>Choteau Co.</italic>: Great Falls, VII-VIII.1977, S. Kohler, ex. caught in flight, sticky trap, multilure bait (CNCI-1). <italic>Gallatin Co.</italic>: Bozeman, VII-VIII.1977, S. Kohler, ex. caught in flight, sticky trap, multilure bait (CNCI-1). <bold><italic>NEW YORK</italic>:</bold> [<italic>Westchester Co.</italic>]: Yonkers, VIII.1935, H. Dietrich, ex. elm [= <italic><tp:taxon-name><tp:taxon-name-part taxon-name-part-type="genus">Ulmus</tp:taxon-name-part></tp:taxon-name></italic> sp.] (CNCI-3). <bold><italic>OKLAHOMA</italic>:</bold> [<italic>Oklahoma Co.</italic>]: Jones, 13.VI.1957, D. Alexander (USNM-1). <bold><italic>TEXAS</italic>:</bold> [<italic>El Paso Co.</italic>]: El Paso, 045483, 17.VII.[19]94, lot 94 07975, ex. Mexico–in log of <italic><tp:taxon-name><tp:taxon-name-part taxon-name-part-type="genus">Prunus</tp:taxon-name-part></tp:taxon-name></italic> sp. (USNM-10). <bold><italic>WYOMING</italic>:</bold> <italic>Carbon Co.</italic>: Medicine Bow National Forest, VI-VIII.1999, ex. <italic><tp:taxon-name><tp:taxon-name-part taxon-name-part-type="genus">Polyphorus</tp:taxon-name-part> <tp:taxon-name-part taxon-name-part-type="species">volvatus</tp:taxon-name-part></tp:taxon-name></italic> [= <italic><tp:taxon-name><tp:taxon-name-part taxon-name-part-type="genus">Cryptoporus</tp:taxon-name-part> <tp:taxon-name-part taxon-name-part-type="species">volvatus</tp:taxon-name-part></tp:taxon-name></italic> (Peck) Shear] (CSUC-1). <bold>Additional specimens:</bold> <italic>Czech Republic</italic> (MSUC-2), <italic>Italy</italic> (MSUC-8) and <italic>Russia</italic> (MSUC-22).</p></tp:treatment-sec><tp:treatment-sec sec-type="Distribution"><title>Distribution.</title><p>CANADA: Alberta, Manitoba, New Brunswick, Nova Scotia, Ontario, Quebec, Saskatchewan. MEXICO: Aguascalientes, Chihuahua. UNITED STATES: Alabama, Arizona, Arkansas, California, Colorado, Connecticut, Florida, Georgia, Idaho, Illinois, Indiana, Kansas, Kentucky, Louisiana, Maine, Maryland, Massachusetts, Michigan, Missouri, Montana, Nebraska, Nevada, New Hampshire, New Jersey, New Mexico, New York, North Carolina, North Dakota, Ohio, Oklahoma, Oregon, Pennsylvania, Rhode Island, South Carolina, South Dakota, Tennessee, Texas, Utah, Vermont, Virginia, Washington, D.C., West Virginia, Wisconsin, Wyoming (Fig. <xref ref-type="fig" rid="F13">13</xref>).</p><fig id="F13" position="float" orientation="portrait"><label>Figure 13.</label><caption><p><italic><tp:taxon-name><tp:taxon-name-part taxon-name-part-type="genus">Scolytus</tp:taxon-name-part> <tp:taxon-name-part taxon-name-part-type="species">multistriatus</tp:taxon-name-part></tp:taxon-name></italic> distribution map.</p></caption><graphic xmlns:xlink="http://www.w3.org/1999/xlink" xlink:href="zookeys-450-001-g013.jpg" position="float" orientation="portrait" xlink:type="simple" id="oo_33366.jpg"/></fig></tp:treatment-sec><tp:treatment-sec sec-type="Hosts"><title>Hosts.</title><p>All native and introduced <italic><tp:taxon-name><tp:taxon-name-part taxon-name-part-type="genus">Ulmus</tp:taxon-name-part></tp:taxon-name></italic> spp. including <italic><tp:taxon-name><tp:taxon-name-part taxon-name-part-type="genus">Ulmus</tp:taxon-name-part> <tp:taxon-name-part taxon-name-part-type="species">americana</tp:taxon-name-part></tp:taxon-name></italic> L. (American elm) and <italic><tp:taxon-name><tp:taxon-name-part taxon-name-part-type="genus">Zelkova</tp:taxon-name-part> <tp:taxon-name-part taxon-name-part-type="species">serrata</tp:taxon-name-part></tp:taxon-name></italic> (Thunb.) Makino.</p></tp:treatment-sec><tp:treatment-sec sec-type="Common names"><title>Common names.</title><p>Smaller European elm bark beetle and the European elm bark beetle.</p></tp:treatment-sec><tp:treatment-sec sec-type="Biology"><title>Biology.</title><p><italic><tp:taxon-name><tp:taxon-name-part taxon-name-part-type="genus">Scolytus</tp:taxon-name-part> <tp:taxon-name-part taxon-name-part-type="species">multistriatus</tp:taxon-name-part></tp:taxon-name></italic> colonizes cut, stressed, weakened and diseased elm trees (<italic><tp:taxon-name><tp:taxon-name-part taxon-name-part-type="genus">Ulmus</tp:taxon-name-part></tp:taxon-name></italic> spp.) (<xref ref-type="bibr" rid="B148">Wood 1982</xref>). It seldom attacks healthy and vigorous trees (<xref ref-type="bibr" rid="B17">Bright 1976</xref>). <italic><tp:taxon-name><tp:taxon-name-part taxon-name-part-type="genus">Scolytus</tp:taxon-name-part> <tp:taxon-name-part taxon-name-part-type="species">multistriatus</tp:taxon-name-part></tp:taxon-name></italic> females produce an aggregation pheromone to aggregate conspecifics to host trees. The pheromone bouquet is composed of three components: (-)-4-methyl-3-heptanol, (-)-2,4-dimethyl-5-ethyl-6,8-dioxabicylo[3.2.1]octane (α)-multistriatin and (-)-α-cubebene (<xref ref-type="bibr" rid="B102">Pearce et al. 1975</xref>).</p><p>Mating can occur either as the female is undergoing maturation feeding in twig crotches or within the gallery as described for the genus (<xref ref-type="bibr" rid="B129">Svihra and Clark 1980</xref>). The adult gallery is excavated parallel to the grain of the wood and consists of a single egg gallery; a nuptial chamber is not constructed. The adult gallery ranges in size from 2.5–5.0 cm in length. Egg niches are constructed along the gallery and score the sap<!--PageBreak--><!--PageBreak-->wood. Twenty-four to 96 eggs may be laid singly along the egg gallery. Larval mines lightly score the sapwood and radiate perpendicular to the egg gallery. Larval galleries later meander often at an oblique angle to the grain of wood, forming a fan shaped pattern. Larvae construct pupal chambers in the bark (<xref ref-type="bibr" rid="B17">Bright 1976</xref>).</p><p>There are one to one-half generations per year in Canada and three in the southern US (<xref ref-type="bibr" rid="B52">Furniss and Johnson 2002</xref>). In Canada, adults emerge in June and July and feed at twig crotches of healthy trees for 7–10 days before selecting host material (<xref ref-type="bibr" rid="B25">Chamberlin 1958</xref>; <xref ref-type="bibr" rid="B5">Baker 1972</xref>; <xref ref-type="bibr" rid="B129">Svihra and Clark 1980</xref>). The brood from these adults either emerges in August or September or overwinters as larvae.</p><p><italic><tp:taxon-name><tp:taxon-name-part taxon-name-part-type="genus">Scolytus</tp:taxon-name-part> <tp:taxon-name-part taxon-name-part-type="species">multistriatus</tp:taxon-name-part></tp:taxon-name></italic> is the principal vector of the Dutch elm disease fungus <italic><tp:taxon-name><tp:taxon-name-part taxon-name-part-type="genus">Ophiostoma</tp:taxon-name-part> <tp:taxon-name-part taxon-name-part-type="species">ulmi</tp:taxon-name-part></tp:taxon-name></italic> (Buisman) Melin &amp; Nannf in North America. This beetle vectored disease killed 50–75% of the elms population in northeastern North America prior to the 1930s (<xref ref-type="bibr" rid="B13">Bloomfield 1979</xref>). Adults become covered in fungal spores upon emergence from brood material. Adults inoculate elms with the Dutch elm disease fungus as they feed in twig crotches (<xref ref-type="bibr" rid="B129">Svihra and Clark 1980</xref>). This feeding activity leaves wounds in the bark that allow spores to be transferred from the beetle’s cuticle to the tree tissues (<xref ref-type="bibr" rid="B17">Bright 1976</xref>).</p></tp:treatment-sec><tp:treatment-sec sec-type="Remarks"><title>Remarks.</title><p>This species is native to the Palearctic region and is primarily distributed throughout Europe but also occurs in Iran and Algeria (<xref ref-type="bibr" rid="B78">Knížek 2011</xref>). <italic><tp:taxon-name><tp:taxon-name-part taxon-name-part-type="genus">Scolytus</tp:taxon-name-part> <tp:taxon-name-part taxon-name-part-type="species">multistriatus</tp:taxon-name-part></tp:taxon-name></italic> was first detected in North America in 1909 from elm trees on the Harvard University campus in Massachusetts (<xref ref-type="bibr" rid="B26">Chapman 1910</xref>).</p></tp:treatment-sec><ref-list><ref id="B115"><mixed-citation xmlns:xlink="http://www.w3.org/1999/xlink" xlink:type="simple"><person-group><name name-style="western"><surname>Schedl</surname><given-names>KE</given-names></name></person-group> (<year>1954</year>) <article-title>Fauna Indomalayensis, IV. 141 Beitrag.</article-title><source>Phillipine Journal of Science</source><volume>83</volume>: <fpage>137</fpage>–<lpage>159</lpage>.</mixed-citation></ref><ref id="B151"><mixed-citation xmlns:xlink="http://www.w3.org/1999/xlink" xlink:type="simple"><person-group><name name-style="western"><surname>Wood</surname><given-names>SL</given-names></name><name name-style="western"><surname>Bright</surname><given-names>DE</given-names></name></person-group> (<year>1992</year>) <article-title>A catalog of <tp:taxon-name><tp:taxon-name-part taxon-name-part-type="family">Scolytidae</tp:taxon-name-part></tp:taxon-name> and <tp:taxon-name><tp:taxon-name-part taxon-name-part-type="family">Platypodidae</tp:taxon-name-part></tp:taxon-name> (<tp:taxon-name><tp:taxon-name-part taxon-name-part-type="order">Coleoptera</tp:taxon-name-part></tp:taxon-name>), Part 2: Taxonomic Index.</article-title><source>Great Basin Naturalist Memoirs</source><volume>13</volume>: <fpage>1</fpage>–<lpage>1553</lpage>.</mixed-citation></ref><ref id="B148"><mixed-citation xmlns:xlink="http://www.w3.org/1999/xlink" xlink:type="simple"><person-group><name name-style="western"><surname>Wood</surname><given-names>SL</given-names></name></person-group> (<year>1982</year>) <article-title>The bark and ambrosia beetles of North and Central America (<tp:taxon-name><tp:taxon-name-part taxon-name-part-type="order">Coleoptera</tp:taxon-name-part></tp:taxon-name>: <tp:taxon-name><tp:taxon-name-part taxon-name-part-type="family">Scolytidae</tp:taxon-name-part></tp:taxon-name>), a taxonomic monograph.</article-title><source>Great Basin Naturalist Memoirs</source><volume>8</volume>: <fpage>1</fpage>–<lpage>1359</lpage>.</mixed-citation></ref><ref id="B17"><mixed-citation xmlns:xlink="http://www.w3.org/1999/xlink" xlink:type="simple"><person-group><name name-style="western"><surname>Bright</surname><given-names>DE</given-names></name></person-group> (<year>1976</year>) <source>The insects and arachnids of Canada, Part 2: The bark beetles of Canada and Alaska, <tp:taxon-name><tp:taxon-name-part taxon-name-part-type="order">Coleoptera</tp:taxon-name-part></tp:taxon-name>: <tp:taxon-name><tp:taxon-name-part taxon-name-part-type="family">Scolytidae</tp:taxon-name-part></tp:taxon-name>.</source><publisher-name>Canada Department of Agriculture, Research Branch, Biosystematic Research Institute</publisher-name>, <publisher-loc>Ottawa</publisher-loc>, <size units="page">241 pp</size>.</mixed-citation></ref><ref id="B102"><mixed-citation xmlns:xlink="http://www.w3.org/1999/xlink" xlink:type="simple"><person-group><name name-style="western"><surname>Pearce</surname><given-names>GT</given-names></name><name name-style="western"><surname>Gore</surname><given-names>WE</given-names></name><name name-style="western"><surname>Silverstein</surname><given-names>RM</given-names></name><name name-style="western"><surname>Peacock</surname><given-names>JW</given-names></name><name name-style="western"><surname>Cuthbert</surname><given-names>RA</given-names></name><name name-style="western"><surname>Lanier</surname><given-names>GN</given-names></name><name name-style="western"><surname>Simeone</surname><given-names>JB</given-names></name></person-group> (<year>1975</year>) <article-title>Chemical attractants for the smaller European elm bark beetle <italic><tp:taxon-name><tp:taxon-name-part taxon-name-part-type="genus">Scolytus</tp:taxon-name-part> <tp:taxon-name-part taxon-name-part-type="species">multistriatus</tp:taxon-name-part></tp:taxon-name></italic> (<tp:taxon-name><tp:taxon-name-part taxon-name-part-type="order">Coleoptera</tp:taxon-name-part></tp:taxon-name>: <tp:taxon-name><tp:taxon-name-part taxon-name-part-type="family">Scolytidae</tp:taxon-name-part></tp:taxon-name>).</article-title><source>Journal of Chemical Ecology</source><volume>1</volume>: <fpage>115</fpage>–<lpage>124</lpage>. doi: <ext-link ext-link-type="doi" xlink:href="10.1007/BF00987724" xlink:type="simple">10.1007/BF00987724</ext-link></mixed-citation></ref><ref id="B129"><mixed-citation xmlns:xlink="http://www.w3.org/1999/xlink" xlink:type="simple"><person-group><name name-style="western"><surname>Svihra</surname><given-names>P</given-names></name><name name-style="western"><surname>Clark</surname><given-names>JK</given-names></name></person-group> (<year>1980</year>) <article-title>The courtship of the elm bark beetle.</article-title><source>California Agriculture</source><volume>34</volume>(<issue>4</issue>): <fpage>7</fpage>–<lpage>9</lpage>.</mixed-citation></ref><ref id="B52"><mixed-citation xmlns:xlink="http://www.w3.org/1999/xlink" xlink:type="simple"><person-group><name name-style="western"><surname>Furniss</surname><given-names>MM</given-names></name><name name-style="western"><surname>Johnson</surname><given-names>JB</given-names></name></person-group> (<year>2002</year>) <source>Field guide to the bark beetles of Idaho and adjacent regions.</source><publisher-name>University of Idaho</publisher-name>, <publisher-loc>Moscow</publisher-loc>, <size units="page">125 pp</size>.</mixed-citation></ref><ref id="B25"><mixed-citation xmlns:xlink="http://www.w3.org/1999/xlink" xlink:type="simple"><person-group><name name-style="western"><surname>Chamberlin</surname><given-names>WJ</given-names></name></person-group> (<year>1958</year>) <source>The <tp:taxon-name><tp:taxon-name-part taxon-name-part-type="superfamily">Scolytoidea</tp:taxon-name-part></tp:taxon-name> of the Northwest: Oregon, Washington, Idaho, and British Columbia. Oregon, State Monograph. Studies in Entomology</source>. <volume>2</volume>. <publisher-name>Oregon State College</publisher-name>, <publisher-loc>Corvallis</publisher-loc>, <size units="page">208 pp</size>.</mixed-citation></ref><ref id="B5"><mixed-citation xmlns:xlink="http://www.w3.org/1999/xlink" xlink:type="simple"><person-group><name name-style="western"><surname>Baker</surname><given-names>WL</given-names></name></person-group> (<year>1972</year>) <source>Eastern Forest Insects.</source><publisher-name>United States Department of Agriculture</publisher-name>, <publisher-loc>Miscellaneous Publications 1175</publisher-loc>, <size units="page">642 pp</size>.</mixed-citation></ref><ref id="B13"><mixed-citation xmlns:xlink="http://www.w3.org/1999/xlink" xlink:type="simple"><person-group><name name-style="western"><surname>Bloomfield</surname><given-names>H</given-names></name></person-group> (<year>1979</year>) <article-title>Elms for always.</article-title><source>American Forests</source><volume>85</volume>: <page-range>24–26</page-range>, <page-range>48</page-range>, <page-range>50</page-range>.</mixed-citation></ref><ref id="B78"><mixed-citation xmlns:xlink="http://www.w3.org/1999/xlink" xlink:type="simple"><person-group><name name-style="western"><surname>Knížek</surname><given-names>M</given-names></name></person-group> (<year>2011</year>) <article-title><tp:taxon-name><tp:taxon-name-part taxon-name-part-type="subfamily">Scolytinae</tp:taxon-name-part></tp:taxon-name>.</article-title> In: <person-group><name name-style="western"><surname>Löbl</surname><given-names>I</given-names></name><name name-style="western"><surname>Smetana</surname><given-names>A</given-names></name></person-group> (<role>Eds</role>) <source>Catalogue of Palaearctic <tp:taxon-name><tp:taxon-name-part taxon-name-part-type="order">Coleoptera</tp:taxon-name-part></tp:taxon-name> Volume 7, <tp:taxon-name><tp:taxon-name-part taxon-name-part-type="superfamily">Curculionoidea</tp:taxon-name-part></tp:taxon-name> I</source>. <publisher-name>Apollo Books</publisher-name>, <publisher-loc>Stenstrup</publisher-loc>, <fpage>204</fpage>–<lpage>251</lpage>.</mixed-citation></ref><ref id="B26"><mixed-citation xmlns:xlink="http://www.w3.org/1999/xlink" xlink:type="simple"><person-group><name name-style="western"><surname>Chapman</surname><given-names>JW</given-names></name></person-group> (<year>1910</year>) <article-title>The introduction of a European scolytid (the smaller elm bark-beetle, <italic><tp:taxon-name><tp:taxon-name-part taxon-name-part-type="genus">Scolytus</tp:taxon-name-part> <tp:taxon-name-part taxon-name-part-type="species">multistriatus</tp:taxon-name-part></tp:taxon-name></italic> Marsham) into Massachusetts.</article-title><source>Psyche</source><volume>17</volume>: <fpage>63</fpage>–<lpage>68</lpage>. doi: <ext-link ext-link-type="doi" xlink:href="10.1155/1910/76129" xlink:type="simple">10.1155/1910/76129</ext-link></mixed-citation></ref></ref-list></tp:taxon-treatment>
