# Supplementary material for: A taxonomic monograph of Nearctic Scolytus Geoffroy (Coleoptera, Curculionidae, Scolytinae)
Source: Zookeys. 2014 Oct 29;(450):1–182. doi: 10.3897/zookeys.450.7452 (PMC4233402; doi:10.3897/zookeys.450.7452)
Supplement: XML Treatment for Scolytus rugulosus [file zookeys.450.7452-treatment4.xml]

<!DOCTYPE tp:taxon-treatment
  PUBLIC "-//TaxonX//DTD Taxonomic Treatment Publishing DTD v0 20100105//EN" "tax-treatment-NSO.dtd">
<tp:taxon-treatment xmlns:tp="http://www.plazi.org/taxpub"><tp:treatment-meta><kwd-group><label>Taxon classification</label><kwd><named-content content-type="kingdom">Animalia</named-content></kwd><kwd><named-content content-type="order">Coleoptera</named-content></kwd><kwd><named-content content-type="family">Curculionidae</named-content></kwd></kwd-group><mixed-citation publication-type="journal"><person-group><name><surname>Smith</surname><given-names>Sarah M.</given-names></name><name><surname>Cognato</surname><given-names>Anthony I.</given-names></name></person-group><article-title>A taxonomic monograph of Nearctic <italic><tp:taxon-name><tp:taxon-name-part taxon-name-part-type="genus">Scolytus</tp:taxon-name-part></tp:taxon-name></italic> Geoffroy (<tp:taxon-name><tp:taxon-name-part taxon-name-part-type="order">Coleoptera</tp:taxon-name-part></tp:taxon-name>, <tp:taxon-name><tp:taxon-name-part taxon-name-part-type="family">Curculionidae</tp:taxon-name-part></tp:taxon-name>, <tp:taxon-name><tp:taxon-name-part taxon-name-part-type="subfamily">Scolytinae</tp:taxon-name-part></tp:taxon-name>)</article-title><source>Zookeys</source><day>29</day><month>10</month><year>2014</year><volume>2014</volume><issue>450</issue><fpage>1</fpage><lpage>182</lpage><pub-id pub-id-type="doi">10.3897/zookeys.450.7452</pub-id></mixed-citation></tp:treatment-meta><tp:nomenclature><tp:taxon-name>
                        <tp:taxon-name-part taxon-name-part-type="genus">Scolytus</tp:taxon-name-part>
                        <tp:taxon-name-part taxon-name-part-type="species">rugulosus</tp:taxon-name-part>
                    </tp:taxon-name><tp:taxon-authority>(Müller, 1818)</tp:taxon-authority><xref ref-type="fig" rid="F14">Fig. 14</xref><!--PageBreak--><!--PageBreak--><!--PageBreak--><!--PageBreak--><!--PageBreak--><!--PageBreak--><tp:nomenclature-citation-list><tp:nomenclature-citation><tp:taxon-name><tp:taxon-name-part taxon-name-part-type="genus">Bostrichus</tp:taxon-name-part> <tp:taxon-name-part taxon-name-part-type="species">rugulosus</tp:taxon-name-part></tp:taxon-name><comment> Müller, 1818: 247.</comment></tp:nomenclature-citation><tp:nomenclature-citation><tp:taxon-name><tp:taxon-name-part taxon-name-part-type="genus">Scolytus</tp:taxon-name-part> <tp:taxon-name-part taxon-name-part-type="species">rugulosus</tp:taxon-name-part></tp:taxon-name><comment> (Müller, 1818): <xref ref-type="bibr" rid="B44">Eichhoff 1881</xref>: 41.</comment></tp:nomenclature-citation><tp:nomenclature-citation><tp:taxon-name>
                        <tp:taxon-name-part taxon-name-part-type="genus">Scolytus</tp:taxon-name-part>
                        <tp:taxon-name-part taxon-name-part-type="species">rugulosus</tp:taxon-name-part>
                    </tp:taxon-name><comment>For complete taxonomic history see <xref ref-type="bibr" rid="B151">Wood and Bright (1992)</xref>.</comment></tp:nomenclature-citation></tp:nomenclature-citation-list></tp:nomenclature><tp:treatment-sec sec-type="Diagnosis"><title>Diagnosis.</title><p>Both sexes of <italic><tp:taxon-name><tp:taxon-name-part taxon-name-part-type="genus">Scolytus</tp:taxon-name-part> <tp:taxon-name-part taxon-name-part-type="species">rugulosus</tp:taxon-name-part></tp:taxon-name></italic> are distinguished by the rounded elytral apices, by the serrate and deeply emarginated elytral apex, and by the oblique ventrite 2.</p></tp:treatment-sec><tp:treatment-sec sec-type="Description (male)"><title>Description (male).</title><p>1.9–2.6 mm long (mean = 2.4 mm; n = 10); 2.1–2.7 times as long as wide. Color red-brown to dark red brown, antenna yellow-brown. Pronotum typically darker than elytra.</p><p><italic>Head.</italic> Epistoma weakly, broadly emarginate; epistomal process absent; median area above mandibles bearing dense patch of long, yellow, hair-like setae. Frons appearing convex when viewed laterally, slightly transversely impressed just above epistoma; moderately, finely, longitudinally aciculate-punctate; aciculations converging at epistoma; punctures small, coarse; moderately, uniformly covered by long, fine, yellow erect hair-like setae, these longer than width of midpoint of eye. Antennal scape short, elongate; club flattened, irregularly ovoid, setose with partial septum, two arcuate sutures visible.</p><p><italic>Pronotum</italic> wider than long; apical margin broadly rounded, median area between eyes lined with scales; sides distinctly arcuate, strongly constricted near apex, forming a weak transverse impression near apical margin; surface smooth, shining, punctures on disc fine, shallow, moderately abundant, larger and more abundant laterally and on apical constriction; apical and anterolateral margins bearing sparse, erect, yellow setae; base weakly bisinuate.</p><p><italic>Elytra</italic> with sides sub-parallel on basal half, narrowing to strongly rounded, moderately serrate apex; apex strongly emarginated at suture. Margin of apical edge bearing large, coarse punctures. Disc glabrous, smooth, shining; interstriae not impressed and equal in width to striae, interstrial punctures uniseriate, equal in size to those of striae, bearing moderately abundant short, semi-erect yellow-brown hair-like setae; striae not impressed. Declivity bearing sparse, short, erect yellow setae. Metepimeron less than half-length of metanepisternum.</p><p><italic>Venter.</italic> Apical margin of ventrite 1 rounded, flush with base of ventrite 2. Ventrite 2 nearly at an oblique angle to ventrite 1; surface shagreened, dull finely punctate; punctures small, coarse, shallow; surface flattened, unarmed; setae abundant, erect, long, greater than length of segment 3; lateral margins of ventrites 2–3 and ventrite 4 unarmed. Ventrite 5 carinate ridge closer to apical margin of segment; length of ventrite 5 greater than combined lengths of ventrites 3 and 4; setal patch absent, median depression present.</p><fig id="F14" position="float" orientation="portrait"><label>Figure 14.</label><caption><p><italic><tp:taxon-name><tp:taxon-name-part taxon-name-part-type="genus">Scolytus</tp:taxon-name-part> <tp:taxon-name-part taxon-name-part-type="species">rugulosus</tp:taxon-name-part></tp:taxon-name></italic> <bold>A</bold> dorsal male habitus <bold>B</bold> lateral male habitus <bold>C</bold> male frons <bold>D</bold> male frons oblique <bold>E</bold> male venter <bold>F</bold> male venter oblique <bold>G</bold> dorsal female habitus <bold>H</bold> lateral female habitus <bold>I</bold> female frons <bold>J</bold> female frons oblique <bold>K</bold> female venter <bold>L</bold> female venter oblique.</p></caption><graphic xmlns:xlink="http://www.w3.org/1999/xlink" xlink:href="zookeys-450-001-g014.jpg" position="float" orientation="portrait" xlink:type="simple" id="oo_33367.jpg"/></fig></tp:treatment-sec><tp:treatment-sec sec-type="Female"><title>Female.</title><p>2.0–3.1 mm long (mean = 2.5 mm; n = 10); 2.1–2.8 times as long as wide. Similar to male except frontal setae sparser, shorter, less than width of eye.</p></tp:treatment-sec><tp:treatment-sec sec-type="Specimens examined"><title>Specimens examined.</title><p>102.</p></tp:treatment-sec><tp:treatment-sec sec-type="Type material"><title>Type material.</title><p>Syntypes: (ISNB, ZIFH). None examined.</p></tp:treatment-sec><tp:treatment-sec sec-type="Non-type material"><title>Non-type material.</title><p><bold>CANADA:</bold> <bold><italic>BRITISH COLUMBIA</italic>:</bold> Vancouver, 5.VII.1975, N.M. Downie (FMNH-2). <bold><italic>NOVA SCOTIA</italic>:</bold> Middleton, 11.VI.1938 (CNCI-2). <bold><italic>ONTARIO</italic>:</bold> Brimley, 17.VII.[19]21 (CNCI-1), 30.VII.[19]22 (CNCI-1). Ottawa, 21.VIII.1999, A.T. Howden, ex. wild grape [= <italic><tp:taxon-name><tp:taxon-name-part taxon-name-part-type="genus">Vitis</tp:taxon-name-part></tp:taxon-name></italic> sp.] (CNCI-1). Simcoe, 3.IX.1931, J.A. Hall (CNCI-2). Smith Falls, V.1940, H.S. Fleming (CNCI-1). <bold>UNITED STATES:</bold> <bold><italic>ARIZONA</italic>:</bold> [<italic>Cochise Co.</italic>]: Green Canyon, 26.IX.[19]98, Sequeira and Jordal, ex. <italic><tp:taxon-name><tp:taxon-name-part taxon-name-part-type="genus">Fraxinus</tp:taxon-name-part></tp:taxon-name></italic> sp. (ZMBN-1). <bold><italic>CALIFORNIA</italic>:</bold> [<italic>Los Angeles Co.</italic>]: San Marino, 25.VI.[19]42, G.P. Mackenzie (FMNH-1). [<italic>Orange Co.</italic>]: Santa Ana, 1.IV.1943, L.R. Gillogly, ex. bait traps (USNM-1). [<italic>Placer Co.</italic>]: Penryn, 1.X.1929, A.T. McClay (FMNH-2). <bold><italic>DELAWARE</italic>:</bold> [<italic>Kent Co.</italic>]: Camdem, XII.1940, J.M. Amos (FMNH-1). <bold><italic>INDIANA</italic>:</bold> <italic>Madison Co.</italic>: 10.VIII.1937, ex. apricot [= <italic><tp:taxon-name><tp:taxon-name-part taxon-name-part-type="genus">Prunus</tp:taxon-name-part> <tp:taxon-name-part taxon-name-part-type="species">armeniaca</tp:taxon-name-part></tp:taxon-name></italic>] (FMNH-2). <italic>Porter Co.</italic>: Jackson Township, Maple Knoll Farm, 6.IV.[19]60, C.C. Gregg (FMNH-10). <italic>Tippecanoe Co.</italic>: 7.VI.1956, N.M. Downie (FMNH-2), 1.XI.1978 (FMNH-1). <bold><italic>MICHIGAN</italic>:</bold> <italic>Allegan Co.</italic>: Fennville area, 30.VI.2003, P. McGhee, ex. on apple trees [= <italic><tp:taxon-name><tp:taxon-name-part taxon-name-part-type="genus">Malus</tp:taxon-name-part></tp:taxon-name></italic> sp.] (MSUC-1). [<italic>Cass Co.</italic>]: Edwardsburg, 30.VIII.1928 (MSUC-6). [<italic>Ingham Co.</italic>]: [East Lansing], Agriculture College [= Michigan State University campus], 1.I.1917 (MSUC-3). <italic>Isabella Co.</italic>: 16.IX.[19]55, R.R. Dreisbach (MSUC-1). [<italic>Kent Co.</italic>]: Grand Rapids, 17.X.[19]11 (MSUC-6). [<italic>Lenawee Co.</italic>]: Adrian, 20.VII.1900 (MSUC-7). <italic>Livingston Co.</italic>: Howell, 214 Inverness St, <named-content xmlns:xlink="http://www.w3.org/1999/xlink" content-type="dwc:verbatimCoordinates" xlink:type="simple">N42.61678°, W84.92810°</named-content>, 23.V-7.VI.2007, R. Mech, ex. Lindgren trap with EtOH + alpha (MSUC-1). <italic>Midland Co.</italic>: 24.VII.[19]46, R.R. Dreisbach (MSUC-1), 14.IX.[19]56 (MSUC-1). <italic>Oakland Co.</italic>: A.W. Andrews (MSUC-1); 28.VI.[19]47, B. Summerville (MSUC-1). [<italic>Washtenaw Co.</italic>]: Manchester, 21.V.1913 (MSUC-4), 31.V.1913 (MSUC-7). <bold><italic>NEW YORK</italic>:</bold> <italic>Onondaga Co.</italic>: Syracuse, X.1987, R.J. Rabaglia, ex. mountain ash [= <italic><tp:taxon-name><tp:taxon-name-part taxon-name-part-type="genus">Sorbus</tp:taxon-name-part></tp:taxon-name></italic> sp.] (RJRC-1). [<italic>Tompkins Co.</italic>]: Ithaca, ex. peach [= <italic><tp:taxon-name><tp:taxon-name-part taxon-name-part-type="genus">Prunus</tp:taxon-name-part></tp:taxon-name></italic> sp.] (CASC-1). [<italic>Ulster Co.</italic>]: Oliverea, 20.VI.[19]18 (USNM-1). <italic>Wayne Co.</italic>: 26.VI.1950, Shumaker (USNM-1), 8.VIII.[19]51 (USNM-1). [<italic>Unspecified County</italic>]: (CASC-2). <bold><italic>PENNSYLVANIA</italic>:</bold> <italic>Allegheny Co.</italic>: Upper St. Clair Township, 28.VIII.[19]59 (EMEC-1). [<italic>Philadelphia Co.</italic>]: Philadelphia, 20.V.[18]98 (USNM-1). <bold><italic>UTAH</italic>:</bold> [<italic>Utah Co.</italic>]: Vineyard, 6.IX.[19]23, T. Spalding (USNM-1). <bold><italic>WASHINGTON</italic>:</bold> [<italic>Whitman Co.</italic>]: Steptoe Butte State Park, 9.VII.1971, N.M. Downie (FMNH-1). <bold><italic>WASHINGTON, D.C.</italic>:</bold> 26.VII.1943, L.J. Bottimer, ex. on <italic><tp:taxon-name><tp:taxon-name-part taxon-name-part-type="genus">Prunus</tp:taxon-name-part></tp:taxon-name></italic> sp. (CNCI-2). <bold>ADDITIONAL SPECIMENS:</bold> <italic>Brazil</italic> (MSUC-21), <italic>Czech Republic</italic> (MSUC-1), <italic>Hungary</italic> (MSUC-1), <italic>Morocco</italic> (MSUC-1) and <italic>Italy</italic> (MSUC-2).</p></tp:treatment-sec><tp:treatment-sec sec-type="Distribution"><title>Distribution.</title><p>CANADA: British Columbia, New Brunswick, Nova Scotia, Ontario, Prince Edward Island. Greenland. MEXICO: Durango. UNITED STATES: Arizona, Arkansas, California, Colorado, Connecticut, Delaware, Florida, Georgia, Idaho, Illinois, Indiana, Iowa, Kansas, Kentucky, Louisiana, Maryland, Massachusetts, Michigan, Mississippi, Missouri, Montana, New Jersey, New York, North Carolina, Ohio, Oregon, Pennsylvania, South Carolina, Texas, Utah, Virginia, Washington, Washington D.C, West Virginia, Wisconsin (Fig. <xref ref-type="fig" rid="F15">15</xref>).</p><fig id="F15" position="float" orientation="portrait"><label>Figure 15.</label><caption><p><italic><tp:taxon-name><tp:taxon-name-part taxon-name-part-type="genus">Scolytus</tp:taxon-name-part> <tp:taxon-name-part taxon-name-part-type="species">rugulosus</tp:taxon-name-part></tp:taxon-name></italic> distribution map.</p></caption><graphic xmlns:xlink="http://www.w3.org/1999/xlink" xlink:href="zookeys-450-001-g015.jpg" position="float" orientation="portrait" xlink:type="simple" id="oo_33368.jpg"/></fig></tp:treatment-sec><tp:treatment-sec sec-type="Hosts"><title>Hosts.</title><p>Stone and pome fruit trees including <italic><tp:taxon-name><tp:taxon-name-part taxon-name-part-type="genus">Malus</tp:taxon-name-part></tp:taxon-name></italic> spp. (apple), <italic><tp:taxon-name><tp:taxon-name-part taxon-name-part-type="genus">Pyrus</tp:taxon-name-part></tp:taxon-name></italic> spp. (pear), and <italic><tp:taxon-name><tp:taxon-name-part taxon-name-part-type="genus">Prunus</tp:taxon-name-part></tp:taxon-name></italic> spp. (cherry) and is less common in <italic><tp:taxon-name><tp:taxon-name-part taxon-name-part-type="genus">Crataegus</tp:taxon-name-part></tp:taxon-name></italic> (hawthorn), <italic><tp:taxon-name><tp:taxon-name-part taxon-name-part-type="genus">Sorbus</tp:taxon-name-part></tp:taxon-name></italic> (mountain ash) and <italic><tp:taxon-name><tp:taxon-name-part taxon-name-part-type="genus">Ulmus</tp:taxon-name-part></tp:taxon-name></italic> spp. (elm).</p></tp:treatment-sec><tp:treatment-sec sec-type="Common name"><title>Common name.</title><p>Shothole borer.</p></tp:treatment-sec><tp:treatment-sec sec-type="Biology"><title>Biology.</title><p><italic><tp:taxon-name><tp:taxon-name-part taxon-name-part-type="genus">Scolytus</tp:taxon-name-part> <tp:taxon-name-part taxon-name-part-type="species">rugulosus</tp:taxon-name-part></tp:taxon-name></italic> primarily attacks and kills small twigs and branches but may kill whole trees through the process of excavating adult galleries and larval feeding. Twig injury is the result of feeding activity at the base of the bud. Attacks can begin near an injury or on a healthy tree (<xref ref-type="bibr" rid="B24">Chamberlin 1939</xref>; <xref ref-type="bibr" rid="B20">Bright and Stark 1973</xref>).</p><p>The adult gallery is parallel to the grain of the wood and solely consists of an egg gallery; a nuptial chamber is not constructed. The adult gallery strongly scores the cambium, lightly scores the sapwood and ranges in size from 1.0–5.0 cm in length (Bright and Stark 1976; <xref ref-type="bibr" rid="B52">Furniss and Johnson 2002</xref>). Eggs are laid singly in larval niches on both sides of the egg gallery. Larval mines first radiate perpendicular to the egg gallery against the grain of the wood and later turn parallel to the grain (<xref ref-type="bibr" rid="B20">Bright and Stark 1973</xref>). The larval stage typically lasts one month. Pupation occurs in the bark for summer emergence. If the brood is unable to complete development during the warmer months, larvae will burrow 1.0–2.0 cm deep within the sapwood to overwinter. The following year, adults emerge and feed at twig crotches before selecting host material (<xref ref-type="bibr" rid="B5">Baker 1972</xref>). There are one to four generations per year depending on locality, with more generations occurring in warmer climates (<xref ref-type="bibr" rid="B31">Chittenden 1898</xref>; <xref ref-type="bibr" rid="B5">Baker 1972</xref>; <xref ref-type="bibr" rid="B148">Wood 1982</xref>).</p></tp:treatment-sec><tp:treatment-sec sec-type="Remarks"><title>Remarks.</title><p>This species is native to the Palearctic region and was first detected in North America in 1877 from New York (<xref ref-type="bibr" rid="B31">Chittenden 1898</xref>). The native range of <italic><tp:taxon-name><tp:taxon-name-part taxon-name-part-type="genus">Scolytus</tp:taxon-name-part> <tp:taxon-name-part taxon-name-part-type="species">rugulosus</tp:taxon-name-part></tp:taxon-name></italic> encompasses Europe, North Africa, Asia Minor and middle Asia to Zabaikalye (Russia) (<xref ref-type="bibr" rid="B97">Michalski 1973</xref>; <xref ref-type="bibr" rid="B78">Knížek 2011</xref>).</p></tp:treatment-sec><ref-list><ref id="B44"><mixed-citation xmlns:xlink="http://www.w3.org/1999/xlink" xlink:type="simple"><person-group><name name-style="western"><surname>Eichhoff</surname><given-names>WJ</given-names></name></person-group> (<year>1881</year>) <source>Die Europäischen Borkenkäfer.</source><publisher-name>Für Forstleute, Baumzüchter und Entomologen, Julius Springer</publisher-name>, <publisher-loc>Berlin</publisher-loc>, <size units="page">315 pp</size>.</mixed-citation></ref><ref id="B151"><mixed-citation xmlns:xlink="http://www.w3.org/1999/xlink" xlink:type="simple"><person-group><name name-style="western"><surname>Wood</surname><given-names>SL</given-names></name><name name-style="western"><surname>Bright</surname><given-names>DE</given-names></name></person-group> (<year>1992</year>) <article-title>A catalog of <tp:taxon-name><tp:taxon-name-part taxon-name-part-type="family">Scolytidae</tp:taxon-name-part></tp:taxon-name> and <tp:taxon-name><tp:taxon-name-part taxon-name-part-type="family">Platypodidae</tp:taxon-name-part></tp:taxon-name> (<tp:taxon-name><tp:taxon-name-part taxon-name-part-type="order">Coleoptera</tp:taxon-name-part></tp:taxon-name>), Part 2: Taxonomic Index.</article-title><source>Great Basin Naturalist Memoirs</source><volume>13</volume>: <fpage>1</fpage>–<lpage>1553</lpage>.</mixed-citation></ref><ref id="B24"><mixed-citation xmlns:xlink="http://www.w3.org/1999/xlink" xlink:type="simple"><person-group><name name-style="western"><surname>Chamberlin</surname><given-names>WJ</given-names></name></person-group> (<year>1939</year>) <source>The bark and timber beetles of North America north of Mexico The taxonomy, biology and control of 575 species belonging to 72 genera of the superfamily <tp:taxon-name><tp:taxon-name-part taxon-name-part-type="superfamily">Scolytoidea</tp:taxon-name-part></tp:taxon-name>.</source><publisher-name>Oregon State College Cooperative Association</publisher-name>, <publisher-loc>Corvallis</publisher-loc>, <size units="page">513 pp</size>.</mixed-citation></ref><ref id="B20"><mixed-citation xmlns:xlink="http://www.w3.org/1999/xlink" xlink:type="simple"><person-group><name name-style="western"><surname>Bright</surname><given-names>DE</given-names></name><name name-style="western"><surname>Stark</surname><given-names>RW</given-names></name></person-group> (<year>1973</year>) <article-title>The bark and ambrosia beetles of California (<tp:taxon-name><tp:taxon-name-part taxon-name-part-type="order">Coleoptera</tp:taxon-name-part></tp:taxon-name>: <tp:taxon-name><tp:taxon-name-part taxon-name-part-type="family">Scolytidae</tp:taxon-name-part></tp:taxon-name> and <tp:taxon-name><tp:taxon-name-part taxon-name-part-type="family">Platypodidae</tp:taxon-name-part></tp:taxon-name>).</article-title><source>Bulletin of the California Insect Survey</source><volume>16</volume>: <fpage>1</fpage>–<lpage>169</lpage>.</mixed-citation></ref><ref id="B52"><mixed-citation xmlns:xlink="http://www.w3.org/1999/xlink" xlink:type="simple"><person-group><name name-style="western"><surname>Furniss</surname><given-names>MM</given-names></name><name name-style="western"><surname>Johnson</surname><given-names>JB</given-names></name></person-group> (<year>2002</year>) <source>Field guide to the bark beetles of Idaho and adjacent regions.</source><publisher-name>University of Idaho</publisher-name>, <publisher-loc>Moscow</publisher-loc>, <size units="page">125 pp</size>.</mixed-citation></ref><ref id="B5"><mixed-citation xmlns:xlink="http://www.w3.org/1999/xlink" xlink:type="simple"><person-group><name name-style="western"><surname>Baker</surname><given-names>WL</given-names></name></person-group> (<year>1972</year>) <source>Eastern Forest Insects.</source><publisher-name>United States Department of Agriculture</publisher-name>, <publisher-loc>Miscellaneous Publications 1175</publisher-loc>, <size units="page">642 pp</size>.</mixed-citation></ref><ref id="B31"><mixed-citation xmlns:xlink="http://www.w3.org/1999/xlink" xlink:type="simple"><person-group><name name-style="western"><surname>Chittenden</surname><given-names>FH</given-names></name></person-group> (<year>1898</year>) <article-title>The fruit-tree bark-beetle (<italic><tp:taxon-name><tp:taxon-name-part taxon-name-part-type="genus">Scolytus</tp:taxon-name-part> <tp:taxon-name-part taxon-name-part-type="species">rugulosus</tp:taxon-name-part></tp:taxon-name></italic> Ratz.).</article-title><source>United States Department of Agriculture Division of Entomology Circular, second series</source><volume>29</volume>: <fpage>1</fpage>–<lpage>8</lpage>.</mixed-citation></ref><ref id="B148"><mixed-citation xmlns:xlink="http://www.w3.org/1999/xlink" xlink:type="simple"><person-group><name name-style="western"><surname>Wood</surname><given-names>SL</given-names></name></person-group> (<year>1982</year>) <article-title>The bark and ambrosia beetles of North and Central America (<tp:taxon-name><tp:taxon-name-part taxon-name-part-type="order">Coleoptera</tp:taxon-name-part></tp:taxon-name>: <tp:taxon-name><tp:taxon-name-part taxon-name-part-type="family">Scolytidae</tp:taxon-name-part></tp:taxon-name>), a taxonomic monograph.</article-title><source>Great Basin Naturalist Memoirs</source><volume>8</volume>: <fpage>1</fpage>–<lpage>1359</lpage>.</mixed-citation></ref><ref id="B97"><mixed-citation xmlns:xlink="http://www.w3.org/1999/xlink" xlink:type="simple"><person-group><name name-style="western"><surname>Michalski</surname><given-names>J</given-names></name></person-group> (<year>1973</year>) <source>Revision of the Palearctic species of the genus <italic><tp:taxon-name><tp:taxon-name-part taxon-name-part-type="genus">Scolytus</tp:taxon-name-part></tp:taxon-name></italic> Geoffroy (<tp:taxon-name><tp:taxon-name-part taxon-name-part-type="order">Coleoptera</tp:taxon-name-part></tp:taxon-name>, <tp:taxon-name><tp:taxon-name-part taxon-name-part-type="family">Scolytidae</tp:taxon-name-part></tp:taxon-name>).</source><publisher-name>Panstwowe Wydawn</publisher-name>, <publisher-loc>Naukowe, Krakow</publisher-loc>, <size units="page">214 pp</size>.</mixed-citation></ref><ref id="B78"><mixed-citation xmlns:xlink="http://www.w3.org/1999/xlink" xlink:type="simple"><person-group><name name-style="western"><surname>Knížek</surname><given-names>M</given-names></name></person-group> (<year>2011</year>) <article-title><tp:taxon-name><tp:taxon-name-part taxon-name-part-type="subfamily">Scolytinae</tp:taxon-name-part></tp:taxon-name>.</article-title> In: <person-group><name name-style="western"><surname>Löbl</surname><given-names>I</given-names></name><name name-style="western"><surname>Smetana</surname><given-names>A</given-names></name></person-group> (<role>Eds</role>) <source>Catalogue of Palaearctic <tp:taxon-name><tp:taxon-name-part taxon-name-part-type="order">Coleoptera</tp:taxon-name-part></tp:taxon-name> Volume 7, <tp:taxon-name><tp:taxon-name-part taxon-name-part-type="superfamily">Curculionoidea</tp:taxon-name-part></tp:taxon-name> I</source>. <publisher-name>Apollo Books</publisher-name>, <publisher-loc>Stenstrup</publisher-loc>, <fpage>204</fpage>–<lpage>251</lpage>.</mixed-citation></ref></ref-list></tp:taxon-treatment>
