# Supplementary material for: A taxonomic monograph of Nearctic Scolytus Geoffroy (Coleoptera, Curculionidae, Scolytinae)
Source: Zookeys. 2014 Oct 29;(450):1–182. doi: 10.3897/zookeys.450.7452 (PMC4233402; doi:10.3897/zookeys.450.7452)
Supplement: XML Treatment for Scolytus schevyrewi [file zookeys.450.7452-treatment5.xml]

<!DOCTYPE tp:taxon-treatment
  PUBLIC "-//TaxonX//DTD Taxonomic Treatment Publishing DTD v0 20100105//EN" "tax-treatment-NSO.dtd">
<tp:taxon-treatment xmlns:tp="http://www.plazi.org/taxpub"><tp:treatment-meta><kwd-group><label>Taxon classification</label><kwd><named-content content-type="kingdom">Animalia</named-content></kwd><kwd><named-content content-type="order">Coleoptera</named-content></kwd><kwd><named-content content-type="family">Curculionidae</named-content></kwd></kwd-group><mixed-citation publication-type="journal"><person-group><name><surname>Smith</surname><given-names>Sarah M.</given-names></name><name><surname>Cognato</surname><given-names>Anthony I.</given-names></name></person-group><article-title>A taxonomic monograph of Nearctic <italic><tp:taxon-name><tp:taxon-name-part taxon-name-part-type="genus">Scolytus</tp:taxon-name-part></tp:taxon-name></italic> Geoffroy (<tp:taxon-name><tp:taxon-name-part taxon-name-part-type="order">Coleoptera</tp:taxon-name-part></tp:taxon-name>, <tp:taxon-name><tp:taxon-name-part taxon-name-part-type="family">Curculionidae</tp:taxon-name-part></tp:taxon-name>, <tp:taxon-name><tp:taxon-name-part taxon-name-part-type="subfamily">Scolytinae</tp:taxon-name-part></tp:taxon-name>)</article-title><source>Zookeys</source><day>29</day><month>10</month><year>2014</year><volume>2014</volume><issue>450</issue><fpage>1</fpage><lpage>182</lpage><pub-id pub-id-type="doi">10.3897/zookeys.450.7452</pub-id></mixed-citation></tp:treatment-meta><tp:nomenclature><tp:taxon-name>
                        <tp:taxon-name-part taxon-name-part-type="genus">Scolytus</tp:taxon-name-part>
                        <tp:taxon-name-part taxon-name-part-type="species">schevyrewi</tp:taxon-name-part>
                    </tp:taxon-name><tp:taxon-authority>Semenov, 1902</tp:taxon-authority><xref ref-type="fig" rid="F16">Fig. 16</xref><tp:nomenclature-citation-list><tp:nomenclature-citation><tp:taxon-name><tp:taxon-name-part taxon-name-part-type="genus">Scolytus</tp:taxon-name-part> <tp:taxon-name-part taxon-name-part-type="species">schevyrewi</tp:taxon-name-part></tp:taxon-name><comment> Semenov, 1902: 265.</comment></tp:nomenclature-citation><tp:nomenclature-citation><tp:taxon-name>
                        <tp:taxon-name-part taxon-name-part-type="genus">Scolytus</tp:taxon-name-part>
                        <tp:taxon-name-part taxon-name-part-type="species">schevyrewi</tp:taxon-name-part>
                    </tp:taxon-name><comment>For complete taxonomic history see <xref ref-type="bibr" rid="B151">Wood and Bright (1992)</xref>.</comment></tp:nomenclature-citation></tp:nomenclature-citation-list></tp:nomenclature><tp:treatment-sec sec-type="Diagnosis"><title>Diagnosis.</title><p>The <italic><tp:taxon-name><tp:taxon-name-part taxon-name-part-type="genus">Scolytus</tp:taxon-name-part> <tp:taxon-name-part taxon-name-part-type="species">schevyrewi</tp:taxon-name-part></tp:taxon-name></italic> male most strongly resembles that of <italic><tp:taxon-name><tp:taxon-name-part taxon-name-part-type="genus">Scolytus</tp:taxon-name-part> <tp:taxon-name-part taxon-name-part-type="species">piceae</tp:taxon-name-part></tp:taxon-name></italic> because in both species the spine on the second ventrite never attains the apical margin. Both sexes can be distinguished from <italic><tp:taxon-name><tp:taxon-name-part taxon-name-part-type="genus">Scolytus</tp:taxon-name-part> <tp:taxon-name-part taxon-name-part-type="species">piceae</tp:taxon-name-part></tp:taxon-name></italic> by the subapical carina on ventrite 5 located just before end of segment. Males are further differentiated from those of <italic><tp:taxon-name><tp:taxon-name-part taxon-name-part-type="genus">Scolytus</tp:taxon-name-part> <tp:taxon-name-part taxon-name-part-type="species">piceae</tp:taxon-name-part></tp:taxon-name></italic> by the laterally compressed spine with a bulbous apex, which frequently has a longitudinal groove and by the banded appearance of the elytra. The female is further differentiated from that of <italic><tp:taxon-name><tp:taxon-name-part taxon-name-part-type="genus">Scolytus</tp:taxon-name-part> <tp:taxon-name-part taxon-name-part-type="species">piceae</tp:taxon-name-part></tp:taxon-name></italic> by the banded pattern of the elytra and by the low median carina (variable and may be absent) that does not touch either margin on the second ventrite.</p></tp:treatment-sec><tp:treatment-sec sec-type="Description (male)"><title>Description (male).</title><p>2.8–3.5 mm long (mean = 3.2 mm; n = 10); 2.0–2.2 times as long as wide. Color red-brown to dark red brown. Elytra of most specimens appears banded with a characteristic dark brown band on reddish colored elytra, but may also be solely dark brown or red-brown without a band. Antennae yellow-brown. Pronotum typically darker than elytra.</p><p><italic>Head.</italic> Epistoma weakly, broadly emarginated; epistomal process absent; median area above mandibles bearing dense patch of long, yellow, hair-like setae. Frons appearing impressed when viewed laterally; moderately, coarsely reticulate punctate to weakly longitudinally aciculate; punctures dense, small, coarse; moderately covered by long, fine, yellow, erect, hair-like setae, these longer than width midpoint of eye, setae on lateral and dorsal margins longer, thicker, incurved. Antennal scape short, elongate; club flattened, thinner on apical half, irregularly ovoid, setose with partial septum and two arcuate sutures visible.</p><p><italic>Pronotum</italic> wider than long; apical margin broadly rounded, median area between eyes lined with scales; sides distinctly arcuate, strongly constricted near apex, forming a weak transverse impression near apical margin; surface smooth, shining, punctures on disc fine, shallow, moderately abundant, larger, coarser, deeper and more abundant laterally and on apical constriction; apical and anterolateral margins bearing sparse, erect, yellow, hair-like setae; base weakly bisinuate.</p><p><italic>Elytra</italic> with sides sub-parallel on basal half, narrowing to moderately rounded, smooth apex; apex weakly emarginated at suture. Margin of apical edge bearing small, fine punctures. Scutellar notch densely covered in recumbent white setae (may be abraded). Disc glabrous, smooth, shining; interstriae not impressed, equal in width to striae; interstrial punctures uniseriate, equal in size to those of striae, bearing sparse short, semi-erect yellow hair-like setae; striae weakly impressed. Declivity bearing sparse, short, erect yellow setae. Metepimeron half-length of metanepisternum.</p><p><italic>Venter.</italic> Apical margin of ventrite 1 flush with base of ventrite 2. Ventrite 2 nearly perpendicular to ventrite 1; surface shagreened, dull, finely punctate; punctures small, fine, shallow; surface convex; densely covered with semi-recumbent, long setae, as long as length of ventrite 3 or less; surface armed with median laterally compressed spine (rarely absent) that has its base close to basal margin but does not touch it; lateral margins of ventrites 2–3 and ventrite 4 unarmed. Ventrite 5 carinate ridge closer to apical margin of segment; length of ventrite 5 greater than combined lengths of ventrites 3 and 4; setal patch and median depression absent.</p><fig id="F16" position="float" orientation="portrait"><label>Figure 16.</label><caption><p><italic><tp:taxon-name><tp:taxon-name-part taxon-name-part-type="genus">Scolytus</tp:taxon-name-part> <tp:taxon-name-part taxon-name-part-type="species">schevyrewi</tp:taxon-name-part></tp:taxon-name></italic> <bold>A</bold> dorsal male habitus <bold>B</bold> lateral male habitus <bold>C</bold> male frons <bold>D</bold> male frons oblique <bold>E</bold> male venter <bold>F</bold> male venter oblique <bold>G</bold> dorsal female habitus <bold>H</bold> lateral female habitus <bold>I</bold> female frons <bold>J</bold> female frons oblique <bold>K</bold> female venter <bold>L</bold> female venter oblique.</p></caption><graphic xmlns:xlink="http://www.w3.org/1999/xlink" xlink:href="zookeys-450-001-g016.jpg" position="float" orientation="portrait" xlink:type="simple" id="oo_33369.jpg"/></fig></tp:treatment-sec><tp:treatment-sec sec-type="Female"><title>Female.</title><p>2.3–3.6 mm long (mean = 3.2 mm; n = 10); 1.7–2.4 times as long as wide. Similar to male except epistoma feebly emarginated, frons flattened when viewed laterally, weakly longitudinally aciculate, setae sparser, shorter, less than width of eye; weakly transversely impressed just above epistoma and longitudinally impressed in median area. Apical margin of ventrite 1 weakly elevated above base of ventrite 2. Second ventrite armed with low median carina (variable and may be absent) that does not touch either margin.</p></tp:treatment-sec><tp:treatment-sec sec-type="Specimens examined"><title>Specimens examined.</title><p>24.</p></tp:treatment-sec><tp:treatment-sec sec-type="Type material"><title>Type material.</title><p>Holotype, male (location unknown).</p></tp:treatment-sec><tp:treatment-sec sec-type="Non-type material"><title>Non-type material.</title><p><bold>UNITED STATES:</bold> <bold><italic>CALIFORNIA</italic>:</bold> <italic>Los Angeles Co.</italic>: Whittier, Whittier Fertilizer, 7.IX.2006, A. Sanchez, ex. Lindgren funnel + ETOH &amp; alpha pinene (DEBC-1). <bold><italic>COLORADO</italic>:</bold> <italic>Adams Co.</italic>: Aurora, wood recycler, <named-content xmlns:xlink="http://www.w3.org/1999/xlink" content-type="dwc:verbatimCoordinates" xlink:type="simple">N39°807', W104°994'</named-content>, 9.VII.2003, P. McPherren, ex. funnel trap with Ips lure (MSUC-11), 15.IV.2003 (MSUC-1), 26.IV.2003 (MSUC-1), 2.V.2003 (MSUC-1), 29.V.2003 (MSUC-1). <bold><italic>MICHIGAN</italic>:</bold> <italic>Ingham Co.</italic>: <named-content xmlns:xlink="http://www.w3.org/1999/xlink" content-type="dwc:verbatimCoordinates" xlink:type="simple">42.736501 -84.464670</named-content>, 258 m, 16.IX.2011, S.M. Smith, A.I. Cognato, I.A. Cognato, ex. <italic><tp:taxon-name><tp:taxon-name-part taxon-name-part-type="genus">Ulmus</tp:taxon-name-part></tp:taxon-name></italic> sp. (MSUC-1). <italic>Wayne Co.</italic>: Trenton-Woodhaven, 26.VII.2004, T. Dutton, ex. Lindgren funnel alpha-pinene Trap WY4 (MSUC-1). <bold><italic>UTAH</italic>:</bold> <italic>Weber Co.</italic>: Ogden, Ogden Nature Center, 13.VII.2003, ex. funnel trap with alpha pinene &amp; ethanol lure (MSUC-6).</p></tp:treatment-sec><tp:treatment-sec sec-type="Distribution"><title>Distribution.</title><p>CANADA: Alberta, British Columbia, Manitoba, Ontario, Saskatchewan. UNITED STATES: Arizona, California, Colorado, Connecticut, Delaware, Idaho, Illinois, Indiana, Kansas, Maryland, Michigan, Minnesota, Missouri, Montana, Nebraska, Nevada, New Jersey, New Mexico, Ohio, Oklahoma, Oregon, Pennsylvania, South Dakota, Texas, Utah, Virginia, Washington, Wyoming (Fig. <xref ref-type="fig" rid="F17">17</xref>).</p><fig id="F17" position="float" orientation="portrait"><label>Figure 17.</label><caption><p><italic><tp:taxon-name><tp:taxon-name-part taxon-name-part-type="genus">Scolytus</tp:taxon-name-part> <tp:taxon-name-part taxon-name-part-type="species">schevyrewi</tp:taxon-name-part></tp:taxon-name></italic> distribution map.</p></caption><graphic xmlns:xlink="http://www.w3.org/1999/xlink" xlink:href="zookeys-450-001-g017.jpg" position="float" orientation="portrait" xlink:type="simple" id="oo_33370.jpg"/></fig></tp:treatment-sec><tp:treatment-sec sec-type="Hosts"><title>Hosts.</title><p><italic><tp:taxon-name><tp:taxon-name-part taxon-name-part-type="genus">Ulmus</tp:taxon-name-part></tp:taxon-name></italic> spp. including <italic><tp:taxon-name><tp:taxon-name-part taxon-name-part-type="genus">Ulmus</tp:taxon-name-part> <tp:taxon-name-part taxon-name-part-type="species">americana</tp:taxon-name-part></tp:taxon-name></italic> L. (American elm), <italic><tp:taxon-name><tp:taxon-name-part taxon-name-part-type="genus">Ulmus</tp:taxon-name-part> <tp:taxon-name-part taxon-name-part-type="species">pumila</tp:taxon-name-part></tp:taxon-name></italic> L. (Siberian elm), <italic><tp:taxon-name><tp:taxon-name-part taxon-name-part-type="genus">Ulmus</tp:taxon-name-part> <tp:taxon-name-part taxon-name-part-type="species">thomasii</tp:taxon-name-part></tp:taxon-name></italic> Sarg. (rock elm) and <italic><tp:taxon-name><tp:taxon-name-part taxon-name-part-type="genus">Ulmus</tp:taxon-name-part> <tp:taxon-name-part taxon-name-part-type="species">procera</tp:taxon-name-part></tp:taxon-name></italic> Salisb. (English elm).</p></tp:treatment-sec><tp:treatment-sec sec-type="Common name"><title>Common name.</title><p>Banded elm bark beetle.</p></tp:treatment-sec><tp:treatment-sec sec-type="Biology"><title>Biology.</title><p>This species prefers to attack drought stressed elms (<xref ref-type="bibr" rid="B99">Negrón et al. 2005</xref>). <italic><tp:taxon-name><tp:taxon-name-part taxon-name-part-type="genus">Scolytus</tp:taxon-name-part> <tp:taxon-name-part taxon-name-part-type="species">schevyrewi</tp:taxon-name-part></tp:taxon-name></italic> locate a suitable host via host tree volatiles (<xref ref-type="bibr" rid="B85">Lee et al. 2010</xref>).</p><p>The adult gallery consists solely of a single egg gallery parallel with grain of the wood; a nuptial chamber is not constructed (<xref ref-type="bibr" rid="B84">Lee et al. 2006</xref>). The adult gallery <!--PageBreak--><!--PageBreak-->strongly scores the sapwood. Egg niches are constructed along the gallery and score the sapwood. Twenty to 120 eggs are laid along the egg galleries (<xref ref-type="bibr" rid="B85">Lee et al. 2010</xref>). Larval mines lightly score the sapwood and radiate perpendicular to the egg gallery. Larval galleries later meander often at an oblique angle to the grain of wood, forming a fan shaped pattern. Pupation occurs in the outer bark and broods overwinter as mature larvae or pupae (<xref ref-type="bibr" rid="B84">Lee et al. 2006</xref>). In California, flight occurs from April-September or October. In Nevada, Utah, Wyoming, Colorado, Kansas and Utah, flight occurs from May to September (<xref ref-type="bibr" rid="B86">Lee et al. 2011</xref>). There are two to three generations per year (<xref ref-type="bibr" rid="B86">Lee et al. 2011</xref>). Development from egg to adult takes 30–45 days (<xref ref-type="bibr" rid="B99">Negrón et al. 2005</xref>). Upon emergence, adults feed at twig crotches prior to selecting host material (<xref ref-type="bibr" rid="B99">Negrón et al. 2005</xref>). <italic><tp:taxon-name><tp:taxon-name-part taxon-name-part-type="genus">Scolytus</tp:taxon-name-part> <tp:taxon-name-part taxon-name-part-type="species">schevyrewi</tp:taxon-name-part></tp:taxon-name></italic> is a less effective vector of the Dutch elm disease fungus <italic><tp:taxon-name><tp:taxon-name-part taxon-name-part-type="genus">Ophiostoma</tp:taxon-name-part> <tp:taxon-name-part taxon-name-part-type="species">ulmi</tp:taxon-name-part></tp:taxon-name></italic> in North America, especially in Rocky Mountain states (<xref ref-type="bibr" rid="B68">Jacobi et al. 2013</xref>).</p></tp:treatment-sec><tp:treatment-sec sec-type="Remarks"><title>Remarks.</title><p>This species is native to the Palearctic where it occurs from western Russia and Uzbekistan and east to China, Mongolia and Korea (<xref ref-type="bibr" rid="B97">Michalski 1973</xref>). <italic><tp:taxon-name><tp:taxon-name-part taxon-name-part-type="genus">Scolytus</tp:taxon-name-part> <tp:taxon-name-part taxon-name-part-type="species">schevyrewi</tp:taxon-name-part></tp:taxon-name></italic> was first detected in North America in 2003. The first specimens were collected in Colorado and Utah. By 2005, it was recorded from 21 states suggesting that it had been present for many years before its initial detection (<xref ref-type="bibr" rid="B99">Negrón et al. 2005</xref>; <xref ref-type="bibr" rid="B80">LaBonte 2010</xref>). Subsequent review of bark beetle survey collections revealed the earlier occurrence of this species in Denver, Colorado in 1994 and Clovis, New Mexico in 1998 (<xref ref-type="bibr" rid="B84">Lee et al. 2006</xref>).</p><p>In areas where populations of <italic><tp:taxon-name><tp:taxon-name-part taxon-name-part-type="genus">Scolytus</tp:taxon-name-part> <tp:taxon-name-part taxon-name-part-type="species">schevyrewi</tp:taxon-name-part></tp:taxon-name></italic> and <italic><tp:taxon-name><tp:taxon-name-part taxon-name-part-type="genus">Scolytus</tp:taxon-name-part> <tp:taxon-name-part taxon-name-part-type="species">multistriatus</tp:taxon-name-part></tp:taxon-name></italic> are both present, the abundance of <italic><tp:taxon-name><tp:taxon-name-part taxon-name-part-type="genus">Scolytus</tp:taxon-name-part> <tp:taxon-name-part taxon-name-part-type="species">multistriatus</tp:taxon-name-part></tp:taxon-name></italic> is decreasing to the point where this once common species is difficult to find (<xref ref-type="bibr" rid="B99">Negrón et al. 2005</xref>; <xref ref-type="bibr" rid="B85">Lee et al. 2010</xref>). This competitive displacement of <italic><tp:taxon-name><tp:taxon-name-part taxon-name-part-type="genus">Scolytus</tp:taxon-name-part> <tp:taxon-name-part taxon-name-part-type="species">multistriatus</tp:taxon-name-part></tp:taxon-name></italic> by <italic><tp:taxon-name><tp:taxon-name-part taxon-name-part-type="genus">Scolytus</tp:taxon-name-part> <tp:taxon-name-part taxon-name-part-type="species">schevyrewi</tp:taxon-name-part></tp:taxon-name></italic> is likely the result of differences in fecundity, generation time, and emergence. <italic><tp:taxon-name><tp:taxon-name-part taxon-name-part-type="genus">Scolytus</tp:taxon-name-part> <tp:taxon-name-part taxon-name-part-type="species">schevyrewi</tp:taxon-name-part></tp:taxon-name></italic> produces larger broods that may overwinter as pupae, have a quicker development period, have an earlier flight, and exhibit rapid, strong aggregation to host kairomones as compared to <italic><tp:taxon-name><tp:taxon-name-part taxon-name-part-type="genus">Scolytus</tp:taxon-name-part> <tp:taxon-name-part taxon-name-part-type="species">multistriatus</tp:taxon-name-part></tp:taxon-name></italic> (<xref ref-type="bibr" rid="B85">Lee et al. 2010</xref>).</p><p><italic><tp:taxon-name><tp:taxon-name-part taxon-name-part-type="genus">Scolytus</tp:taxon-name-part> <tp:taxon-name-part taxon-name-part-type="species">schevyrewi</tp:taxon-name-part></tp:taxon-name></italic> is a highly morphologically variable species. <xref ref-type="bibr" rid="B80">LaBonte (2010)</xref> provides an excellent discussion regarding intraspecific variation exhibited within <italic><tp:taxon-name><tp:taxon-name-part taxon-name-part-type="genus">Scolytus</tp:taxon-name-part> <tp:taxon-name-part taxon-name-part-type="species">schevyrewi</tp:taxon-name-part></tp:taxon-name></italic>. There is considerable variation observed in the shape and appearance of spine on the second ventrite. The male second ventrite spine is typically well developed with a blunt apex that is broader than the base and appears triangular when laterally viewed. In females the spine is variously reduced and may even be absent. In most males, the spine is closest to the apical margin of the second ventrite. In some males the base of the spine is closer to basal margin. Most individuals exhibit the characteristic dark brown band on reddish colored elytra, which is the derivative of the species’.</p></tp:treatment-sec><tp:treatment-sec sec-type="Common name"><title>Common name.</title><p>Occasionally individuals have been encountered with unicolorous dark brown or reddish elytra. Additional variation was also observed in the coloration of the pronotum. The pronotum can vary from almost entirely dark brown with reddish coloration along the margins (common form) to the entire dorsal surface being reddish with dark brown margins (uncommon form) (<xref ref-type="bibr" rid="B80">LaBonte 2010</xref>).</p><!--PageBreak--><!--PageBreak--></tp:treatment-sec><ref-list><ref id="B151"><mixed-citation xmlns:xlink="http://www.w3.org/1999/xlink" xlink:type="simple"><person-group><name name-style="western"><surname>Wood</surname><given-names>SL</given-names></name><name name-style="western"><surname>Bright</surname><given-names>DE</given-names></name></person-group> (<year>1992</year>) <article-title>A catalog of <tp:taxon-name><tp:taxon-name-part taxon-name-part-type="family">Scolytidae</tp:taxon-name-part></tp:taxon-name> and <tp:taxon-name><tp:taxon-name-part taxon-name-part-type="family">Platypodidae</tp:taxon-name-part></tp:taxon-name> (<tp:taxon-name><tp:taxon-name-part taxon-name-part-type="order">Coleoptera</tp:taxon-name-part></tp:taxon-name>), Part 2: Taxonomic Index.</article-title><source>Great Basin Naturalist Memoirs</source><volume>13</volume>: <fpage>1</fpage>–<lpage>1553</lpage>.</mixed-citation></ref><ref id="B99"><mixed-citation xmlns:xlink="http://www.w3.org/1999/xlink" xlink:type="simple"><person-group><name name-style="western"><surname>Negrón</surname><given-names>JF</given-names></name><name name-style="western"><surname>Witcosky</surname><given-names>JJ</given-names></name><name name-style="western"><surname>Cain</surname><given-names>RJ</given-names></name><name name-style="western"><surname>LaBonte</surname><given-names>JR</given-names></name><name name-style="western"><surname>Durr</surname><given-names>II DA</given-names></name><name name-style="western"><surname>McElwey</surname><given-names>SJ</given-names></name><name name-style="western"><surname>Lee</surname><given-names>JC</given-names></name><name name-style="western"><surname>Seybold</surname><given-names>SJ</given-names></name></person-group> (<year>2005</year>) <article-title>The banded elm bark beetle: A new threat to elms in North America.</article-title><source>The American Entomologist</source><volume>51</volume>: <fpage>84</fpage>–<lpage>94</lpage>.</mixed-citation></ref><ref id="B85"><mixed-citation xmlns:xlink="http://www.w3.org/1999/xlink" xlink:type="simple"><person-group><name name-style="western"><surname>Lee</surname><given-names>JC</given-names></name><name name-style="western"><surname>Hamud</surname><given-names>SM</given-names></name><name name-style="western"><surname>Negrón</surname><given-names>JF</given-names></name><name name-style="western"><surname>Witcosky</surname><given-names>JJ</given-names></name><name name-style="western"><surname>Seybold</surname><given-names>SJ</given-names></name></person-group> (<year>2010</year>) <article-title>Semiochemical-mediated flight strategies of two invasive elm bark beetles: a potential factor in competitive displacement.</article-title><source>Environmental Entomology</source><volume>39</volume>: <fpage>642</fpage>–<lpage>652</lpage>. doi: <ext-link ext-link-type="doi" xlink:href="10.1603/EN09327" xlink:type="simple">10.1603/EN09327</ext-link></mixed-citation></ref><ref id="B84"><mixed-citation xmlns:xlink="http://www.w3.org/1999/xlink" xlink:type="simple"><person-group><name name-style="western"><surname>Lee</surname><given-names>JC</given-names></name><name name-style="western"><surname>Negrón</surname><given-names>JF</given-names></name><name name-style="western"><surname>McElwey</surname><given-names>SJ</given-names></name><name name-style="western"><surname>Witcosky</surname><given-names>JJ</given-names></name><name name-style="western"><surname>Seybold</surname><given-names>SJ</given-names></name></person-group> (<year>2006</year>) <source>Banded elm bark beetle–<italic><tp:taxon-name><tp:taxon-name-part taxon-name-part-type="genus">Scolytus</tp:taxon-name-part> <tp:taxon-name-part taxon-name-part-type="species">schevyrewi</tp:taxon-name-part></tp:taxon-name></italic>.</source><publisher-name>United States Department of Agriculture Forest Service</publisher-name>, <issue>Pest Alert R2-PR-01-06</issue>.</mixed-citation></ref><ref id="B86"><mixed-citation xmlns:xlink="http://www.w3.org/1999/xlink" xlink:type="simple"><person-group><name name-style="western"><surname>Lee</surname><given-names>JC</given-names></name><name name-style="western"><surname>Negrón</surname><given-names>JF</given-names></name><name name-style="western"><surname>McElwey</surname><given-names>SJ</given-names></name><name name-style="western"><surname>Williams</surname><given-names>L</given-names></name><name name-style="western"><surname>Witcosky</surname><given-names>JJ</given-names></name><name name-style="western"><surname>Popp</surname><given-names>JB</given-names></name><name name-style="western"><surname>Seybold</surname><given-names>SJ</given-names></name></person-group> (<year>2011</year>) <article-title>Biology of the invasive banded elm bark beetle (<tp:taxon-name><tp:taxon-name-part taxon-name-part-type="order">Coleoptera</tp:taxon-name-part></tp:taxon-name>: <tp:taxon-name><tp:taxon-name-part taxon-name-part-type="family">Scolytidae</tp:taxon-name-part></tp:taxon-name>) in the western United States.</article-title><source>Annals of the Entomological Society of America</source><volume>104</volume>: <fpage>705</fpage>–<lpage>717</lpage>. doi: <ext-link ext-link-type="doi" xlink:href="10.1603/AN10150" xlink:type="simple">10.1603/AN10150</ext-link></mixed-citation></ref><ref id="B68"><mixed-citation xmlns:xlink="http://www.w3.org/1999/xlink" xlink:type="simple"><person-group><name name-style="western"><surname>Jacobi</surname><given-names>WR</given-names></name><name name-style="western"><surname>Koski</surname><given-names>RD</given-names></name><name name-style="western"><surname>JF</surname><given-names>Negrón</given-names></name></person-group> (<year>2013</year>) <article-title>Dutch elm disease pathogen transmission by the banded elm bark beetle <italic><tp:taxon-name><tp:taxon-name-part taxon-name-part-type="genus">Scolytus</tp:taxon-name-part> <tp:taxon-name-part taxon-name-part-type="species">schevyrewi</tp:taxon-name-part></tp:taxon-name></italic>.</article-title><source>Forest Pathology</source><volume>43</volume>: <fpage>232</fpage>–<lpage>237</lpage>. doi: <ext-link ext-link-type="doi" xlink:href="10.1111/efp.12023" xlink:type="simple">10.1111/efp.12023</ext-link></mixed-citation></ref><ref id="B97"><mixed-citation xmlns:xlink="http://www.w3.org/1999/xlink" xlink:type="simple"><person-group><name name-style="western"><surname>Michalski</surname><given-names>J</given-names></name></person-group> (<year>1973</year>) <source>Revision of the Palearctic species of the genus <italic><tp:taxon-name><tp:taxon-name-part taxon-name-part-type="genus">Scolytus</tp:taxon-name-part></tp:taxon-name></italic> Geoffroy (<tp:taxon-name><tp:taxon-name-part taxon-name-part-type="order">Coleoptera</tp:taxon-name-part></tp:taxon-name>, <tp:taxon-name><tp:taxon-name-part taxon-name-part-type="family">Scolytidae</tp:taxon-name-part></tp:taxon-name>).</source><publisher-name>Panstwowe Wydawn</publisher-name>, <publisher-loc>Naukowe, Krakow</publisher-loc>, <size units="page">214 pp</size>.</mixed-citation></ref><ref id="B80"><mixed-citation xmlns:xlink="http://www.w3.org/1999/xlink" xlink:type="simple"><person-group><name name-style="western"><surname>LaBonte</surname><given-names>JR</given-names></name></person-group> (<year>2010</year>) <article-title>The banded elm bark beetle, <italic><tp:taxon-name><tp:taxon-name-part taxon-name-part-type="genus">Scolytus</tp:taxon-name-part> <tp:taxon-name-part taxon-name-part-type="species">schevyrewi</tp:taxon-name-part></tp:taxon-name></italic> Semenov (<tp:taxon-name><tp:taxon-name-part taxon-name-part-type="order">Coleoptera</tp:taxon-name-part></tp:taxon-name>, <tp:taxon-name><tp:taxon-name-part taxon-name-part-type="family">Curculionidae</tp:taxon-name-part></tp:taxon-name>, <tp:taxon-name><tp:taxon-name-part taxon-name-part-type="subfamily">Scolytinae</tp:taxon-name-part></tp:taxon-name>) in North America: a taxonomic review and modifications to the Wood (1982) key to the species of <italic><tp:taxon-name><tp:taxon-name-part taxon-name-part-type="genus">Scolytus</tp:taxon-name-part></tp:taxon-name></italic> Geoffroy in North and Central America</article-title> In: <person-group><name name-style="western"><surname>Cognato</surname><given-names>AI</given-names></name><name name-style="western"><surname>Knížek</surname><given-names>M</given-names></name></person-group> (<role>Eds</role>) <issue-title>Sixty years of discovering scolytine and platypodine diversity: A tribute to Stephen L. Wood.</issue-title><source>Zookeys</source><volume>56</volume>: <fpage>207</fpage>–<lpage>218</lpage>.</mixed-citation></ref></ref-list></tp:taxon-treatment>
