# Supplementary material for: A taxonomic monograph of Nearctic Scolytus Geoffroy (Coleoptera, Curculionidae, Scolytinae)
Source: Zookeys. 2014 Oct 29;(450):1–182. doi: 10.3897/zookeys.450.7452 (PMC4233402; doi:10.3897/zookeys.450.7452)
Supplement: XML Treatment for Scolytus muticus [file zookeys.450.7452-treatment7.xml]

<!DOCTYPE tp:taxon-treatment
  PUBLIC "-//TaxonX//DTD Taxonomic Treatment Publishing DTD v0 20100105//EN" "tax-treatment-NSO.dtd">
<tp:taxon-treatment xmlns:tp="http://www.plazi.org/taxpub"><tp:treatment-meta><kwd-group><label>Taxon classification</label><kwd><named-content content-type="kingdom">Animalia</named-content></kwd><kwd><named-content content-type="order">Coleoptera</named-content></kwd><kwd><named-content content-type="family">Curculionidae</named-content></kwd></kwd-group><mixed-citation publication-type="journal"><person-group><name><surname>Smith</surname><given-names>Sarah M.</given-names></name><name><surname>Cognato</surname><given-names>Anthony I.</given-names></name></person-group><article-title>A taxonomic monograph of Nearctic <italic><tp:taxon-name><tp:taxon-name-part taxon-name-part-type="genus">Scolytus</tp:taxon-name-part></tp:taxon-name></italic> Geoffroy (<tp:taxon-name><tp:taxon-name-part taxon-name-part-type="order">Coleoptera</tp:taxon-name-part></tp:taxon-name>, <tp:taxon-name><tp:taxon-name-part taxon-name-part-type="family">Curculionidae</tp:taxon-name-part></tp:taxon-name>, <tp:taxon-name><tp:taxon-name-part taxon-name-part-type="subfamily">Scolytinae</tp:taxon-name-part></tp:taxon-name>)</article-title><source>Zookeys</source><day>29</day><month>10</month><year>2014</year><volume>2014</volume><issue>450</issue><fpage>1</fpage><lpage>182</lpage><pub-id pub-id-type="doi">10.3897/zookeys.450.7452</pub-id></mixed-citation></tp:treatment-meta><tp:nomenclature><tp:taxon-name>
                            <tp:taxon-name-part taxon-name-part-type="genus">Scolytus</tp:taxon-name-part>
                            <tp:taxon-name-part taxon-name-part-type="species">muticus</tp:taxon-name-part>
                        </tp:taxon-name><tp:taxon-authority>Say, 1824</tp:taxon-authority><xref ref-type="fig" rid="F20">Fig. 20</xref><tp:nomenclature-citation-list><tp:nomenclature-citation><tp:taxon-name><tp:taxon-name-part taxon-name-part-type="genus">Scolytus</tp:taxon-name-part> <tp:taxon-name-part taxon-name-part-type="species">muticus</tp:taxon-name-part></tp:taxon-name><comment> Say, 1824: 182.</comment></tp:nomenclature-citation></tp:nomenclature-citation-list></tp:nomenclature><tp:treatment-sec sec-type="Diagnosis"><title>Diagnosis.</title><p><italic><tp:taxon-name><tp:taxon-name-part taxon-name-part-type="genus">Scolytus</tp:taxon-name-part> <tp:taxon-name-part taxon-name-part-type="species">muticus</tp:taxon-name-part></tp:taxon-name></italic> are differentiated from other <italic><tp:taxon-name><tp:taxon-name-part taxon-name-part-type="genus">Scolytus</tp:taxon-name-part></tp:taxon-name></italic> species by the presence of long, erect hair-like setae on the elytral interstriae and on the abdominal venter. The male is further distinguished by a pair of strongly elevated areas on the basal two-thirds of ventrite 5, each densely covered with abundant fine, long hair-like setae.</p></tp:treatment-sec><tp:treatment-sec sec-type="Description (male)"><title>Description (male).</title><p>2.2–5.3 mm long (mean = 3.65 mm; n = 20); 1.75–2.6 times as long as wide. Head, pronotum, legs and abdominal venter dark red-brown, antennae yellow-brown, elytra usually dark red-brown but occasionally red-brown. Pronotum typically darker than elytra.</p><p><italic>Head.</italic> Epistoma moderately, broadly emarginated; epistomal process absent; median area above mandibles bearing dense patch of long, yellow, hair-like setae. Frons appearing strongly flattened when viewed laterally; densely, finely, longitudinally aciculate; aciculations converging at epistoma; impunctate; setae on lateral and dorsal margins covered by long, thick, incurved, yellow erect hair-like setae, these longer than width of midpoint of eye, median areas covered with sparse, shorter and thinner setae. Antennal scape short, elongate; club flattened, irregularly ovoid, setose with partial septum, three very sharply arcuate sutures visible.</p><p><italic>Pronotum</italic> wider than long; apical margin broadly rounded, median area between eyes lined with scales; sides distinctly arcuate, strongly constricted near apex, forming a weak transverse impression near apical margin; smooth, shining, punctures on disc fine, shallow, moderately abundant, larger, coarser and dense laterally and on apical constriction; apical and anterolateral margins bearing sparse, erect, yellow hair-like setae; base weakly bisinuate.</p><p><italic>Elytra</italic> with sides sub-parallel on apical half, narrowing to subquadrate, smooth apex; apex entire at suture. Margin of apical edge bearing small, fine punctures. Disc reticulate, shining; interstriae faintly impressed, equal to width of striae, interstrial punctures large, uniseriate, equal in size to those of striae, bearing moderately abundant, long, semi-erect, yellow hair-like setae (may be abraded); striae moderately impressed. Declivity bearing sparse, short, erect yellow setae. Metepimeron half-length of metanepisternum.</p><p><italic>Venter.</italic> Apical margin of ventrite 1 weakly elevated above base of ventrite 2. Ventrite 2 nearly perpendicular to ventrite 1; surface reticulate, shining, densely, coarsely punctured; punctures large, coarse; surface flattened; setae moderately abundant, longer than length of ventrite 3; apical margin unarmed; lateral margins of ventrites 2–3 and ventrite 4 unarmed. Ventrite 5 unarmed; length of ventrite 5 greater than combined lengths of ventrites 3 and 4; median depression absent; pair of strongly elevated areas on basal two-thirds, each densely covered with abundant fine, long hair-like setae; apical third strongly impressed.</p><fig id="F20" position="float" orientation="portrait"><label>Figure 20.</label><caption><p><italic><tp:taxon-name><tp:taxon-name-part taxon-name-part-type="genus">Scolytus</tp:taxon-name-part> <tp:taxon-name-part taxon-name-part-type="species">muticus</tp:taxon-name-part></tp:taxon-name></italic> <bold>A</bold> dorsal male habitus <bold>B</bold> lateral male habitus <bold>C</bold> male frons <bold>D</bold> male frons oblique <bold>E</bold> male venter <bold>F</bold> male venter oblique <bold>G</bold> dorsal female habitus <bold>H</bold> lateral female habitus <bold>I</bold> female frons <bold>J</bold> female frons oblique <bold>K</bold> female venter <bold>L</bold> female venter oblique.</p></caption><graphic xmlns:xlink="http://www.w3.org/1999/xlink" xlink:href="zookeys-450-001-g020.jpg" position="float" orientation="portrait" xlink:type="simple" id="oo_33373.jpg"/></fig></tp:treatment-sec><tp:treatment-sec sec-type="Female"><title>Female.</title><p>3.1–5.1 mm long (mean = 4.0 mm; n = 20); 1.96–2.45 times as long as wide. Similar to male except epistoma feebly emarginated, epistomal process absent, frons less strongly flattened when viewed laterally, finely, narrowly longitudinally aciculate, setae shorter, less than width of eye and less abundant; weakly transversely impressed between inner apices of eyes. Second ventrite unarmed. Ventrite 5 without a pair of strongly elevated areas on basal two-thirds or setal patches.</p></tp:treatment-sec><tp:treatment-sec sec-type="Specimens examined"><title>Specimens examined.</title><p>214.</p></tp:treatment-sec><tp:treatment-sec sec-type="Type material"><title>Type material.</title><p>Holotype: male, Missouri (ANSP, lost).</p></tp:treatment-sec><tp:treatment-sec sec-type="Non-type material"><title>Non-type material.</title><p><bold>CANADA:</bold> <bold><italic>ONTARIO</italic>:</bold> Pelee Island, 29.VI.1940, W.J. Brown (CNCI-1). Point Pelee National Park, 23.VI.[19]31, W.J. Brown (CNCI-1); 27.IX.1989, K. Dunster, ex. <italic><tp:taxon-name><tp:taxon-name-part taxon-name-part-type="genus">Celtis</tp:taxon-name-part> <tp:taxon-name-part taxon-name-part-type="species">tenuifolia</tp:taxon-name-part></tp:taxon-name></italic> (CNCI-1), 2.VIII.1990 (CNCI-1). <bold>UNITED STATES:</bold> <bold><italic>COLORADO</italic>:</bold> <italic>Jefferson Co.</italic>: Evergreen, Upper Bear Creek Rd, 11.IX.1980, D. Leatherman, ex. Douglas fir [= <italic><tp:taxon-name><tp:taxon-name-part taxon-name-part-type="genus">Pseudotsuga</tp:taxon-name-part> <tp:taxon-name-part taxon-name-part-type="species">menziesii</tp:taxon-name-part></tp:taxon-name></italic>] (CSUC-1). <bold><italic>ILLINOIS</italic>:</bold> <italic>Alexander Co.</italic>: Pleasant Valley, 15.VI.1979, B.C. Weber, ex. Trap 6, Ht. 2 (USNM-1), 22.VI.1979, ex. Trap 14, Ht. 4 (USNM-1). <italic>Champaign Co.</italic>: 28.X.1960, ex. hackberry [= <italic><tp:taxon-name><tp:taxon-name-part taxon-name-part-type="genus">Celtis</tp:taxon-name-part></tp:taxon-name></italic> sp.] (EMEC-4). <italic>Sangamon Co.</italic>: Springfield, 29.V.2003, C. Helm (CUIC-1). <italic>Stephenson Co.</italic>: Freeport, 4.VII.[19]17 (USNM-1). <bold><italic>INDIANA</italic>:</bold> <italic>Tippecanoe Co.</italic>: 6.VI.1971, N.M. Downie, ex. <italic><tp:taxon-name><tp:taxon-name-part taxon-name-part-type="genus">Celtis</tp:taxon-name-part> <tp:taxon-name-part taxon-name-part-type="species">occidentalis</tp:taxon-name-part></tp:taxon-name></italic> (USNM-6). <bold><italic>IOWA</italic>:</bold> [<italic>Story Co.</italic>]: Ames, 18.VIII.1926, H.H. Harris (DEBC-2), 1.IV.1936 (DEBC-1), 22.V.1939, E. Polderboer (DEBC-1); 22.V.1939, C. Vocom (USNM-2); E. Snead (USNM-1). <bold><italic>KANSAS</italic>:</bold> <italic>Douglas Co.</italic>: Lawrence, 5 mi N.E., Kansas University Natural History Research Station, 9.VII.1982, D.H. Wahl (CNCI-1). Lawrence, 10.VI.[19]20, M.W. Blackman (USNM-8); 5.IX.1950, S.L. Wood (USNM-4). <italic>Riley Co.</italic>: G.A. Dean (DEBC-1); Popenoe (DEBC-1). [<italic>Unspecified County</italic>]: Manhattan, 1.VI.[19]29, F. Kruger (DEBC-1); 5.VI.[19]29, T.N. Winburn (DEBC-1); 8.V.1968, G. Hevel (USNM-1). <bold><italic>KENTUCKY</italic>:</bold> <italic>Christian Co.</italic>: 15.VI.1960, J.M. Campbell (CNCI-1). <bold><italic>LOUISANA</italic>:</bold> <italic>Jefferson Parish</italic>: New Orleans, 4.XII.1975, emerged II.1976, S.G. Wellso, ex. <italic><tp:taxon-name><tp:taxon-name-part taxon-name-part-type="genus">Celtis</tp:taxon-name-part> <tp:taxon-name-part taxon-name-part-type="species">laevigata</tp:taxon-name-part></tp:taxon-name></italic> wood (MSUC-13). <italic>Saint Bernard Parish</italic>: J.N. Knull, ex. reared from <italic><tp:taxon-name><tp:taxon-name-part taxon-name-part-type="genus">Celtis</tp:taxon-name-part> <tp:taxon-name-part taxon-name-part-type="species">mississippiensis</tp:taxon-name-part></tp:taxon-name></italic> [= <italic><tp:taxon-name><tp:taxon-name-part taxon-name-part-type="genus">Celtis</tp:taxon-name-part> <tp:taxon-name-part taxon-name-part-type="species">tenuifolia</tp:taxon-name-part></tp:taxon-name></italic>] (USNM-3). <bold><italic>MARYLAND</italic>:</bold> [<italic>Cecil Co.</italic>]: Port Deposit, 26.VI.1977, D. Jump (USNM-1), 13.VII.1977 (USNM-1), 9.VI.1979 (USNM-2), 3.VII.1979 (USNM-1). <italic>Montgomery Co.</italic>: Bethesda, 25.V.1981, W.E. Steiner (USNM-1). Plummers Island, II-III.1912, E.A. Schwarz, ex. branch of <italic><tp:taxon-name><tp:taxon-name-part taxon-name-part-type="genus">Celtis</tp:taxon-name-part></tp:taxon-name></italic> sp. (USNM-30). <bold><italic>MICHIGAN</italic>:</bold> <italic>Ingham Co.</italic>: East Lansing, Agriculture College [Michigan State University] (MSUC-8); S21 T4N R1W, VII.1970, S.G. Wellso (MSUC-12). East Lansing, IV.1972, D.K. Young (MSUC-4); 15.VI.1970, S.G. Wellso, ex. emerged from <italic><tp:taxon-name><tp:taxon-name-part taxon-name-part-type="genus">Celtis</tp:taxon-name-part> <tp:taxon-name-part taxon-name-part-type="species">occidentalis</tp:taxon-name-part></tp:taxon-name></italic> (MSUC-7). Okemos, 12.VIII.1969, S.G. Wellso (MSUC-1), 5.VI.1976 (MSUC-1); 28.V.1970, S.G. Wellso, ex. <italic><tp:taxon-name><tp:taxon-name-part taxon-name-part-type="genus">Celtis</tp:taxon-name-part> <tp:taxon-name-part taxon-name-part-type="species">occidentalis</tp:taxon-name-part></tp:taxon-name></italic> (MSUC-2), 10.VIII.1969 (MSUC-1). <italic>Kalamazoo Co.</italic>: Gourdneck Lake State Game Area, 19.VI.2011, A.I. Cognato, ex. funnel trap with EtOH (MSUC-1). <italic>Wayne Co.</italic>: Grosse Ile, Pke [sic! = Parke] lane, <named-content xmlns:xlink="http://www.w3.org/1999/xlink" content-type="dwc:verbatimCoordinates" xlink:type="simple">N42.17060°, W84.14496°</named-content>, 23.V–7.VI.2007, R. Mech, ex. Lindgren trap with ipslure (MSUC-1), ex. Lindgren trap with EtOH + alpha (MSUC-1), 20.VI-6.VII.2007, ex. Lindgren trap with ipslure (MSUC-1), 7-20.VI.2007 (MSUC-5). <bold><italic>MISSISSIPPI</italic>:</bold> [<italic>Unspecified County</italic>]: 19.V.1920, M.W. Blackman (CNCI-1). <bold><italic>MISSOURI</italic>:</bold> [<italic>Boone Co.</italic>]: Columbia, 24.IV.1954, P.J. Spangler (USNM-1). <bold><italic>NEBRASKA</italic>:</bold> <italic>Dixon Co.</italic>: Ponca, Ponca State Park, <named-content xmlns:xlink="http://www.w3.org/1999/xlink" content-type="dwc:verbatimCoordinates" xlink:type="simple">42.607161°N, -96.73223°W</named-content>,  23.VIII.2007, T.P. Miller, ex. funnel trap with PSB alpha-pinene (MSUC-1). <italic>Knox Co.</italic>: Crofton, Lewis and Clarke Lake, <named-content xmlns:xlink="http://www.w3.org/1999/xlink" content-type="dwc:verbatimCoordinates" xlink:type="simple">42.8321983°N -97.575555°W</named-content>, 5.IX.2007, T.P. Miller, ex. funnel trap with Sirex (MSUC-1). [<italic>Lancaster Co.</italic>]: Lincoln, 29.VIII.[19]53, R. Roselle, ex. elm [= <italic><tp:taxon-name><tp:taxon-name-part taxon-name-part-type="genus">Ulmus</tp:taxon-name-part></tp:taxon-name></italic> sp.] (USNM-1). <italic>Sarpy Co.</italic>: Fontenelle Forest, <named-content xmlns:xlink="http://www.w3.org/1999/xlink" content-type="dwc:verbatimCoordinates" xlink:type="simple">41.171478°N -95.9068166°W</named-content>, 30.V.2006, N. Haxton, ex. funnel trap with ethanol lure (MSUC-1), 7.VII.2006 (MSUC-1). <bold><italic>NEW JERSEY</italic>:</bold> [<italic>Burlington Co.</italic>]: Riverton, 12.II.1934, Wadley, ex. on Hackberry [= <italic><tp:taxon-name><tp:taxon-name-part taxon-name-part-type="genus">Celtis</tp:taxon-name-part></tp:taxon-name></italic> sp.] (USNM-1). [<italic>Essex Co.</italic>]: Newark (USNM-1). [<italic>Somerset Co.</italic>]: North Branch, 9.III.1937, C.H. Hoffman, ex. from gallery made in honey locust [= <italic><tp:taxon-name><tp:taxon-name-part taxon-name-part-type="genus">Gleditsia</tp:taxon-name-part> <tp:taxon-name-part taxon-name-part-type="species">triacanthos</tp:taxon-name-part></tp:taxon-name></italic>] (USNM-1). <bold><italic>NEW YORK</italic>:</bold> [<italic>Tompkins Co.</italic>]: Ithaca, 18.VI.[19]59, ex. in <italic><tp:taxon-name><tp:taxon-name-part taxon-name-part-type="genus">Celtis</tp:taxon-name-part> <tp:taxon-name-part taxon-name-part-type="species">occidentalis</tp:taxon-name-part></tp:taxon-name></italic> (CUIC-11). <bold><italic>NORTH CAROLINA</italic>:</bold> <italic>Mecklenburg Co.</italic>: Charlotte, 15-20.VI.2006, J.F. Cornell, ex. FIT in vacant lot (MSUC-1). <bold><italic>NORTH DAKOTA</italic>:</bold> [<italic>Ransom Co.</italic>]: Mcleod, 5 mi N.W., 4.VII.1968, H.F. Howden (CNCI-1). <bold><italic>OHIO</italic>:</bold> [<italic>Franklin Co.</italic>]: Columbus (USNM-1); 11.V.[19]14 (DEBC-2). [<italic>Hamilton Co.</italic>]: Cincinnati, 6.VI.[?] (USNM-1), 24.VI.[?] (USNM-1), 9.VII.[?] (USNM-1). <bold><italic>OKLAHOMA</italic>:</bold> <italic>Latimer Co.</italic>: V.1982, K. Stephan (USNM-2). <bold><italic>PENNSYLVANIA</italic>:</bold> [<italic>Allegheny Co.</italic>]: Allegheny [= Pittsburgh], 7.VIII.[18]95 (CUIC-12). [<italic>Dauphin Co.</italic>]: Harrisburg, T.H. Hubbell (CUIC-1). Hummelstown, 26.VI.[19]37, J.N. Knull (CUIC-6). <bold><italic>TEXAS</italic>:</bold> <italic>Brazos Co.</italic>: College Station, 13.IV.1964, S.G. Wellso (MSUC-1), 26.IV.1964 (MSUC-1). [<italic>Unspecified County</italic>]: Dallas, Hopk. U.S. 9929-X, F.C. Bishop, ex. hackberry [= <italic><tp:taxon-name><tp:taxon-name-part taxon-name-part-type="genus">Celtis</tp:taxon-name-part></tp:taxon-name></italic> sp.] (USNM-5). <bold><italic>VIRGINIA</italic>:</bold> <italic>Clarke Co.</italic>: Boyne, 2 mi S., U[niversity of] Virginia Blandy Experimental Farm, 8-18.VI.1990, D.R. Smith, ex. malaise trap (USNM-1), 19-30.VI.1990 (USNM-1), 1-12.VII.1990 (USNM-1). <italic>Essex Co.</italic>: Dunnsville, 1 mi S.E., <named-content xmlns:xlink="http://www.w3.org/1999/xlink" content-type="dwc:verbatimCoordinates" xlink:type="simple">37°52’N, 76°48’W</named-content>, 29.V-9.VI.1993, D.R. Smith, ex. malaise trap (USNM-1); 24.VI-9.VII.1992 (USNM-1). <italic>Fairfax Co.</italic>: Mount Vernon, 27.VI.1915, ex. <italic><tp:taxon-name><tp:taxon-name-part taxon-name-part-type="genus">Cornus</tp:taxon-name-part> <tp:taxon-name-part taxon-name-part-type="species">stricta</tp:taxon-name-part></tp:taxon-name></italic> (USNM-1). [<italic>Unspecified County</italic>]: Falls Church, 4.III.1921, E.A. Chapin (USNM-1). <bold><italic>WASHINGTON, D.C.</italic>:</bold> 21.V.1908 (MSUC-5). <bold><italic>WEST VIRGINIA</italic>:</bold> <italic>Morgan Co.</italic>: near Great Cacapon, 25.V.1985, G.F. &amp; J.F. Hevel (USNM-2). <italic>Wood Co.</italic>: Hopk. U.S. 6675, ex. <italic><tp:taxon-name><tp:taxon-name-part taxon-name-part-type="genus">Celtis</tp:taxon-name-part></tp:taxon-name></italic> (USNM-1).</p></tp:treatment-sec><tp:treatment-sec sec-type="Distribution"><title>Distribution.</title><p>CANADA: Ontario. UNITED STATES: Colorado, Florida, Iowa, Illinois, Indiana, Kansas, Kentucky, Louisiana, Maryland, Michigan, Mississippi, Missouri, Nebraska, New Jersey, New York, North Carolina, North Dakota, Ohio, Oklahoma, Pennsylvania, South Carolina, Tennessee, Texas, Virginia, Washington, D.C., West Virginia (Fig. <xref ref-type="fig" rid="F21">21</xref>).</p><fig id="F21" position="float" orientation="portrait"><label>Figure 21.</label><caption><p><italic><tp:taxon-name><tp:taxon-name-part taxon-name-part-type="genus">Scolytus</tp:taxon-name-part> <tp:taxon-name-part taxon-name-part-type="species">muticus</tp:taxon-name-part></tp:taxon-name></italic> distribution map.</p></caption><graphic xmlns:xlink="http://www.w3.org/1999/xlink" xlink:href="zookeys-450-001-g021.jpg" position="float" orientation="portrait" xlink:type="simple" id="oo_33374.jpg"/></fig></tp:treatment-sec><tp:treatment-sec sec-type="Hosts"><title>Hosts.</title><p><italic><tp:taxon-name><tp:taxon-name-part taxon-name-part-type="genus">Celtis</tp:taxon-name-part> <tp:taxon-name-part taxon-name-part-type="species">occidentalis</tp:taxon-name-part></tp:taxon-name></italic> L. (common hackberry), <italic><tp:taxon-name><tp:taxon-name-part taxon-name-part-type="genus">Celtis</tp:taxon-name-part> <tp:taxon-name-part taxon-name-part-type="species">tenuifolia</tp:taxon-name-part></tp:taxon-name></italic> Nutt. (dwarf hackberry), <italic><tp:taxon-name><tp:taxon-name-part taxon-name-part-type="genus">Celtis</tp:taxon-name-part> <tp:taxon-name-part taxon-name-part-type="species">laevigata</tp:taxon-name-part></tp:taxon-name></italic> Willd. (sugar hackberry) and <italic><tp:taxon-name><tp:taxon-name-part taxon-name-part-type="genus">Gleditsia</tp:taxon-name-part> <tp:taxon-name-part taxon-name-part-type="species">triacanthos</tp:taxon-name-part></tp:taxon-name></italic> L. (honeylocust).</p></tp:treatment-sec><tp:treatment-sec sec-type="Common name"><title>Common name.</title><p>Hackberry engraver.</p></tp:treatment-sec><tp:treatment-sec sec-type="Biology"><title>Biology.</title><p><italic><tp:taxon-name><tp:taxon-name-part taxon-name-part-type="genus">Scolytus</tp:taxon-name-part> <tp:taxon-name-part taxon-name-part-type="species">muticus</tp:taxon-name-part></tp:taxon-name></italic> prefers to colonize dead, dying or felled trees and the broken, dead and dying branches of live hackberry (<xref ref-type="bibr" rid="B9">Blackman 1922</xref>; <xref ref-type="bibr" rid="B40">Doane et al. 1936</xref>; <xref ref-type="bibr" rid="B17">Bright 1976</xref>).</p><p>The biology of this species is poorly understood. Adult galleries are parallel to the grain of the wood and consist of a single egg gallery; a nuptial chamber is not constructed. The adult gallery strongly scores the sapwood and ranges in size from 2.5–5.0 cm in length (<xref ref-type="bibr" rid="B9">Blackman 1922</xref>). Larval mines first radiate perpendicular to the egg <!--PageBreak--><!--PageBreak-->gallery and later meander, giving the galleries a tortuous appearance (<xref ref-type="bibr" rid="B9">Blackman 1922</xref>; <xref ref-type="bibr" rid="B17">Bright 1976</xref>). Larvae construct pupal chambers in burrows 2.0–3.0 cm deep within the sapwood (<xref ref-type="bibr" rid="B17">Bright 1976</xref>; Smith and Cognato, pers. obs.). There are two generations per year in the southeastern US and one generation per year in the northeastern US (<xref ref-type="bibr" rid="B9">Blackman 1922</xref>; <xref ref-type="bibr" rid="B5">Baker 1972</xref>).</p></tp:treatment-sec><tp:treatment-sec sec-type="Remarks"><title>Remarks.</title><p>The holotype of <italic><tp:taxon-name><tp:taxon-name-part taxon-name-part-type="genus">Scolytus</tp:taxon-name-part> <tp:taxon-name-part taxon-name-part-type="species">muticus</tp:taxon-name-part></tp:taxon-name></italic> has been lost (<xref ref-type="bibr" rid="B148">Wood 1982</xref>), however, <xref ref-type="bibr" rid="B112">Say’s (1824)</xref> description is unambiguous as to the characteristics of this species.</p><p><xref ref-type="bibr" rid="B148">Wood (1982)</xref> reports <italic><tp:taxon-name><tp:taxon-name-part taxon-name-part-type="genus">Scolytus</tp:taxon-name-part> <tp:taxon-name-part taxon-name-part-type="species">muticus</tp:taxon-name-part></tp:taxon-name></italic> as having a transverse gallery that is perpendicular to the grain of the wood. Other authors, including <xref ref-type="bibr" rid="B9">Blackman (1922)</xref>, <xref ref-type="bibr" rid="B5">Baker (1972)</xref>, and <xref ref-type="bibr" rid="B17">Bright (1976)</xref> report this species as having a longitudinal gallery that is parallel to the grain of the wood. After examining the literature and photographs provided by T.H. Atkinson, it appears that Wood erred in his description and the gallery is parallel to the grain of the wood.</p></tp:treatment-sec><ref-list><ref id="B9"><mixed-citation xmlns:xlink="http://www.w3.org/1999/xlink" xlink:type="simple"><person-group><name name-style="western"><surname>Blackman</surname><given-names>MW</given-names></name></person-group> (<year>1922</year>) <source>Mississippi bark beetles.</source><publisher-name>Mississippi Agricultural Experiment Station</publisher-name>, <issue>Technical Bulletin No. 11</issue>, <size units="page">130 pp</size>.</mixed-citation></ref><ref id="B40"><mixed-citation xmlns:xlink="http://www.w3.org/1999/xlink" xlink:type="simple"><person-group><name name-style="western"><surname>Doane</surname><given-names>RW</given-names></name><name name-style="western"><surname>VanDyke</surname><given-names>EC</given-names></name><name name-style="western"><surname>Chamberlin</surname><given-names>WJ</given-names></name><name name-style="western"><surname>Burke</surname><given-names>HE</given-names></name></person-group> (<year>1936</year>) <source>Forest insects, a textbook for the use of students in forest schools, colleges, and universities, and for forest workers.</source><publisher-name>McGraw-Hill Co.</publisher-name>, <publisher-loc>New York</publisher-loc>, <size units="page">463 pp</size>.</mixed-citation></ref><ref id="B17"><mixed-citation xmlns:xlink="http://www.w3.org/1999/xlink" xlink:type="simple"><person-group><name name-style="western"><surname>Bright</surname><given-names>DE</given-names></name></person-group> (<year>1976</year>) <source>The insects and arachnids of Canada, Part 2: The bark beetles of Canada and Alaska, <tp:taxon-name><tp:taxon-name-part taxon-name-part-type="order">Coleoptera</tp:taxon-name-part></tp:taxon-name>: <tp:taxon-name><tp:taxon-name-part taxon-name-part-type="family">Scolytidae</tp:taxon-name-part></tp:taxon-name>.</source><publisher-name>Canada Department of Agriculture, Research Branch, Biosystematic Research Institute</publisher-name>, <publisher-loc>Ottawa</publisher-loc>, <size units="page">241 pp</size>.</mixed-citation></ref><ref id="B5"><mixed-citation xmlns:xlink="http://www.w3.org/1999/xlink" xlink:type="simple"><person-group><name name-style="western"><surname>Baker</surname><given-names>WL</given-names></name></person-group> (<year>1972</year>) <source>Eastern Forest Insects.</source><publisher-name>United States Department of Agriculture</publisher-name>, <publisher-loc>Miscellaneous Publications 1175</publisher-loc>, <size units="page">642 pp</size>.</mixed-citation></ref><ref id="B148"><mixed-citation xmlns:xlink="http://www.w3.org/1999/xlink" xlink:type="simple"><person-group><name name-style="western"><surname>Wood</surname><given-names>SL</given-names></name></person-group> (<year>1982</year>) <article-title>The bark and ambrosia beetles of North and Central America (<tp:taxon-name><tp:taxon-name-part taxon-name-part-type="order">Coleoptera</tp:taxon-name-part></tp:taxon-name>: <tp:taxon-name><tp:taxon-name-part taxon-name-part-type="family">Scolytidae</tp:taxon-name-part></tp:taxon-name>), a taxonomic monograph.</article-title><source>Great Basin Naturalist Memoirs</source><volume>8</volume>: <fpage>1</fpage>–<lpage>1359</lpage>.</mixed-citation></ref><ref id="B112"><mixed-citation xmlns:xlink="http://www.w3.org/1999/xlink" xlink:type="simple"><person-group><name name-style="western"><surname>Say</surname><given-names>T</given-names></name></person-group> (<year>1824</year>) <article-title>Descriptions of coleopterous insects collected in the late expedition to the Rocky Mountains, performed by order of Mr. Calhoun, Secretary of War, under the command of Major Long.</article-title><source>Journal of the Academy of Natural Sciences of Philadelphia</source><volume>3</volume>: <fpage>139</fpage>–<lpage>216</lpage>.</mixed-citation></ref></ref-list></tp:taxon-treatment>
