# Supplementary material for: A taxonomic monograph of Nearctic Scolytus Geoffroy (Coleoptera, Curculionidae, Scolytinae)
Source: Zookeys. 2014 Oct 29;(450):1–182. doi: 10.3897/zookeys.450.7452 (PMC4233402; doi:10.3897/zookeys.450.7452)
Supplement: XML Treatment for Scolytus quadrispinosus [file zookeys.450.7452-treatment8.xml]

<!DOCTYPE tp:taxon-treatment
  PUBLIC "-//TaxonX//DTD Taxonomic Treatment Publishing DTD v0 20100105//EN" "tax-treatment-NSO.dtd">
<tp:taxon-treatment xmlns:tp="http://www.plazi.org/taxpub"><tp:treatment-meta><kwd-group><label>Taxon classification</label><kwd><named-content content-type="kingdom">Animalia</named-content></kwd><kwd><named-content content-type="order">Coleoptera</named-content></kwd><kwd><named-content content-type="family">Curculionidae</named-content></kwd></kwd-group><mixed-citation publication-type="journal"><person-group><name><surname>Smith</surname><given-names>Sarah M.</given-names></name><name><surname>Cognato</surname><given-names>Anthony I.</given-names></name></person-group><article-title>A taxonomic monograph of Nearctic <italic><tp:taxon-name><tp:taxon-name-part taxon-name-part-type="genus">Scolytus</tp:taxon-name-part></tp:taxon-name></italic> Geoffroy (<tp:taxon-name><tp:taxon-name-part taxon-name-part-type="order">Coleoptera</tp:taxon-name-part></tp:taxon-name>, <tp:taxon-name><tp:taxon-name-part taxon-name-part-type="family">Curculionidae</tp:taxon-name-part></tp:taxon-name>, <tp:taxon-name><tp:taxon-name-part taxon-name-part-type="subfamily">Scolytinae</tp:taxon-name-part></tp:taxon-name>)</article-title><source>Zookeys</source><day>29</day><month>10</month><year>2014</year><volume>2014</volume><issue>450</issue><fpage>1</fpage><lpage>182</lpage><pub-id pub-id-type="doi">10.3897/zookeys.450.7452</pub-id></mixed-citation></tp:treatment-meta><tp:nomenclature><tp:taxon-name>
                            <tp:taxon-name-part taxon-name-part-type="genus">Scolytus</tp:taxon-name-part>
                            <tp:taxon-name-part taxon-name-part-type="species">quadrispinosus</tp:taxon-name-part>
                        </tp:taxon-name><tp:taxon-authority>Say, 1824</tp:taxon-authority><xref ref-type="fig" rid="F22">Fig. 22</xref><!--PageBreak--><!--PageBreak--><!--PageBreak--><!--PageBreak--><!--PageBreak--><!--PageBreak--><!--PageBreak--><tp:nomenclature-citation-list><tp:nomenclature-citation><tp:taxon-name><tp:taxon-name-part taxon-name-part-type="genus">Scolytus</tp:taxon-name-part> <tp:taxon-name-part taxon-name-part-type="species">quadrispinosus</tp:taxon-name-part></tp:taxon-name><comment> Say, 1824: 182.</comment></tp:nomenclature-citation><tp:nomenclature-citation><tp:taxon-name><tp:taxon-name-part taxon-name-part-type="genus">Scolytus</tp:taxon-name-part> <tp:taxon-name-part taxon-name-part-type="species">carya</tp:taxon-name-part></tp:taxon-name><comment> Riley, 1867: 68. <xref ref-type="bibr" rid="B83">LeConte 1876</xref>: 371.</comment></tp:nomenclature-citation><tp:nomenclature-citation><tp:taxon-name><tp:taxon-name-part taxon-name-part-type="genus">Scolytus</tp:taxon-name-part> <tp:taxon-name-part taxon-name-part-type="species">caryae</tp:taxon-name-part></tp:taxon-name><comment> Walsh, 1867: 58. <xref ref-type="bibr" rid="B83">LeConte 1876</xref>: 371.</comment></tp:nomenclature-citation></tp:nomenclature-citation-list></tp:nomenclature><tp:treatment-sec sec-type="Diagnosis"><title>Diagnosis.</title><p>The <italic><tp:taxon-name><tp:taxon-name-part taxon-name-part-type="genus">Scolytus</tp:taxon-name-part> <tp:taxon-name-part taxon-name-part-type="species">quadrispinosus</tp:taxon-name-part></tp:taxon-name></italic> male is easily distinguished by the autapomorphic features of the abdominal venter which include: the apical margin of ventrite 3 armed by three acute spines (two lateral and one medial), the apical margin of ventrite 4 armed by one median tooth, ventrite 1 apically descending, ventrite 2 deeply concave, with the basal margin produced and bearing a median tubercle. The female is distinguished by the flattened and moderately, finely longitudinally aciculate frons, bearing long, fine, incurved setae on the lateral and dorsal margins.</p></tp:treatment-sec><tp:treatment-sec sec-type="Description (male)"><title>Description (male).</title><p>2.8–4.8 mm long (mean = 4.0 mm; n = 20); 1.8–2.25 times as long as wide. Color red-brown to dark red-brown. Pronotum typically darker than elytra.</p><p><italic>Head.</italic> Epistoma weakly emarginated; epistomal process strongly produced, moderately elevated, smooth, shining; median area above mandibles bearing a dense patch of long, yellow, hair-like setae. Frons appearing strongly flattened when viewed laterally; strongly, densely, coarsely, aciculate-punctate; aciculations converging at epistoma; punctures small, coarse; surface moderately covered by long, fine, yellow, erect hair-like setae, these longer than width of midpoint of eye, setae on lateral and dorsal margins longer, thicker, incurved. Antennal scape short, elongate; club flattened, irregularly ovoid, setose with partial septum, two arcuate sutures visible.</p><p><italic>Pronotum</italic> wider than long; apical margin broadly rounded, median area between eyes lined with scales; sides distinctly arcuate, strongly constricted near apex, forming a weak transverse impression near apical margin; surface smooth, shining, punctures on disc fine, shallow, moderately abundant, larger and more abundant laterally and on apical constriction; apical and anterolateral margins bearing sparse, erect, golden setae; base weakly bisinuate.</p><p><italic>Elytra</italic> with sides sub-parallel on apical half, narrowing to weakly rounded, serrate apex; apex entire at suture. Margin of apical edge bearing large, coarse punctures.. Disc smooth, shining; interstriae weakly impressed, twice width of striae, punctures large, uniseriate, smaller than those of striae, interstrial punctures bearing sparse, long, semi-erect yellow hair-like setae (may be abraded); striae moderately impressed. Declivity bearing sparse, short, erect yellow setae. Metepimeron half-length of metanepisternum.</p><p><italic>Venter.</italic> Apical margin of ventrite 1 descending, strongly, acutely produced; ventrite 2 deeply concave, basal margin produced, bearing median tubercle. Ventrite 2 nearly perpendicular to ventrite 1; surface shagreened, dull, finely, obscurely punctate with small, fine, shallow punctures; apical margin armed with broad median denticle, occasionally absent. Apical margin of ventrite 3 armed by three acute spines (two lateral and one medial); apical margin of ventrite 4 armed by one median tooth. Ventrite 5 carinate ridge closer to basal margin of segment; length of ventrite 5 less than combined lengths of ventrites 3 and 4; median depression absent, apical half of segment pubescent.</p><fig id="F22" position="float" orientation="portrait"><label>Figure 22.</label><caption><p><italic><tp:taxon-name><tp:taxon-name-part taxon-name-part-type="genus">Scolytus</tp:taxon-name-part> <tp:taxon-name-part taxon-name-part-type="species">quadrispinosus</tp:taxon-name-part></tp:taxon-name></italic> <bold>A</bold> dorsal male habitus <bold>B</bold> lateral male habitus <bold>C</bold> male frons <bold>D</bold> male frons oblique <bold>E</bold> male venter <bold>F</bold> male venter oblique <bold>G</bold> dorsal female habitus <bold>H</bold> lateral female habitus <bold>I</bold> female frons <bold>J</bold> female frons oblique <bold>K</bold> female venter <bold>L</bold> female venter oblique.</p></caption><graphic xmlns:xlink="http://www.w3.org/1999/xlink" xlink:href="zookeys-450-001-g022.jpg" position="float" orientation="portrait" xlink:type="simple" id="oo_33375.jpg"/></fig></tp:treatment-sec><tp:treatment-sec sec-type="Female"><title>Female.</title><p>2.9–5.0 mm long (mean = 3.9 mm; n = 20); 1.8–2.4 times as long as wide. Similar to male except epistoma feebly emarginated, frons less strongly flattened when viewed laterally, moderately and finely aciculate, setae shorter, less than width of eye and uniformly distributed. Apical margin of ventrite 1 weakly elevated above base of ventrite 2. Ventrite 2 surface flattened, nearly perpendicular to ventrite 1; setae erect, short, about half length of segment 3. Venter unarmed.</p></tp:treatment-sec><tp:treatment-sec sec-type="Specimens examined"><title>Specimens examined.</title><p>143.</p></tp:treatment-sec><tp:treatment-sec sec-type="Type material"><title>Type material.</title><p>Holotype <italic><tp:taxon-name><tp:taxon-name-part taxon-name-part-type="genus">Scolytus</tp:taxon-name-part> <tp:taxon-name-part taxon-name-part-type="species">quadrispinosus</tp:taxon-name-part></tp:taxon-name></italic> Say: male, Missouri (ANSP, lost). Holotype <italic><tp:taxon-name><tp:taxon-name-part taxon-name-part-type="genus">Scolytus</tp:taxon-name-part> <tp:taxon-name-part taxon-name-part-type="species">carya</tp:taxon-name-part></tp:taxon-name></italic> Riley, location unknown. Holotype <italic><tp:taxon-name><tp:taxon-name-part taxon-name-part-type="genus">Scolytus</tp:taxon-name-part> <tp:taxon-name-part taxon-name-part-type="species">caryae</tp:taxon-name-part></tp:taxon-name></italic> Walsh, location unknown.</p></tp:treatment-sec><tp:treatment-sec sec-type="Non-type material"><title>Non-type material.</title><p><bold>CANADA:</bold> <bold><italic>ONTARIO</italic>:</bold> Queenston, 15.VII.1938, D.F. Patterson, ex. <italic><tp:taxon-name><tp:taxon-name-part taxon-name-part-type="genus">Carya</tp:taxon-name-part> <tp:taxon-name-part taxon-name-part-type="species">ovata</tp:taxon-name-part></tp:taxon-name></italic> (CNCI-2); Z17 E464 N4820, 20.VII.2004, Seaforth, ex. handpicked from eastern white pine [= <italic><tp:taxon-name><tp:taxon-name-part taxon-name-part-type="genus">Pinus</tp:taxon-name-part> <tp:taxon-name-part taxon-name-part-type="species">strobus</tp:taxon-name-part></tp:taxon-name></italic>], 04-5-0265 (CNCI-1). <bold>UNITED STATES:</bold> <bold><italic>GEORGIA</italic>:</bold> 1.IX.[19]45 (CASC-4). <bold><italic>ILLINOIS</italic>:</bold> [<italic>Cook Co.</italic>]: Edgebrook (CNCI-2). [<italic>Unspecified County</italic>]: Willow Springs, 21.VIII.[19]04 (FMNH-1), 13.V.[19]05, A.B Wolcott (FMNH-4). <bold><italic>KANSAS</italic>:</bold> [<italic>Shawnee Co.</italic>]: Topeka, 16.VI.[?], Popenoe (USNM-1). <bold><italic>MASSACHUSSETS</italic>:</bold> [<italic>Unspecified County</italic>]: (CASC-1). <bold><italic>MICHIGAN</italic>:</bold> [<italic>Ingham Co.</italic>]: East Lansing, 15.VII.1932, (MSUC-4). <italic>Wayne Co.</italic>: Detroit, 18.VIII.1902 (MSUC-3). [<italic>Unspecified County</italic>]: Lansing, 9.IX.1929 (MSUC-36). <bold><italic>MISSOURI</italic>:</bold> <italic>Dent Co.</italic>: 28.VIII.1973, M.P. Rolling (USNM-1), 31.VIII.1973 (USNM-3). [<italic>Unspecified County</italic>]: (FMNH-1). <bold><italic>MINNESOTA</italic>:</bold> [<italic>Sherburne Co.</italic>]: Elk River, 8.VII.1959, E.J. Kingsley (CNCI-2). <bold><italic>Mississippi</italic>:</bold> [<italic>Madison Co.</italic>]: Canton, 16.VI.[19]04 (CUIC-1). [<italic>Oktibbeha Co.</italic>]: [Starkville], Agriculture College of Mississippi [= Mississippi State University], 15.IV.1922, F.M. Hull (CUIC-1). <bold><italic>New jersey</italic>:</bold> [<italic>Middlesex Co.</italic>]: Dunellen (CUIC-1). <bold><italic>NEW YORK</italic>:</bold> <italic>Onondaga Co.</italic>: 10.VI.1942, N.M. Downie (FMNH-2), 14.VII.1946 (FMNH-1). Syracuse, C.J. Drake, ex. <italic><tp:taxon-name><tp:taxon-name-part taxon-name-part-type="genus">Hickoria</tp:taxon-name-part> <tp:taxon-name-part taxon-name-part-type="species">glabra</tp:taxon-name-part></tp:taxon-name></italic> [= <italic><tp:taxon-name><tp:taxon-name-part taxon-name-part-type="genus">Carya</tp:taxon-name-part> <tp:taxon-name-part taxon-name-part-type="species">glabra</tp:taxon-name-part></tp:taxon-name></italic>] (USNM-1). [<italic>Orange Co.</italic>]: Highland Falls, 20.VI.1920, F. Schott (CUIC-1). Middletown (CUIC-1). [<italic>Queens Co.</italic>]: Long Island Aqueduct, 14.VII.1912 (MSUC-4). [<italic>Tompkins Co.</italic>]: Groton, 7.VII.1946, N.M. Downie (FMNH-1). Ithaca, 4.VIII.1928, P.P. Babiy (CUIC-1). [<italic>Westchester Co.</italic>]: Mount Vernon, VII.1913, ex. from hickory [= <italic><tp:taxon-name><tp:taxon-name-part taxon-name-part-type="genus">Carya</tp:taxon-name-part></tp:taxon-name></italic> sp.] (CASC-14). Yonkers, 28.V.1935, P.A. Readio, H. Dietrich, ex. taken on air trap (CUIC-1). [<italic>Unspecified County</italic>]: New York City, 15.V.1912, (CNCI-1), 13.V.1912 (CUIC-1). <bold><italic>north carolina</italic>:</bold> [<italic>Buncombe Co.</italic>]: Asheville, Bent Creek, 17.VI.[19]29 (FMNH-1). <bold><italic>Pennsylvania</italic>:</bold> [<italic>Allegheny Co.</italic>]: Allegheny [= Pittsburgh] (FMNH-3), 24.VI.[18]93 (CUIC-1). [<italic>Armstrong Co.</italic>]: Ford City, 28.VIII.[19]11 (USNM-1). [<italic>Blair Co.</italic>]: Tyrone, VII.[19]12, lot 367, ex. <italic><tp:taxon-name><tp:taxon-name-part taxon-name-part-type="genus">Fraxinus</tp:taxon-name-part> <tp:taxon-name-part taxon-name-part-type="species">alba</tp:taxon-name-part></tp:taxon-name></italic> [= <italic><tp:taxon-name><tp:taxon-name-part taxon-name-part-type="genus">Fraxinus</tp:taxon-name-part> <tp:taxon-name-part taxon-name-part-type="species">americana</tp:taxon-name-part></tp:taxon-name></italic>] (CASC- 7). <italic>Cumberland Co.</italic>: Roadway Dr @ Schneider Dr, <named-content xmlns:xlink="http://www.w3.org/1999/xlink" content-type="dwc:verbatimCoordinates" xlink:type="simple">40.229030°N, -77.111580°W</named-content>, 26.VI.2009, L.R. Donovall (MSUC-1). [<italic>Dauphin Co.</italic>]: Harrisburg, 19.IV.1911 (CASC-1), VI.1911 (CASC-3); 1.III.[19]11, emerged 7.IV.[19]11, Champlain (CASC-12); Hopk. U.S. 10935-E, 13-14.VII.[?], W.S. Fisher, ex. <italic><tp:taxon-name><tp:taxon-name-part taxon-name-part-type="genus">Hicoria</tp:taxon-name-part></tp:taxon-name></italic> [= <italic><tp:taxon-name><tp:taxon-name-part taxon-name-part-type="genus">Carya</tp:taxon-name-part></tp:taxon-name></italic> sp.] (CUIC-1). Hummelstown, 20.VI.[19]15 (CUIC-1). Linglestown, 8.VI.1912, W.S. Fisher (CNCI-1, CUIC-2). [<italic>Philadelphia Co.</italic>]: Angora [= Philadelphia], IX.[19]15, H.A. Kaeber, ex. Hickory bark [= <italic><tp:taxon-name><tp:taxon-name-part taxon-name-part-type="genus">Carya</tp:taxon-name-part></tp:taxon-name></italic> sp.] (USNM-7). [<italic>Westmoreland Co.</italic>]: Jeannette, H.G. Klages (CASC-2). <bold><italic>TENNESSEE</italic>:</bold> [<italic>Hamilton Co.</italic>]: Chattanooga, 2.VI.[19]19, Leach (FMNH-1).</p></tp:treatment-sec><tp:treatment-sec sec-type="Distribution"><title>Distribution.</title><p>CANADA: Ontario, Quebec. UNITED STATES: Alabama, Connecticut, Delaware, Florida, Georgia, Illinois, Indiana, Iowa, Kansas, Kentucky, Louisiana, Maryland, Massachussets, Michigan, Minnesota, Mississippi, Missouri, New Jersey, New York, North Carolina, Ohio, Pennsylvania, South Carolina, Ohio, Pennsylvania, South Carolina, Tennessee, Texas, Virginia, West Virginia, Washington, D.C., Wisconsin (Fig. <xref ref-type="fig" rid="F23">23</xref>).</p><fig id="F23" position="float" orientation="portrait"><label>Figure 23.</label><caption><p><italic><tp:taxon-name><tp:taxon-name-part taxon-name-part-type="genus">Scolytus</tp:taxon-name-part> <tp:taxon-name-part taxon-name-part-type="species">quadrispinosus</tp:taxon-name-part></tp:taxon-name></italic> distribution map.</p></caption><graphic xmlns:xlink="http://www.w3.org/1999/xlink" xlink:href="zookeys-450-001-g023.jpg" position="float" orientation="portrait" xlink:type="simple" id="oo_33376.jpg"/></fig></tp:treatment-sec><tp:treatment-sec sec-type="Hosts"><title>Hosts.</title><p>Primary hosts: <italic><tp:taxon-name><tp:taxon-name-part taxon-name-part-type="genus">Carya</tp:taxon-name-part></tp:taxon-name></italic> spp. (hickory) including <italic><tp:taxon-name><tp:taxon-name-part taxon-name-part-type="genus">Carya</tp:taxon-name-part> <tp:taxon-name-part taxon-name-part-type="species">illinoinensis</tp:taxon-name-part></tp:taxon-name></italic> (Wangenh.) K. Koch (pecan). Incidental hosts: <italic><tp:taxon-name><tp:taxon-name-part taxon-name-part-type="genus">Juglans</tp:taxon-name-part> <tp:taxon-name-part taxon-name-part-type="species">cinerea</tp:taxon-name-part></tp:taxon-name></italic> L. (butternut).</p></tp:treatment-sec><tp:treatment-sec sec-type="Common name"><title>Common name.</title><p>Hickory bark beetle.</p></tp:treatment-sec><tp:treatment-sec sec-type="Biology"><title>Biology.</title><p><italic><tp:taxon-name><tp:taxon-name-part taxon-name-part-type="genus">Scolytus</tp:taxon-name-part> <tp:taxon-name-part taxon-name-part-type="species">quadrispinosus</tp:taxon-name-part></tp:taxon-name></italic> is one of the most destructive pests of hardwoods in the US and the most important pest of hickory (<xref ref-type="bibr" rid="B40">Doane et al. 1936</xref>; <xref ref-type="bibr" rid="B5">Baker 1972</xref>). The species generally attacks and kills single trees, or solely treetops. However, outbreaks can develop during periods of drought, killing large tracts of hickory. <italic><tp:taxon-name><tp:taxon-name-part taxon-name-part-type="genus">Scolytus</tp:taxon-name-part> <tp:taxon-name-part taxon-name-part-type="species">quadrispinosus</tp:taxon-name-part></tp:taxon-name></italic> kills its host by mass attack in which a multitude of broods develop in the phloem and cambium, effectively girdling the host tree (<xref ref-type="bibr" rid="B9">Blackman 1922</xref>).</p><p>Adult galleries are parallel to the grain of the wood and deeply score the sapwood; a nuptial chamber is not constructed. The adult gallery is short (2.5–5.0 cm), and consists of a single egg gallery (<xref ref-type="bibr" rid="B9">Blackman 1922</xref>). Eggs are deposited singly in niches on each side of the egg gallery with 20–60 niches per gallery (<xref ref-type="bibr" rid="B9">Blackman 1922</xref>). After the eggs have been laid, the female constructs a postovipositional feeding tunnel parallel to the egg gallery (<xref ref-type="bibr" rid="B61">Goeden and Norris 1965b</xref>). Larval mines are excavated in the cambium. From the egg gallery, the larval mines are first perpendicular to the grain of the wood and then gradually turn and diverge creating a fan shaped appearance. The larvae bore into the inner bark to overwinter. Larvae pupate the following spring and emerge as adults the following summer (<xref ref-type="bibr" rid="B9">Blackman 1922</xref>). Upon emergence, adults feed at twig crotches <!--PageBreak--><!--PageBreak-->and leaf petioles before selecting a host (<xref ref-type="bibr" rid="B5">Baker 1972</xref>; <xref ref-type="bibr" rid="B59">Goeden and Norris 1964b</xref>). There is one generation per year in the north with larvae completing their development in March and April and emergence in May. There may be two generations per year in the south with the brood overwintering as larvae (<xref ref-type="bibr" rid="B40">Doane et al. 1936</xref>). See <xref ref-type="bibr" rid="B58">Goeden and Norris (1964a</xref>,<xref ref-type="bibr" rid="B59">b</xref>, <xref ref-type="bibr" rid="B60">1965a</xref>,<xref ref-type="bibr" rid="B61">b</xref>) for more information regarding the biology of this species.</p></tp:treatment-sec><tp:treatment-sec sec-type="Remarks"><title>Remarks.</title><p>The holotype of <italic><tp:taxon-name><tp:taxon-name-part taxon-name-part-type="genus">Scolytus</tp:taxon-name-part> <tp:taxon-name-part taxon-name-part-type="species">quadrispinosus</tp:taxon-name-part></tp:taxon-name></italic> is lost (<xref ref-type="bibr" rid="B148">Wood 1982</xref>), however <xref ref-type="bibr" rid="B112">Say’s (1824)</xref> description is unambiguous as to the characteristics of this species. The holotype of <italic><tp:taxon-name><tp:taxon-name-part taxon-name-part-type="genus">Scolytus</tp:taxon-name-part> <tp:taxon-name-part taxon-name-part-type="species">caryae</tp:taxon-name-part></tp:taxon-name></italic> Walsh was likely deposited in Walsh’s type collection, which was housed in the Chicago Academy of Science Museum. This collection burned in the Great Chicago Fire and the holotypes were lost (<xref ref-type="bibr" rid="B118">Sheppard 2004</xref>; J. Colby, pers. comm.).</p></tp:treatment-sec><ref-list><ref id="B83"><mixed-citation xmlns:xlink="http://www.w3.org/1999/xlink" xlink:type="simple"><person-group><name name-style="western"><surname>LeConte</surname><given-names>JL</given-names></name></person-group> (<year>1876</year>) <article-title>Family IX. <tp:taxon-name><tp:taxon-name-part taxon-name-part-type="family">Scolytidae</tp:taxon-name-part></tp:taxon-name>.</article-title> In: <person-group><name name-style="western"><surname>LeConte</surname><given-names>JL</given-names></name><name name-style="western"><surname>Horn</surname><given-names>GH</given-names></name></person-group> (<role>Eds</role>) <issue-title>Rhynchophora of America North of Mexico.</issue-title><source>Proceeding of the American Philosophical Society</source><volume>15</volume>: <fpage>341</fpage>–<lpage>391</lpage>.</mixed-citation></ref><ref id="B40"><mixed-citation xmlns:xlink="http://www.w3.org/1999/xlink" xlink:type="simple"><person-group><name name-style="western"><surname>Doane</surname><given-names>RW</given-names></name><name name-style="western"><surname>VanDyke</surname><given-names>EC</given-names></name><name name-style="western"><surname>Chamberlin</surname><given-names>WJ</given-names></name><name name-style="western"><surname>Burke</surname><given-names>HE</given-names></name></person-group> (<year>1936</year>) <source>Forest insects, a textbook for the use of students in forest schools, colleges, and universities, and for forest workers.</source><publisher-name>McGraw-Hill Co.</publisher-name>, <publisher-loc>New York</publisher-loc>, <size units="page">463 pp</size>.</mixed-citation></ref><ref id="B5"><mixed-citation xmlns:xlink="http://www.w3.org/1999/xlink" xlink:type="simple"><person-group><name name-style="western"><surname>Baker</surname><given-names>WL</given-names></name></person-group> (<year>1972</year>) <source>Eastern Forest Insects.</source><publisher-name>United States Department of Agriculture</publisher-name>, <publisher-loc>Miscellaneous Publications 1175</publisher-loc>, <size units="page">642 pp</size>.</mixed-citation></ref><ref id="B9"><mixed-citation xmlns:xlink="http://www.w3.org/1999/xlink" xlink:type="simple"><person-group><name name-style="western"><surname>Blackman</surname><given-names>MW</given-names></name></person-group> (<year>1922</year>) <source>Mississippi bark beetles.</source><publisher-name>Mississippi Agricultural Experiment Station</publisher-name>, <issue>Technical Bulletin No. 11</issue>, <size units="page">130 pp</size>.</mixed-citation></ref><ref id="B61"><mixed-citation xmlns:xlink="http://www.w3.org/1999/xlink" xlink:type="simple"><person-group><name name-style="western"><surname>Goeden</surname><given-names>RD</given-names></name><name name-style="western"><surname>Norris</surname><given-names>DM</given-names><suffix>Jr</suffix></name></person-group> (<year>1965b</year>) <article-title>Some biological and ecological aspects of ovipositional attack in <italic><tp:taxon-name><tp:taxon-name-part taxon-name-part-type="genus">Carya</tp:taxon-name-part></tp:taxon-name></italic> spp. by <italic><tp:taxon-name><tp:taxon-name-part taxon-name-part-type="genus">Scolytus</tp:taxon-name-part> <tp:taxon-name-part taxon-name-part-type="species">quadrispinosus</tp:taxon-name-part></tp:taxon-name></italic> (<tp:taxon-name><tp:taxon-name-part taxon-name-part-type="order">Coleoptera</tp:taxon-name-part></tp:taxon-name>: <tp:taxon-name><tp:taxon-name-part taxon-name-part-type="family">Scolytidae</tp:taxon-name-part></tp:taxon-name>).</article-title><source>Annals of the Entomological Society of America</source><volume>58</volume>: <fpage>771</fpage>–<lpage>776</lpage>.</mixed-citation></ref><ref id="B59"><mixed-citation xmlns:xlink="http://www.w3.org/1999/xlink" xlink:type="simple"><person-group><name name-style="western"><surname>Goeden</surname><given-names>RD</given-names></name><name name-style="western"><surname>Norris</surname><given-names>DM</given-names><suffix>Jr</suffix></name></person-group> (<year>1964b</year>) <article-title>Some biological and ecological aspects of the dispersal flight of <italic><tp:taxon-name><tp:taxon-name-part taxon-name-part-type="genus">Scolytus</tp:taxon-name-part> <tp:taxon-name-part taxon-name-part-type="species">quadrispinosus</tp:taxon-name-part></tp:taxon-name></italic> (<tp:taxon-name><tp:taxon-name-part taxon-name-part-type="order">Coleoptera</tp:taxon-name-part></tp:taxon-name>: <tp:taxon-name><tp:taxon-name-part taxon-name-part-type="family">Scolytidae</tp:taxon-name-part></tp:taxon-name>).</article-title><source>Annals of the Entomological Society of America</source><volume>57</volume>: <fpage>743</fpage>–<lpage>749</lpage>.</mixed-citation></ref><ref id="B58"><mixed-citation xmlns:xlink="http://www.w3.org/1999/xlink" xlink:type="simple"><person-group><name name-style="western"><surname>Goeden</surname><given-names>RD</given-names></name><name name-style="western"><surname>Norris</surname><given-names>DM</given-names><suffix>Jr</suffix></name></person-group> (<year>1964a</year>) <article-title>Attraction of <italic><tp:taxon-name><tp:taxon-name-part taxon-name-part-type="genus">Scolytus</tp:taxon-name-part> <tp:taxon-name-part taxon-name-part-type="species">quadrispinosus</tp:taxon-name-part></tp:taxon-name></italic> (<tp:taxon-name><tp:taxon-name-part taxon-name-part-type="order">Coleoptera</tp:taxon-name-part></tp:taxon-name>: <tp:taxon-name><tp:taxon-name-part taxon-name-part-type="family">Scolytidae</tp:taxon-name-part></tp:taxon-name>) to <italic><tp:taxon-name><tp:taxon-name-part taxon-name-part-type="genus">Carya</tp:taxon-name-part></tp:taxon-name></italic> spp. for oviposition.</article-title><source>Annals of the Entomological Society of America</source><volume>57</volume>: <fpage>141</fpage>–<lpage>146</lpage>.</mixed-citation></ref><ref id="B60"><mixed-citation xmlns:xlink="http://www.w3.org/1999/xlink" xlink:type="simple"><person-group><name name-style="western"><surname>Goeden</surname><given-names>RD</given-names></name><name name-style="western"><surname>Norris</surname><given-names>DM</given-names><suffix>Jr</suffix></name></person-group> (<year>1965a</year>) <article-title>The behavior of <italic><tp:taxon-name><tp:taxon-name-part taxon-name-part-type="genus">Scolytus</tp:taxon-name-part> <tp:taxon-name-part taxon-name-part-type="species">quadrispinosus</tp:taxon-name-part></tp:taxon-name></italic> (<tp:taxon-name><tp:taxon-name-part taxon-name-part-type="order">Coleoptera</tp:taxon-name-part></tp:taxon-name>: <tp:taxon-name><tp:taxon-name-part taxon-name-part-type="family">Scolytidae</tp:taxon-name-part></tp:taxon-name>) during the dispersal flight as related to its host specificities.</article-title><source>Annals of the Entomological Society of America</source><volume>58</volume>: <fpage>249</fpage>–<lpage>252</lpage>.</mixed-citation></ref><ref id="B148"><mixed-citation xmlns:xlink="http://www.w3.org/1999/xlink" xlink:type="simple"><person-group><name name-style="western"><surname>Wood</surname><given-names>SL</given-names></name></person-group> (<year>1982</year>) <article-title>The bark and ambrosia beetles of North and Central America (<tp:taxon-name><tp:taxon-name-part taxon-name-part-type="order">Coleoptera</tp:taxon-name-part></tp:taxon-name>: <tp:taxon-name><tp:taxon-name-part taxon-name-part-type="family">Scolytidae</tp:taxon-name-part></tp:taxon-name>), a taxonomic monograph.</article-title><source>Great Basin Naturalist Memoirs</source><volume>8</volume>: <fpage>1</fpage>–<lpage>1359</lpage>.</mixed-citation></ref><ref id="B112"><mixed-citation xmlns:xlink="http://www.w3.org/1999/xlink" xlink:type="simple"><person-group><name name-style="western"><surname>Say</surname><given-names>T</given-names></name></person-group> (<year>1824</year>) <article-title>Descriptions of coleopterous insects collected in the late expedition to the Rocky Mountains, performed by order of Mr. Calhoun, Secretary of War, under the command of Major Long.</article-title><source>Journal of the Academy of Natural Sciences of Philadelphia</source><volume>3</volume>: <fpage>139</fpage>–<lpage>216</lpage>.</mixed-citation></ref><ref id="B118"><mixed-citation xmlns:xlink="http://www.w3.org/1999/xlink" xlink:type="simple"><person-group><name name-style="western"><surname>Sheppard</surname><given-names>CA</given-names></name></person-group> (<year>2004</year>) <article-title>Benjamin Dann Walsh: Pioneer Entomologist and Proponent of Darwinian Theory.</article-title><source>Annual Review of Entomology</source><volume>49</volume>: <fpage>1</fpage>–<lpage>25</lpage>. doi: <ext-link ext-link-type="doi" xlink:href="10.1146/annurev.ento.49.061802.123145" xlink:type="simple">10.1146/annurev.ento.49.061802.123145</ext-link></mixed-citation></ref></ref-list></tp:taxon-treatment>
