# Supplementary material for: A taxonomic monograph of Nearctic Scolytus Geoffroy (Coleoptera, Curculionidae, Scolytinae)
Source: Zookeys. 2014 Oct 29;(450):1–182. doi: 10.3897/zookeys.450.7452 (PMC4233402; doi:10.3897/zookeys.450.7452)
Supplement: XML Treatment for Scolytus aztecus [file zookeys.450.7452-treatment9.xml]

<!DOCTYPE tp:taxon-treatment
  PUBLIC "-//TaxonX//DTD Taxonomic Treatment Publishing DTD v0 20100105//EN" "tax-treatment-NSO.dtd">
<tp:taxon-treatment xmlns:tp="http://www.plazi.org/taxpub"><tp:treatment-meta><kwd-group><label>Taxon classification</label><kwd><named-content content-type="kingdom">Animalia</named-content></kwd><kwd><named-content content-type="order">Coleoptera</named-content></kwd><kwd><named-content content-type="family">Curculionidae</named-content></kwd></kwd-group><mixed-citation publication-type="journal"><person-group><name><surname>Smith</surname><given-names>Sarah M.</given-names></name><name><surname>Cognato</surname><given-names>Anthony I.</given-names></name></person-group><article-title>A taxonomic monograph of Nearctic <italic><tp:taxon-name><tp:taxon-name-part taxon-name-part-type="genus">Scolytus</tp:taxon-name-part></tp:taxon-name></italic> Geoffroy (<tp:taxon-name><tp:taxon-name-part taxon-name-part-type="order">Coleoptera</tp:taxon-name-part></tp:taxon-name>, <tp:taxon-name><tp:taxon-name-part taxon-name-part-type="family">Curculionidae</tp:taxon-name-part></tp:taxon-name>, <tp:taxon-name><tp:taxon-name-part taxon-name-part-type="subfamily">Scolytinae</tp:taxon-name-part></tp:taxon-name>)</article-title><source>Zookeys</source><day>29</day><month>10</month><year>2014</year><volume>2014</volume><issue>450</issue><fpage>1</fpage><lpage>182</lpage><pub-id pub-id-type="doi">10.3897/zookeys.450.7452</pub-id></mixed-citation></tp:treatment-meta><tp:nomenclature><tp:taxon-name>
                            <tp:taxon-name-part taxon-name-part-type="genus">Scolytus</tp:taxon-name-part>
                            <tp:taxon-name-part taxon-name-part-type="species">aztecus</tp:taxon-name-part>
                        </tp:taxon-name><tp:taxon-authority>Wood, 1967</tp:taxon-authority><xref ref-type="fig" rid="F26">Fig. 26</xref><tp:nomenclature-citation-list><tp:nomenclature-citation><tp:taxon-name><tp:taxon-name-part taxon-name-part-type="genus">Scolytus</tp:taxon-name-part> <tp:taxon-name-part taxon-name-part-type="species">aztecus</tp:taxon-name-part></tp:taxon-name><comment> Wood, 1967: 120.</comment></tp:nomenclature-citation></tp:nomenclature-citation-list></tp:nomenclature><tp:treatment-sec sec-type="Diagnosis"><title>Diagnosis.</title><p><italic><tp:taxon-name><tp:taxon-name-part taxon-name-part-type="genus">Scolytus</tp:taxon-name-part> <tp:taxon-name-part taxon-name-part-type="species">aztecus</tp:taxon-name-part></tp:taxon-name></italic> are distinguished by the characteristics of the elytral apex with the apical margin produced between interstriae 1 and 2, deeply emarginated at interstriae 3, produced on interstriae 4 and deeply emarginated at stria 4.</p></tp:treatment-sec><tp:treatment-sec sec-type="Description (male)"><title>Description (male).</title><p>5.0 mm long (mean = 5.0 mm; n = 2); 2.5 times as long as wide. Body dark red-brown to black, antennae light brown, legs light brown to dark red-brown. Pronotum typically darker than elytra.</p><p><italic>Head.</italic> Epistoma broadly, deeply emarginated; epistomal process weakly developed, low; median area above mandibles bearing dense patch of long yellow hair-like setae. Frons appearing flattened when viewed laterally, slightly transversely impressed just above epistoma; surface moderately, coarsely longitudinally aciculate-punctate; aciculations converging at epistoma; punctures large, coarse and more dense medially above epistoma; surface moderately and uniformly covered by long, fine, yellow erect hair-like setae, setae longer than width of midpoint of eye. Antennal scape short, elongate; club flattened, almost subquadrate, setose with partial septum, two arcuate sutures visible.</p><p><italic>Pronotum</italic> as long as wide; apical margin broadly rounded, area between eyes lined with scales; sides distinctly arcuate, strongly constricted near apex, forming a weak transverse impression near apical margin; surface smooth, shining, punctures on disc fine, shallow and moderately abundant, larger, more abundant laterally and on apical constriction; apical, anterolateral and lateral margins bearing moderately abundant, erect, yellow hair-like setae; base weakly bisinuate.</p><p><italic>Elytra</italic> with sides sub-parallel on apical half, narrowing to rounded, serrate apex; apical margin of elytra produced between interstriae 1 and 2, deeply emarginated at interstria 3, produced on interstria 4 and deeply emarginated at stria 4; apical margin of elytral apices bearing large, coarse punctures; apex moderately emarginated at suture. Disc smooth, shining; interstriae bearing short, sparse yellow hair-like setae spaced by length of a setae or less; interstriae weakly impressed, more than twice width of striae, interstrial punctures uniseriate, smaller than those of striae; striae moderately impressed. Declivity bearing sparse, short, erect yellow setae. Metepimeron half-length of metanepisternum.</p><p><italic>Venter.</italic> Apical margin of ventrite 1 weakly elevated above base of ventrite 2. Ventrite 2 nearly perpendicular to ventrite 1; surface rugose, coarsely, deeply punctate; covered with abundant erect setae that are greater than length of segment 3; surface convex; armed medially with laterally compressed spine with base extending from apical margin to ¾ of segment, apex rounded, shining, impunctate; lateral margins of ventrites 2–3 and ventrite 4 unarmed. Ventrite 5 carinate ridge closer to basal margin of segment; length of ventrite 5 greater than combined lengths of ventrites 3 and 4; setal patch and median depression absent.</p><fig id="F26" position="float" orientation="portrait"><label>Figure 26.</label><caption><p><italic><tp:taxon-name><tp:taxon-name-part taxon-name-part-type="genus">Scolytus</tp:taxon-name-part> <tp:taxon-name-part taxon-name-part-type="species">aztecus</tp:taxon-name-part></tp:taxon-name></italic> <bold>A</bold> dorsal male habitus <bold>B</bold> lateral male habitus <bold>C</bold> male frons <bold>D</bold> male frons oblique <bold>E</bold> male venter <bold>F</bold> male venter oblique <bold>G</bold> dorsal female habitus <bold>H</bold> lateral female habitus <bold>I</bold> female frons <bold>J</bold> female frons oblique <bold>K</bold> female venter <bold>L</bold> female venter oblique.</p></caption><graphic xmlns:xlink="http://www.w3.org/1999/xlink" xlink:href="zookeys-450-001-g026.jpg" position="float" orientation="portrait" xlink:type="simple" id="oo_33379.jpg"/></fig></tp:treatment-sec><tp:treatment-sec sec-type="Female"><title>Female.</title><p>4.6–5.9 mm long (mean = 5.23 mm; n = 4); 2.3–2.5 times as long as wide. Similar to male except epistoma feebly and broadly emarginated, epistomal process absent, frons convex when viewed laterally, weakly longitudinally aciculate, setae sparse, shorter, less than width of eye; frons weakly transversely impressed on lateral margins above epistoma and at vertex; median line on frons raised. Apical margin of elytra slightly produced between interstriae 1 and 2, emarginated at interstria 3, slightly produced on interstria 4 and emarginated at stria 4. Second ventrite unarmed.</p></tp:treatment-sec><tp:treatment-sec sec-type="Specimens examined"><title>Specimens examined.</title><p>11.</p></tp:treatment-sec><tp:treatment-sec sec-type="Type material"><title>Type material.</title><p>Holotype <italic><tp:taxon-name><tp:taxon-name-part taxon-name-part-type="genus">Scolytus</tp:taxon-name-part> <tp:taxon-name-part taxon-name-part-type="species">aztecus</tp:taxon-name-part></tp:taxon-name></italic> Wood: female, labeled “27 mi E. Morelia, Mich., VI-4-1965, Mexico, 8,000 ft, S.L. Wood, <italic><tp:taxon-name><tp:taxon-name-part taxon-name-part-type="genus">Abies</tp:taxon-name-part> <tp:taxon-name-part taxon-name-part-type="species">religiosa</tp:taxon-name-part></tp:taxon-name></italic>” (USNM). Paratypes: <bold>MEXICO:</bold> <bold><italic>Michoacán</italic>:</bold> 27 mi E. Morelia, 14.VI.1965, S.L. Wood, ex. <italic><tp:taxon-name><tp:taxon-name-part taxon-name-part-type="genus">Abies</tp:taxon-name-part> <tp:taxon-name-part taxon-name-part-type="species">religiosa</tp:taxon-name-part></tp:taxon-name></italic> (USNM-3).</p></tp:treatment-sec><tp:treatment-sec sec-type="Non-type material"><title>Non-type material.</title><p><bold>MEXICO:</bold> <bold><italic>DURANGO</italic>:</bold> Potreyo del Sauto y Cebadillas, 19.IV.[19]90, J. Tulio Mendez M., 935-A, ex. <italic><tp:taxon-name><tp:taxon-name-part taxon-name-part-type="genus">Pseudotsuga</tp:taxon-name-part> <tp:taxon-name-part taxon-name-part-type="species">menziesii</tp:taxon-name-part></tp:taxon-name></italic> (THAC-4). <bold><italic>Nuevo León</italic>:</bold> Santa Catarina, San Antonio de las Alazanas, 14.XII.2011, Gerardo Cuellar, ex. <italic><tp:taxon-name><tp:taxon-name-part taxon-name-part-type="genus">Pseudotsuga</tp:taxon-name-part> <tp:taxon-name-part taxon-name-part-type="species">menziesii</tp:taxon-name-part></tp:taxon-name></italic> (MSUC-3).</p></tp:treatment-sec><tp:treatment-sec sec-type="Distribution"><title>Distribution.</title><p>MEXICO: Durango, Michoacán, Nuevo León (Fig. <xref ref-type="fig" rid="F27">27</xref>).</p><fig id="F27" position="float" orientation="portrait"><label>Figure 27.</label><caption><p><italic><tp:taxon-name><tp:taxon-name-part taxon-name-part-type="genus">Scolytus</tp:taxon-name-part> <tp:taxon-name-part taxon-name-part-type="species">aztecus</tp:taxon-name-part></tp:taxon-name></italic> and <italic><tp:taxon-name><tp:taxon-name-part taxon-name-part-type="genus">Scolytus</tp:taxon-name-part> <tp:taxon-name-part taxon-name-part-type="species">obelus</tp:taxon-name-part></tp:taxon-name></italic> distribution map.</p></caption><graphic xmlns:xlink="http://www.w3.org/1999/xlink" xlink:href="zookeys-450-001-g027.jpg" position="float" orientation="portrait" xlink:type="simple" id="oo_33380.jpg"/></fig></tp:treatment-sec><tp:treatment-sec sec-type="Hosts"><title>Hosts.</title><p><italic><tp:taxon-name><tp:taxon-name-part taxon-name-part-type="genus">Abies</tp:taxon-name-part> <tp:taxon-name-part taxon-name-part-type="species">religiosa</tp:taxon-name-part></tp:taxon-name></italic> (Kunth) Schltdl. &amp; Cham. (sacred fir), <italic><tp:taxon-name><tp:taxon-name-part taxon-name-part-type="genus">Abies</tp:taxon-name-part> <tp:taxon-name-part taxon-name-part-type="species">durangensis</tp:taxon-name-part></tp:taxon-name></italic> Martínez (Durango fir) and <italic><tp:taxon-name><tp:taxon-name-part taxon-name-part-type="genus">Pseudotsuga</tp:taxon-name-part> <tp:taxon-name-part taxon-name-part-type="species">menziesii</tp:taxon-name-part></tp:taxon-name></italic> (Mirb.) Franco (Douglas fir). <italic><tp:taxon-name><tp:taxon-name-part taxon-name-part-type="genus">Abies</tp:taxon-name-part></tp:taxon-name></italic> species are likely the preferred host.</p></tp:treatment-sec><tp:treatment-sec sec-type="Biology"><title>Biology.</title><!--PageBreak--><!--PageBreak--><p><italic><tp:taxon-name><tp:taxon-name-part taxon-name-part-type="genus">Scolytus</tp:taxon-name-part> <tp:taxon-name-part taxon-name-part-type="species">aztecus</tp:taxon-name-part></tp:taxon-name></italic> is an uncommon species and little is known regarding its biology. <italic><tp:taxon-name><tp:taxon-name-part taxon-name-part-type="genus">Scolytus</tp:taxon-name-part> <tp:taxon-name-part taxon-name-part-type="species">aztecus</tp:taxon-name-part></tp:taxon-name></italic> colonizes both standing trees and felled trees (<xref ref-type="bibr" rid="B142">Wood 1967</xref>; <xref ref-type="bibr" rid="B32">Cibrián Tovar et al. 1995</xref>). The treetops attacked by <italic><tp:taxon-name><tp:taxon-name-part taxon-name-part-type="genus">Scolytus</tp:taxon-name-part> <tp:taxon-name-part taxon-name-part-type="species">aztecus</tp:taxon-name-part></tp:taxon-name></italic> exhibit red foliage. <italic><tp:taxon-name><tp:taxon-name-part taxon-name-part-type="genus">Scolytus</tp:taxon-name-part> <tp:taxon-name-part taxon-name-part-type="species">aztecus</tp:taxon-name-part></tp:taxon-name></italic> has been collected feeding in the cambium of large <italic><tp:taxon-name><tp:taxon-name-part taxon-name-part-type="genus">Abies</tp:taxon-name-part></tp:taxon-name></italic> trees, although it has also been collected from <italic><tp:taxon-name><tp:taxon-name-part taxon-name-part-type="genus">Pseudotsuga</tp:taxon-name-part></tp:taxon-name></italic>. Because of limited host records, it is unknown whether the primary host is <italic><tp:taxon-name><tp:taxon-name-part taxon-name-part-type="genus">Abies</tp:taxon-name-part></tp:taxon-name></italic> or <italic><tp:taxon-name><tp:taxon-name-part taxon-name-part-type="genus">Pseudotsuga</tp:taxon-name-part></tp:taxon-name></italic>. Phylogenetic placement of the species suggests <italic><tp:taxon-name><tp:taxon-name-part taxon-name-part-type="genus">Abies</tp:taxon-name-part></tp:taxon-name></italic> (Fig. <xref ref-type="fig" rid="F4">4</xref>) because the species belongs to a clade of <italic><tp:taxon-name><tp:taxon-name-part taxon-name-part-type="genus">Abies</tp:taxon-name-part></tp:taxon-name></italic> feeding taxa. The adult gallery is transverse across the grain of the wood with a central nuptial chamber, similar in appearance to that of <italic><tp:taxon-name><tp:taxon-name-part taxon-name-part-type="genus">Scolytus</tp:taxon-name-part> <tp:taxon-name-part taxon-name-part-type="species">ventralis</tp:taxon-name-part></tp:taxon-name></italic> (see <xref ref-type="bibr" rid="B32">Cibrián Tovar et al. 1995</xref>, fig 132). Larval mines are in the cambium and do not score the wood. Pupation occurs in the cambium (<xref ref-type="bibr" rid="B142">Wood 1967</xref>; <xref ref-type="bibr" rid="B32">Cibrián Tovar et al. 1995</xref>).</p></tp:treatment-sec><tp:treatment-sec sec-type="Remarks"><title>Remarks.</title><p>This is the first description of a male for this species.</p></tp:treatment-sec><tp:treatment-sec><!--Section generated to contain objects referenced in tp:taxon-treatment.--><fig id="F4" position="float" orientation="portrait"><label>Figure 4.</label><caption><p>Habitus terminology (<italic><tp:taxon-name><tp:taxon-name-part taxon-name-part-type="genus">Scolytus</tp:taxon-name-part> <tp:taxon-name-part taxon-name-part-type="species">fagi</tp:taxon-name-part></tp:taxon-name></italic> male), lateral.</p></caption><graphic xmlns:xlink="http://www.w3.org/1999/xlink" xlink:href="zookeys-450-001-g004.jpg" position="float" orientation="portrait" xlink:type="simple" id="oo_33357.jpg"/></fig></tp:treatment-sec><ref-list><ref id="B142"><mixed-citation xmlns:xlink="http://www.w3.org/1999/xlink" xlink:type="simple"><person-group><name name-style="western"><surname>Wood</surname><given-names>SL</given-names></name></person-group> (<year>1967</year>) <article-title>New records and species of Neotropical bark beetles (<tp:taxon-name><tp:taxon-name-part taxon-name-part-type="family">Scolytidae</tp:taxon-name-part></tp:taxon-name>: <tp:taxon-name><tp:taxon-name-part taxon-name-part-type="order">Coleoptera</tp:taxon-name-part></tp:taxon-name>), part II.</article-title><source>Great Basin Naturalist</source><volume>27</volume>: <fpage>119</fpage>–<lpage>141</lpage>.</mixed-citation></ref><ref id="B32"><mixed-citation xmlns:xlink="http://www.w3.org/1999/xlink" xlink:type="simple"><person-group><name name-style="western"><surname>Cibrián Tovar</surname><given-names>D</given-names></name><name name-style="western"><surname>Mendéz Montiel</surname><given-names>JT</given-names></name><name name-style="western"><surname>Campos Bolaños</surname><given-names>R</given-names></name><name name-style="western"><surname>Yates</surname><given-names>III HO</given-names></name><name name-style="western"><surname>Flores Lara</surname><given-names>J</given-names></name></person-group> (<year>1995</year>) <source>Insectos forestales de Mexico (Forest insects of Mexico).</source><publisher-name>North American Forestry Commission</publisher-name>, <publisher-loc>FAO, Publication 6</publisher-loc>, <size units="page">453 pp</size>.</mixed-citation></ref></ref-list></tp:taxon-treatment>
