# Supplementary material for: A taxonomic monograph of Nearctic Scolytus Geoffroy (Coleoptera, Curculionidae, Scolytinae)
Source: Zookeys. 2014 Oct 29;(450):1–182. doi: 10.3897/zookeys.450.7452 (PMC4233402; doi:10.3897/zookeys.450.7452)
Supplement: XML Treatment for Scolytus fiskei [file zookeys.450.7452-treatment11.xml]

<!DOCTYPE tp:taxon-treatment
  PUBLIC "-//TaxonX//DTD Taxonomic Treatment Publishing DTD v0 20100105//EN" "tax-treatment-NSO.dtd">
<tp:taxon-treatment xmlns:tp="http://www.plazi.org/taxpub"><tp:treatment-meta><kwd-group><label>Taxon classification</label><kwd><named-content content-type="kingdom">Animalia</named-content></kwd><kwd><named-content content-type="order">Coleoptera</named-content></kwd><kwd><named-content content-type="family">Curculionidae</named-content></kwd></kwd-group><mixed-citation publication-type="journal"><person-group><name><surname>Smith</surname><given-names>Sarah M.</given-names></name><name><surname>Cognato</surname><given-names>Anthony I.</given-names></name></person-group><article-title>A taxonomic monograph of Nearctic <italic><tp:taxon-name><tp:taxon-name-part taxon-name-part-type="genus">Scolytus</tp:taxon-name-part></tp:taxon-name></italic> Geoffroy (<tp:taxon-name><tp:taxon-name-part taxon-name-part-type="order">Coleoptera</tp:taxon-name-part></tp:taxon-name>, <tp:taxon-name><tp:taxon-name-part taxon-name-part-type="family">Curculionidae</tp:taxon-name-part></tp:taxon-name>, <tp:taxon-name><tp:taxon-name-part taxon-name-part-type="subfamily">Scolytinae</tp:taxon-name-part></tp:taxon-name>)</article-title><source>Zookeys</source><day>29</day><month>10</month><year>2014</year><volume>2014</volume><issue>450</issue><fpage>1</fpage><lpage>182</lpage><pub-id pub-id-type="doi">10.3897/zookeys.450.7452</pub-id></mixed-citation></tp:treatment-meta><tp:nomenclature><tp:taxon-name>
                            <tp:taxon-name-part taxon-name-part-type="genus">Scolytus</tp:taxon-name-part>
                            <tp:taxon-name-part taxon-name-part-type="species">fiskei</tp:taxon-name-part>
                        </tp:taxon-name><tp:taxon-authority>Blackman, 1934</tp:taxon-authority><tp:taxon-status xmlns:xlink="http://www.w3.org/1999/xlink" xlink:type="simple">valid sp.</tp:taxon-status><xref ref-type="fig" rid="F29">Figs 29</xref><xref ref-type="fig" rid="F31">, 31</xref><tp:nomenclature-citation-list><tp:nomenclature-citation><tp:taxon-name><tp:taxon-name-part taxon-name-part-type="genus">Scolytus</tp:taxon-name-part> <tp:taxon-name-part taxon-name-part-type="species">fiskei</tp:taxon-name-part></tp:taxon-name><comment> Blackman, 1934: 25.</comment></tp:nomenclature-citation></tp:nomenclature-citation-list></tp:nomenclature><tp:treatment-sec sec-type="Diagnosis"><title>Diagnosis.</title><p><italic><tp:taxon-name><tp:taxon-name-part taxon-name-part-type="genus">Scolytus</tp:taxon-name-part> <tp:taxon-name-part taxon-name-part-type="species">fiskei</tp:taxon-name-part></tp:taxon-name></italic> is very morphologically similar to <italic><tp:taxon-name><tp:taxon-name-part taxon-name-part-type="genus">Scolytus</tp:taxon-name-part> <tp:taxon-name-part taxon-name-part-type="species">laricis</tp:taxon-name-part></tp:taxon-name></italic> and <italic><tp:taxon-name><tp:taxon-name-part taxon-name-part-type="genus">Scolytus</tp:taxon-name-part> <tp:taxon-name-part taxon-name-part-type="species">unispinosus</tp:taxon-name-part></tp:taxon-name></italic>. Males of are distinguished from those of <italic><tp:taxon-name><tp:taxon-name-part taxon-name-part-type="genus">Scolytus</tp:taxon-name-part> <tp:taxon-name-part taxon-name-part-type="species">laricis</tp:taxon-name-part></tp:taxon-name></italic> by the frons flattened when viewed laterally, never deeply impressed, by the moderately abundant frontal setae (compared to dense) and by the host genus, <italic><tp:taxon-name><tp:taxon-name-part taxon-name-part-type="genus">Pseudotsuga</tp:taxon-name-part></tp:taxon-name></italic>. Males are distinguished from those of <italic><tp:taxon-name><tp:taxon-name-part taxon-name-part-type="genus">Scolytus</tp:taxon-name-part> <tp:taxon-name-part taxon-name-part-type="species">unispinosus</tp:taxon-name-part></tp:taxon-name></italic> by the following combination of characters: abdominal venter shiny in luster, the base of the ventrite 2 spine extends from the apical margin to three-quarters the length of the segment and geographical distribution east of the Rocky Mountains. The female is distinguished from that of both species by the shining luster of ventrite 2.</p></tp:treatment-sec><tp:treatment-sec sec-type="Description (male)"><title>Description (male).</title><p>2.2–2.8 mm long (mean = 2.4 mm; n = 15); 2.1–2.8 times as long as wide. Head, antennae, pronotum, and abdominal venter dark red-brown, elytra and legs yellow-brown to light brown. Pronotum typically darker than elytra.</p><p><italic>Head.</italic> Epistoma weakly emarginated; epistomal process present, moderately developed, low; median area above mandibles bearing dense patch of long, yellow, hair-like setae. Frons appearing flattened when viewed laterally from epistoma to vertex, slightly transversely impressed just above epistoma to inner apices of eyes; moderately, coarsely, longitudinally aciculate-punctate; aciculations converging at epistoma; punctures large, sparse and coarse; moderately, uniformly covered by long, fine, yellow, erect, hair-like setae, these longer than width of midpoint of eye. Antennal scape short, elongate; club flattened, irregularly ovoid, setose with partial septum, two broadly arcuate sutures visible.</p><p><italic>Pronotum</italic> wider than long; apical margin broadly rounded, median area between eyes lined with scales; sides distinctly arcuate, strongly constricted near apex, forming a weak transverse impression near apical margin; surface smooth, shining, punctures on disc fine, shallow, moderately abundant, larger and more abundant laterally and on apical constriction; apical and anterolateral margins bearing sparse, erect, yellow, hair-like setae; base weakly bisinuate.</p><p><italic>Elytra</italic> with sides sub-parallel on apical half, narrowing to subquadrate, smooth apex; apex moderately emarginated at suture. Margin of apical edge bearing small, fine punctures. Disc smooth, shining; interstriae not impressed, twice width of striae, punctures uniseriate, smaller than those of striae; punctures bearing short, sparse, recumbent, yellow setae slightly longer than size of a puncture (may be abraded); striae weakly impressed. Declivity bearing sparse, short, erect yellow setae. Metepimeron less than half-length of metanepisternum.</p><p><italic>Venter.</italic> Apical margin of ventrite 1 rounded, 2 marked by weak carina. Ventrite 2 nearly perpendicular to ventrite 1; surface smooth, shining, finely punctate; punctures small, fine, shallow; covered with sparse setae less than length of segment 3; surface convex; apical margin armed with laterally compressed, median spine with base extending from apical margin to ¾ length of segment, apex rounded; lateral margins of ventrites 2–3 and ventrite 4 unarmed. Ventrite 5 carinate ridge equidistant between basal and apical margins of segment; length of ventrite 5 less than combined lengths of ventrites 3 and 4; setal patch and median depression absent.</p><fig id="F31" position="float" orientation="portrait"><label>Figure 31.</label><caption><p><italic><tp:taxon-name><tp:taxon-name-part taxon-name-part-type="genus">Scolytus</tp:taxon-name-part> <tp:taxon-name-part taxon-name-part-type="species">fiskei</tp:taxon-name-part></tp:taxon-name></italic> <bold>A</bold> dorsal male habitus <bold>B</bold> lateral male habitus <bold>C</bold> male frons <bold>D</bold> male frons oblique <bold>E</bold> male venter <bold>F</bold> male venter oblique <bold>G</bold> dorsal female habitus <bold>H</bold> lateral female habitus <bold>I</bold> female frons <bold>J</bold> female frons oblique <bold>K</bold> female venter <bold>L</bold> female venter oblique.</p></caption><graphic xmlns:xlink="http://www.w3.org/1999/xlink" xlink:href="zookeys-450-001-g031.jpg" position="float" orientation="portrait" xlink:type="simple" id="oo_33384.jpg"/></fig></tp:treatment-sec><tp:treatment-sec sec-type="Female"><title>Female.</title><p>2.2–3.5 mm long (mean = 4.65 mm; n = 15); 2.1–2.5 times as long as wide. Similar to male except epistoma feebly emarginated, epistomal process weakly developed, frons convex when viewed laterally, weakly longitudinally aciculate, setae sparser, shorter, less than width of eye; weakly transversely impressed between epistoma and inner apices of eyes. Second ventrite apical margin armed with acute median denticle, with base extending from apical margin to half-length of segment.</p></tp:treatment-sec><tp:treatment-sec sec-type="Specimens examined"><title>Specimens examined.</title><p>297.</p></tp:treatment-sec><tp:treatment-sec sec-type="Type specimens"><title>Type specimens.</title><p>Holotype <italic><tp:taxon-name><tp:taxon-name-part taxon-name-part-type="genus">Scolytus</tp:taxon-name-part> <tp:taxon-name-part taxon-name-part-type="species">fiskei</tp:taxon-name-part></tp:taxon-name></italic> Blackman: male, labeled “[Capitan Mountains, N. Mex. 25 April, 1907], Hopk. US 3959, W.F. Fiske Collector, Type No. 43840 USNM” (USNM).</p></tp:treatment-sec><tp:treatment-sec sec-type="Non-type specimens"><title>Non-type specimens.</title><p><bold>CANADA:</bold> <!--PageBreak--><bold><italic>BRITISH COLUMBIA</italic>:</bold> Aspen Grove, 12.VII.1931, H. Richmond (CNCI-11, FMNH-2). Clinton, 6 mi N., 7.VII.1972, D.E. Bright, ex. <italic><tp:taxon-name><tp:taxon-name-part taxon-name-part-type="genus">Pseudotsuga</tp:taxon-name-part> <tp:taxon-name-part taxon-name-part-type="species">menziesii</tp:taxon-name-part></tp:taxon-name></italic> (CNCI-7). Creston, 8.VI.1958, H. &amp; A. Howden (EMEC-1). Fort Steele, 14.VI.[19]26, R. Hopping (CASC-1). Indian Meadows, Midday Creek, 13.VII.1920, R. Hopping, ex. <italic><tp:taxon-name><tp:taxon-name-part taxon-name-part-type="genus">Pseudotsuga</tp:taxon-name-part> <tp:taxon-name-part taxon-name-part-type="species">taxifolia</tp:taxon-name-part></tp:taxon-name></italic> [= <italic><tp:taxon-name><tp:taxon-name-part taxon-name-part-type="genus">Pseudotsuga</tp:taxon-name-part> <tp:taxon-name-part taxon-name-part-type="species">menziesii</tp:taxon-name-part></tp:taxon-name></italic>] (CASC-2, CNCI-2). Lumby, Creighton Valley, 3.VI.[19]22, R. Hopping (CASC-1). Merritt, Midday Valley, 27.VI.1926, W. Mathers (CASC-2). Trinity Valley, 24.VI.1928, J.R. Howell, ex. <italic><tp:taxon-name><tp:taxon-name-part taxon-name-part-type="genus">Pinus</tp:taxon-name-part> <tp:taxon-name-part taxon-name-part-type="species">monticola</tp:taxon-name-part></tp:taxon-name></italic> (CASC-1), 10.VII.1928 (CASC-1). <bold>UNITED STATES:</bold> <bold><italic>ARIZONA</italic>:</bold> <italic>Pima Co.</italic>: Tucson, Mount Lemmon, 11.VI.1969, S.L. Wood, ex. <italic><tp:taxon-name><tp:taxon-name-part taxon-name-part-type="genus">Pseudotsuga</tp:taxon-name-part> <tp:taxon-name-part taxon-name-part-type="species">menziesii</tp:taxon-name-part></tp:taxon-name></italic> (MSUC-2). <bold><italic>COLORADO</italic>:</bold> <italic>Boulder Co.</italic>: Nederland, 5–7 km N., 5.VIII.2009, D.E. Bright, B.A. Barr, ex. branches of <italic><tp:taxon-name><tp:taxon-name-part taxon-name-part-type="genus">Pseudotsuga</tp:taxon-name-part> <tp:taxon-name-part taxon-name-part-type="species">menziesii</tp:taxon-name-part></tp:taxon-name></italic> (CNCI-4). [<italic>La Plata Co.</italic>]: Durango, Junction Creek Rd, 10000 ft, 12-17.VII.1968, E.C. Becker (CNCI-1). <italic>Larimer Co.</italic>: Roosevelt National Forest, Big Thompson Canyon, <named-content xmlns:xlink="http://www.w3.org/1999/xlink" content-type="dwc:verbatimCoordinates" xlink:type="simple">N40°24.456', W105°24.565'</named-content>, 7080 ft, 5.V.2010, S.M. Smith, D.E. Bright, B.A. Barr, ex. <italic><tp:taxon-name><tp:taxon-name-part taxon-name-part-type="genus">Pseudotsuga</tp:taxon-name-part> <tp:taxon-name-part taxon-name-part-type="species">menziesii</tp:taxon-name-part></tp:taxon-name></italic> (MSUC-36). <bold><italic>IDAHO</italic>:</bold> [<italic>Adams Co.</italic>]: Tamarack, 10 mi S., 3.VII.1967 (WFBM-1). <italic>Boise Co.</italic>: Idaho City, 2.VI.1970 (WFBM-9), 1.I.1971 (WFBM-4). Lowman, Edna Creek, 6.VII.[19]72, A. Vaccares, G. Starr, ex. Douglas fir stump [= <italic><tp:taxon-name><tp:taxon-name-part taxon-name-part-type="genus">Pseudotsuga</tp:taxon-name-part> <tp:taxon-name-part taxon-name-part-type="species">menziesii</tp:taxon-name-part></tp:taxon-name></italic>] (WFBM-1). <italic>Bonner Co.</italic>: 6.VI.1986, M.M. Furniss, J.B. Johnson, ex. <italic><tp:taxon-name><tp:taxon-name-part taxon-name-part-type="genus">Pseudotsuga</tp:taxon-name-part> <tp:taxon-name-part taxon-name-part-type="species">menziesii</tp:taxon-name-part></tp:taxon-name></italic> (WFBM-7). Priest Lake, Indian Creek, 6.VI.1986, M.M. Furniss, J.B. Johnson, ex. <italic><tp:taxon-name><tp:taxon-name-part taxon-name-part-type="genus">Pseudotsuga</tp:taxon-name-part> <tp:taxon-name-part taxon-name-part-type="species">menziesii</tp:taxon-name-part></tp:taxon-name></italic> (WFBM-25). Priest Lake, 6.VI.1986, M.M. Furniss, J.B. Johnson, ex. <italic><tp:taxon-name><tp:taxon-name-part taxon-name-part-type="genus">Pseudotsuga</tp:taxon-name-part> <tp:taxon-name-part taxon-name-part-type="species">menziesii</tp:taxon-name-part></tp:taxon-name></italic> (WFBM-1). <italic>Boundary Co.</italic>: Parker Creek, 8.VI.1986, M.M. Furniss, J.B. Johnson, ex. <italic><tp:taxon-name><tp:taxon-name-part taxon-name-part-type="genus">Pseudotsuga</tp:taxon-name-part> <tp:taxon-name-part taxon-name-part-type="species">menziesii</tp:taxon-name-part></tp:taxon-name></italic> (WFBM-5). <italic>Clearwater Co.</italic>: Elk River, 12 mi S.E., Hopk. U.S. 58536, 9.VII–16.VII.1973, R.D. Oakes (WFBM-1), 30.VII-6.VIII.1973 (WFBM-1); Hopk. U.S. 58771, 25.VI-1.VII.1974, J.M. Wells, ex. in flight (WFBM-1). <italic>Custer Co.</italic>: Herd Lake, Hopk. U.S. 60796-A, 3.IX.1978, M.M. Furniss, ex. <italic><tp:taxon-name><tp:taxon-name-part taxon-name-part-type="genus">Pseudotsuga</tp:taxon-name-part> <tp:taxon-name-part taxon-name-part-type="species">menziesii</tp:taxon-name-part></tp:taxon-name></italic> (WFBM-9). MacKay, 9 mi N.E., 19.VII.1985, M.M. Furniss, J.B. Johnson, ex. <italic><tp:taxon-name><tp:taxon-name-part taxon-name-part-type="genus">Pseudotsuga</tp:taxon-name-part> <tp:taxon-name-part taxon-name-part-type="species">menziesii</tp:taxon-name-part></tp:taxon-name></italic> (WFBM-3). Summit, W. of Pass Creek, 19.VII.1985, M.M. Furniss, J.B. Johnson, ex. <italic><tp:taxon-name><tp:taxon-name-part taxon-name-part-type="genus">Pseudotsuga</tp:taxon-name-part> <tp:taxon-name-part taxon-name-part-type="species">menziesii</tp:taxon-name-part></tp:taxon-name></italic> (WFBM-12). <italic>Latah Co.</italic>: Big Sand Creek, Hopk. U.S. 53545, 11.VI.1969, M.M. Furniss (WFBM-1), 20.VI.1969 (WFBM-1). Moscow, 20.XI.1961, R.E. Stecker, ex. reared from Doug fir [= <italic><tp:taxon-name><tp:taxon-name-part taxon-name-part-type="genus">Pseudotsuga</tp:taxon-name-part> <tp:taxon-name-part taxon-name-part-type="species">menziesii</tp:taxon-name-part></tp:taxon-name></italic>] (WFBM-33). Moscow Mountain, Hopk. U.S. 48869, 18.VII.1967, ex. <italic><tp:taxon-name><tp:taxon-name-part taxon-name-part-type="genus">Pseudotsuga</tp:taxon-name-part> <tp:taxon-name-part taxon-name-part-type="species">menziesii</tp:taxon-name-part></tp:taxon-name></italic> (WFBM-3). Viola, 21.VI.1985, S.J. Gast, M.M. Furniss, ex. <italic><tp:taxon-name><tp:taxon-name-part taxon-name-part-type="genus">Pseudotsuga</tp:taxon-name-part> <tp:taxon-name-part taxon-name-part-type="species">menziesii</tp:taxon-name-part></tp:taxon-name></italic> (WFBM-2). <italic>Nez Perce Co.</italic>: Forest, III.1985, M.M. Furniss, ex. <italic><tp:taxon-name><tp:taxon-name-part taxon-name-part-type="genus">Pseudotsuga</tp:taxon-name-part> <tp:taxon-name-part taxon-name-part-type="species">menziesii</tp:taxon-name-part></tp:taxon-name></italic> (WFBM-6). <italic>Shoshone Co.</italic>: Red Ives Ranger Station, V.1983, M.M. Furniss, ex. <italic><tp:taxon-name><tp:taxon-name-part taxon-name-part-type="genus">Pseudotsuga</tp:taxon-name-part> <tp:taxon-name-part taxon-name-part-type="species">menziesii</tp:taxon-name-part></tp:taxon-name></italic> (WFBM-1). <italic>Valley Co.</italic>: Cascade, 7 mi E., 14.VI.1966, R.L. Furniss (WFBM-1). <bold><italic>MONTANA</italic>:</bold> <italic>Lake Co.</italic>: Swan Lake, 28.VI.1963, M.M. Furniss, ex. <italic><tp:taxon-name><tp:taxon-name-part taxon-name-part-type="genus">Pseudotsuga</tp:taxon-name-part> <tp:taxon-name-part taxon-name-part-type="species">menziesii</tp:taxon-name-part></tp:taxon-name></italic> (WFBM-1). <italic>Madison Co.</italic>: Alder, 18 km S.W., 8.IX.1978, M.M. Furniss, ex. <italic><tp:taxon-name><tp:taxon-name-part taxon-name-part-type="genus">Pseudotsuga</tp:taxon-name-part> <tp:taxon-name-part taxon-name-part-type="species">menziesii</tp:taxon-name-part></tp:taxon-name></italic> (WFBM-6), Alder, 12 mi S.W. (WFBM-16). <italic>Park Co.</italic>: Livingston, 10 mi S.E., 23.VII.1988, M.M. Furniss, J.B. Johnson, ex. <italic><tp:taxon-name><tp:taxon-name-part taxon-name-part-type="genus">Pseudotsuga</tp:taxon-name-part> <tp:taxon-name-part taxon-name-part-type="species">menziesii</tp:taxon-name-part></tp:taxon-name></italic> (WFBM-2). <bold><italic>NEW MEXICO</italic>:</bold> <italic>Otero Co.</italic>: Cloudcroft, 4.VI.1969, tree 53, S.L. Wood, ex. <italic><tp:taxon-name><tp:taxon-name-part taxon-name-part-type="genus">Pseudotsuga</tp:taxon-name-part> <tp:taxon-name-part taxon-name-part-type="species">menziesii</tp:taxon-name-part></tp:taxon-name></italic> (MSUC-2). <italic>Sierra Co.</italic>: Emory Pass, 24.VII.1974, D.E. Bright, ex. <italic><tp:taxon-name><tp:taxon-name-part taxon-name-part-type="genus">Pseudotsuga</tp:taxon-name-part> <tp:taxon-name-part taxon-name-part-type="species">menziesii</tp:taxon-name-part></tp:taxon-name></italic> (CNCI-1). <bold><italic>WASHINGTON</italic>:</bold> [<italic>Whitman Co.</italic>]: Pullman, 23.VI.1951, N.M. Downie (FMNH-1). <bold><italic>WYOMING</italic>:</bold> [<italic>Teton Co.</italic>]: Jackson, A.D. Hopkins, ex. <italic><tp:taxon-name><tp:taxon-name-part taxon-name-part-type="genus">Pseudotsuga</tp:taxon-name-part> <tp:taxon-name-part taxon-name-part-type="species">menziesii</tp:taxon-name-part></tp:taxon-name></italic> (USNM-1).</p></tp:treatment-sec><tp:treatment-sec sec-type="Distribution"><title>Distribution.</title><p>CANADA: British Columbia. UNITED STATES: Arizona, Colorado, Idaho, Montana, New Mexico, Washington, Wyoming (Fig. <xref ref-type="fig" rid="F32">32</xref>).</p><fig id="F32" position="float" orientation="portrait"><label>Figure 32.</label><caption><p><italic><tp:taxon-name><tp:taxon-name-part taxon-name-part-type="genus">Scolytus</tp:taxon-name-part> <tp:taxon-name-part taxon-name-part-type="species">fiskei</tp:taxon-name-part></tp:taxon-name></italic> and <italic><tp:taxon-name><tp:taxon-name-part taxon-name-part-type="genus">Scolytus</tp:taxon-name-part> <tp:taxon-name-part taxon-name-part-type="species">silvaticus</tp:taxon-name-part></tp:taxon-name></italic> distribution map.</p></caption><graphic xmlns:xlink="http://www.w3.org/1999/xlink" xlink:href="zookeys-450-001-g032.jpg" position="float" orientation="portrait" xlink:type="simple" id="oo_33385.jpg"/></fig></tp:treatment-sec><tp:treatment-sec sec-type="Hosts"><title>Hosts.</title><p><italic><tp:taxon-name><tp:taxon-name-part taxon-name-part-type="genus">Pseudotsuga</tp:taxon-name-part> <tp:taxon-name-part taxon-name-part-type="species">menziesii</tp:taxon-name-part></tp:taxon-name></italic> (Mirb.) Franco (Douglas fir).</p></tp:treatment-sec><tp:treatment-sec sec-type="Biology"><title>Biology.</title><p><italic><tp:taxon-name><tp:taxon-name-part taxon-name-part-type="genus">Scolytus</tp:taxon-name-part> <tp:taxon-name-part taxon-name-part-type="species">fiskei</tp:taxon-name-part></tp:taxon-name></italic> colonizes suppressed limbs and branches of <italic><tp:taxon-name><tp:taxon-name-part taxon-name-part-type="genus">Pseudotsuga</tp:taxon-name-part> <tp:taxon-name-part taxon-name-part-type="species">menziesii</tp:taxon-name-part></tp:taxon-name></italic> as well as fresh slash (<xref ref-type="bibr" rid="B42">Edson 1967</xref>; Smith, pers. obs.). The adult gallery is bayonet shaped, parallel to the grain of wood and consists of two egg galleries, one below and one above the nuptial chamber and a turning niche. The female constructs the adult gallery mostly in the cambium and lightly scores the sapwood. Larval mines are perpendicular to the egg gallery and turn to form a fan shaped pattern (<xref ref-type="bibr" rid="B42">Edson 1967</xref>; <xref ref-type="bibr" rid="B52">Furniss and Johnson 2002</xref>; Smith, pers. obs.) (Fig. <xref ref-type="fig" rid="F24">24</xref>). The adult gallery measures 3.8–9.0 cm in length (<xref ref-type="bibr" rid="B42">Edson 1967</xref>). The following year adults emerge and excavate tunnels within twigs of Douglas fir for maturation feeding causing twig flagging (reported as <italic><tp:taxon-name><tp:taxon-name-part taxon-name-part-type="genus">Scolytus</tp:taxon-name-part> <tp:taxon-name-part taxon-name-part-type="species">unispinosus</tp:taxon-name-part></tp:taxon-name></italic> <xref ref-type="bibr" rid="B96">McMullen and Atkins 1962</xref>).</p><p>Like most <italic><tp:taxon-name><tp:taxon-name-part taxon-name-part-type="genus">Scolytus</tp:taxon-name-part></tp:taxon-name></italic> species, there is a very limited amount of information regarding <italic><tp:taxon-name><tp:taxon-name-part taxon-name-part-type="genus">Scolytus</tp:taxon-name-part> <tp:taxon-name-part taxon-name-part-type="species">fiskei</tp:taxon-name-part></tp:taxon-name></italic>. For many years it was considered a synonym of <italic><tp:taxon-name><tp:taxon-name-part taxon-name-part-type="genus">Scolytus</tp:taxon-name-part> <tp:taxon-name-part taxon-name-part-type="species">unispinosus</tp:taxon-name-part></tp:taxon-name></italic> and was thus referred to as <italic><tp:taxon-name><tp:taxon-name-part taxon-name-part-type="genus">Scolytus</tp:taxon-name-part> <tp:taxon-name-part taxon-name-part-type="species">unispinosus</tp:taxon-name-part></tp:taxon-name></italic> in publications. Very little was written about this species in the US (see <xref ref-type="bibr" rid="B151">Wood and Bright 1992</xref>) other than host preference and gallery descriptions (<xref ref-type="bibr" rid="B77">Keen 1938</xref>; <xref ref-type="bibr" rid="B42">Edson 1967</xref>; <xref ref-type="bibr" rid="B17">Bright 1976</xref>). <xref ref-type="bibr" rid="B96">McMullen and Atkins (1962)</xref> reported some notes on the biology of <italic><tp:taxon-name><tp:taxon-name-part taxon-name-part-type="genus">Scolytus</tp:taxon-name-part> <tp:taxon-name-part taxon-name-part-type="species">unispinosus</tp:taxon-name-part></tp:taxon-name></italic> in British Columbia and appear to have reported a combined account of <italic><tp:taxon-name><tp:taxon-name-part taxon-name-part-type="genus">Scolytus</tp:taxon-name-part> <tp:taxon-name-part taxon-name-part-type="species">unispinosus</tp:taxon-name-part></tp:taxon-name></italic> and <italic><tp:taxon-name><tp:taxon-name-part taxon-name-part-type="genus">Scolytus</tp:taxon-name-part> <tp:taxon-name-part taxon-name-part-type="species">fiskei</tp:taxon-name-part></tp:taxon-name></italic>. The authors noted the gallery of the <italic><tp:taxon-name><tp:taxon-name-part taxon-name-part-type="genus">Scolytus</tp:taxon-name-part> <tp:taxon-name-part taxon-name-part-type="species">unispinosus</tp:taxon-name-part></tp:taxon-name></italic> studied in their investigations as “in about 15 per cent of the galleries over 20 days of age were the type described by Chamberlin and Keen [<italic><tp:taxon-name><tp:taxon-name-part taxon-name-part-type="genus">Scolytus</tp:taxon-name-part> <tp:taxon-name-part taxon-name-part-type="species">unispinosus</tp:taxon-name-part></tp:taxon-name></italic>, which has only a single egg gallery]; the majority were of the forked type and were similar to those of <italic><tp:taxon-name><tp:taxon-name-part taxon-name-part-type="genus">Scolytus</tp:taxon-name-part> <tp:taxon-name-part taxon-name-part-type="species">tsugae</tp:taxon-name-part></tp:taxon-name></italic> [referencing a forked or bayonet shaped gallery that is made by <italic><tp:taxon-name><tp:taxon-name-part taxon-name-part-type="genus">Scolytus</tp:taxon-name-part> <tp:taxon-name-part taxon-name-part-type="species">fiskei</tp:taxon-name-part></tp:taxon-name></italic>]”. Their description matches the gallery description of <italic><tp:taxon-name><tp:taxon-name-part taxon-name-part-type="genus">Scolytus</tp:taxon-name-part> <tp:taxon-name-part taxon-name-part-type="species">fiskei</tp:taxon-name-part></tp:taxon-name></italic>, which like has two egg galleries as part of a bayonet shaped adult gallery. Because most of the specimens are of <italic><tp:taxon-name><tp:taxon-name-part taxon-name-part-type="genus">Scolytus</tp:taxon-name-part> <tp:taxon-name-part taxon-name-part-type="species">fiskei</tp:taxon-name-part></tp:taxon-name></italic>, this article does offer some information regarding the biology of the species be used with caution because not all of the findings may apply to <italic><tp:taxon-name><tp:taxon-name-part taxon-name-part-type="genus">Scolytus</tp:taxon-name-part> <tp:taxon-name-part taxon-name-part-type="species">fiskei</tp:taxon-name-part></tp:taxon-name></italic>.</p></tp:treatment-sec><tp:treatment-sec sec-type="Remarks"><title>Remarks.</title><p>The holotype of <italic><tp:taxon-name><tp:taxon-name-part taxon-name-part-type="genus">Scolytus</tp:taxon-name-part> <tp:taxon-name-part taxon-name-part-type="species">fiskei</tp:taxon-name-part></tp:taxon-name></italic> does not bear a locality label. <xref ref-type="bibr" rid="B10">Blackman’s (1934)</xref> description states the holotype was collected at the Capitan Mountains, New Mexico.</p><p><xref ref-type="bibr" rid="B52">Furniss and Johnson (2002)</xref> report <italic><tp:taxon-name><tp:taxon-name-part taxon-name-part-type="genus">Scolytus</tp:taxon-name-part> <tp:taxon-name-part taxon-name-part-type="species">unispinosus</tp:taxon-name-part></tp:taxon-name></italic> from Alberta, Canada. These specimens are likely <italic><tp:taxon-name><tp:taxon-name-part taxon-name-part-type="genus">Scolytus</tp:taxon-name-part> <tp:taxon-name-part taxon-name-part-type="species">fiskei</tp:taxon-name-part></tp:taxon-name></italic> based on the geographic distribution of the species in the Rocky Mountains.</p><p><xref ref-type="bibr" rid="B146">Wood (1977</xref>: 388) placed <!--PageBreak--><!--PageBreak--><italic><tp:taxon-name><tp:taxon-name-part taxon-name-part-type="genus">Scolytus</tp:taxon-name-part> <tp:taxon-name-part taxon-name-part-type="species">fiskei</tp:taxon-name-part></tp:taxon-name></italic> in synonymy with <italic><tp:taxon-name><tp:taxon-name-part taxon-name-part-type="genus">Scolytus</tp:taxon-name-part> <tp:taxon-name-part taxon-name-part-type="species">unispinosus</tp:taxon-name-part></tp:taxon-name></italic> after examining both holotypes and 164 specimens from Arizona to British Columbia and concluded that there was too much intraspecific variation to recognize them as separate species. We assessed the intraspecific and interspecific variation (Tables <xref ref-type="table" rid="T6">6</xref> and <xref ref-type="table" rid="T7">7</xref>) for each of the four genes for each species. <italic><tp:taxon-name><tp:taxon-name-part taxon-name-part-type="genus">Scolytus</tp:taxon-name-part> <tp:taxon-name-part taxon-name-part-type="species">fiskei</tp:taxon-name-part></tp:taxon-name></italic> intraspecific variation for COI was low, 0.0–0.0231, and averaged 0.0183 among all sampled populations. <italic><tp:taxon-name><tp:taxon-name-part taxon-name-part-type="genus">Scolytus</tp:taxon-name-part> <tp:taxon-name-part taxon-name-part-type="species">unispinosus</tp:taxon-name-part></tp:taxon-name></italic> intraspecific variation was also low, 0.0016–0.0282 and averaged 0.0121. Interspecific variation between <italic><tp:taxon-name><tp:taxon-name-part taxon-name-part-type="genus">Scolytus</tp:taxon-name-part> <tp:taxon-name-part taxon-name-part-type="species">fiskei</tp:taxon-name-part></tp:taxon-name></italic> and <italic><tp:taxon-name><tp:taxon-name-part taxon-name-part-type="genus">Scolytus</tp:taxon-name-part> <tp:taxon-name-part taxon-name-part-type="species">unispinosus</tp:taxon-name-part></tp:taxon-name></italic> was much higher, 0.0331–0.0521 and averaged 0.043 among populations. Similar differences were also observed with CAD (Table <xref ref-type="table" rid="T7">7</xref>). The species have separate geographical ranges with <italic><tp:taxon-name><tp:taxon-name-part taxon-name-part-type="genus">Scolytus</tp:taxon-name-part> <tp:taxon-name-part taxon-name-part-type="species">fiskei</tp:taxon-name-part></tp:taxon-name></italic> occurring primarily in the Rocky Mountains and British Columbia while <italic><tp:taxon-name><tp:taxon-name-part taxon-name-part-type="genus">Scolytus</tp:taxon-name-part> <tp:taxon-name-part taxon-name-part-type="species">unispinosus</tp:taxon-name-part></tp:taxon-name></italic> occurs in the Cascade and Sierra mountains from California to British Columbia. Both species are sympatric in the Interior Plateau of British Columbia near Merritt. The species are separated by the characters listed in the diagnosis and by the galleries. The galleries of <italic><tp:taxon-name><tp:taxon-name-part taxon-name-part-type="genus">Scolytus</tp:taxon-name-part> <tp:taxon-name-part taxon-name-part-type="species">fiskei</tp:taxon-name-part></tp:taxon-name></italic> contain two egg galleries; one above and one below the nuptial chamber. The gallery of <italic><tp:taxon-name><tp:taxon-name-part taxon-name-part-type="genus">Scolytus</tp:taxon-name-part> <tp:taxon-name-part taxon-name-part-type="species">unispinosus</tp:taxon-name-part></tp:taxon-name></italic> only contains a single egg gallery. In addition, the gallery of <italic><tp:taxon-name><tp:taxon-name-part taxon-name-part-type="genus">Scolytus</tp:taxon-name-part> <tp:taxon-name-part taxon-name-part-type="species">fiskei</tp:taxon-name-part></tp:taxon-name></italic> lightly scores the sapwood while that of <italic><tp:taxon-name><tp:taxon-name-part taxon-name-part-type="genus">Scolytus</tp:taxon-name-part> <tp:taxon-name-part taxon-name-part-type="species">unispinosus</tp:taxon-name-part></tp:taxon-name></italic> deeply scores the sapwood. After examining the types, 950 specimens of both species and testing the monophyly of each species using four genes, it is apparent that <italic><tp:taxon-name><tp:taxon-name-part taxon-name-part-type="genus">Scolytus</tp:taxon-name-part> <tp:taxon-name-part taxon-name-part-type="species">fiskei</tp:taxon-name-part></tp:taxon-name></italic> is a distinct lineage and is here removed from synonymy with <italic><tp:taxon-name><tp:taxon-name-part taxon-name-part-type="genus">Scolytus</tp:taxon-name-part> <tp:taxon-name-part taxon-name-part-type="species">unispinosus</tp:taxon-name-part></tp:taxon-name></italic>.</p></tp:treatment-sec><tp:treatment-sec><!--Section generated to contain objects referenced in tp:taxon-treatment.--><fig id="F29" position="float" orientation="portrait"><label>Figure 29.</label><caption><p><italic><tp:taxon-name><tp:taxon-name-part taxon-name-part-type="genus">Scolytus</tp:taxon-name-part> <tp:taxon-name-part taxon-name-part-type="species">dentatus</tp:taxon-name-part></tp:taxon-name></italic>, <italic><tp:taxon-name><tp:taxon-name-part taxon-name-part-type="genus">Scolytus</tp:taxon-name-part> <tp:taxon-name-part taxon-name-part-type="species">fiskei</tp:taxon-name-part></tp:taxon-name></italic>, <italic><tp:taxon-name><tp:taxon-name-part taxon-name-part-type="genus">Scolytus</tp:taxon-name-part> <tp:taxon-name-part taxon-name-part-type="species">laricis</tp:taxon-name-part></tp:taxon-name></italic>, <italic><tp:taxon-name><tp:taxon-name-part taxon-name-part-type="genus">Scolytus</tp:taxon-name-part> <tp:taxon-name-part taxon-name-part-type="species">monticolae</tp:taxon-name-part></tp:taxon-name></italic>, <italic><tp:taxon-name><tp:taxon-name-part taxon-name-part-type="genus">Scolytus</tp:taxon-name-part> <tp:taxon-name-part taxon-name-part-type="species">obelus</tp:taxon-name-part></tp:taxon-name></italic>, <italic><tp:taxon-name><tp:taxon-name-part taxon-name-part-type="genus">Scolytus</tp:taxon-name-part> <tp:taxon-name-part taxon-name-part-type="species">oregoni</tp:taxon-name-part></tp:taxon-name></italic> and <italic><tp:taxon-name><tp:taxon-name-part taxon-name-part-type="genus">Scolytus</tp:taxon-name-part> <tp:taxon-name-part taxon-name-part-type="species">piceae</tp:taxon-name-part></tp:taxon-name></italic> venters (from <xref ref-type="bibr" rid="B42">Edson 1967</xref>).</p></caption><graphic xmlns:xlink="http://www.w3.org/1999/xlink" xlink:href="zookeys-450-001-g029.jpg" position="float" orientation="portrait" xlink:type="simple" id="oo_33382.jpg"/></fig><fig id="F24" position="float" orientation="portrait"><label>Figure 24.</label><caption><p>Galleries of conifer-feeding <italic><tp:taxon-name><tp:taxon-name-part taxon-name-part-type="genus">Scolytus</tp:taxon-name-part></tp:taxon-name></italic>, from <xref ref-type="bibr" rid="B42">Edson 1967</xref>.</p></caption><graphic xmlns:xlink="http://www.w3.org/1999/xlink" xlink:href="zookeys-450-001-g024.jpg" position="float" orientation="portrait" xlink:type="simple" id="oo_33377.jpg"/></fig><table-wrap id="T6" position="float" orientation="portrait"><label>Table 6.</label><caption><p>Intraspecific differences among genes expressed as the proportion of sites differing between sequences.</p></caption><table rules="all"><tbody><tr><td rowspan="1" colspan="1"/><td rowspan="1" colspan="8"><bold>Gene</bold></td></tr><tr><td rowspan="1" colspan="1"/><td rowspan="1" colspan="2"><bold>COI</bold></td><td rowspan="1" colspan="2"><bold>28S</bold></td><td rowspan="1" colspan="2"><bold>CAD</bold></td><td rowspan="1" colspan="2"><bold>ArgK</bold></td></tr><tr><td rowspan="1" colspan="1"><bold>Species</bold></td><td rowspan="1" colspan="1"><bold>Range</bold></td><td rowspan="1" colspan="1"><bold>Average</bold></td><td rowspan="1" colspan="1"><bold>Range</bold></td><td rowspan="1" colspan="1"><bold>Average</bold></td><td rowspan="1" colspan="1"><bold>Range</bold></td><td rowspan="1" colspan="1"><bold>Average</bold></td><td rowspan="1" colspan="1"><bold>Range</bold></td><td rowspan="1" colspan="1"><bold>Average</bold></td></tr><tr><td rowspan="1" colspan="1"><italic><tp:taxon-name><tp:taxon-name-part taxon-name-part-type="genus">Scolytus</tp:taxon-name-part> <tp:taxon-name-part taxon-name-part-type="species">aztecus</tp:taxon-name-part></tp:taxon-name></italic></td><td rowspan="1" colspan="1">N/A</td><td rowspan="1" colspan="1">N/A</td><td rowspan="1" colspan="1">N/A</td><td rowspan="1" colspan="1">N/A</td><td rowspan="1" colspan="1">N/A</td><td rowspan="1" colspan="1">N/A</td><td rowspan="1" colspan="1">N/A</td><td rowspan="1" colspan="1">N/A</td></tr><tr><td rowspan="1" colspan="1"><italic><tp:taxon-name><tp:taxon-name-part taxon-name-part-type="genus">Scolytus</tp:taxon-name-part> <tp:taxon-name-part taxon-name-part-type="species">fagi</tp:taxon-name-part></tp:taxon-name></italic></td><td rowspan="1" colspan="1">0</td><td rowspan="1" colspan="1">0</td><td rowspan="1" colspan="1">0</td><td rowspan="1" colspan="1">0</td><td rowspan="1" colspan="1">N/A</td><td rowspan="1" colspan="1">N/A</td><td rowspan="1" colspan="1">N/A</td><td rowspan="1" colspan="1">N/A</td></tr><tr><td rowspan="1" colspan="1"><italic><tp:taxon-name><tp:taxon-name-part taxon-name-part-type="genus">Scolytus</tp:taxon-name-part> <tp:taxon-name-part taxon-name-part-type="species">fiskei</tp:taxon-name-part></tp:taxon-name></italic></td><td rowspan="1" colspan="1">0–0.0231</td><td rowspan="1" colspan="1">0.0183</td><td rowspan="1" colspan="1">0</td><td rowspan="1" colspan="1">0</td><td rowspan="1" colspan="1">0</td><td rowspan="1" colspan="1">0</td><td rowspan="1" colspan="1">0–0.0058</td><td rowspan="1" colspan="1">0.0034</td></tr><tr><td rowspan="1" colspan="1"><italic><tp:taxon-name><tp:taxon-name-part taxon-name-part-type="genus">Scolytus</tp:taxon-name-part> <tp:taxon-name-part taxon-name-part-type="species">intricatus</tp:taxon-name-part></tp:taxon-name></italic></td><td rowspan="1" colspan="1">N/A</td><td rowspan="1" colspan="1">N/A</td><td rowspan="1" colspan="1">N/A</td><td rowspan="1" colspan="1">N/A</td><td rowspan="1" colspan="1">N/A</td><td rowspan="1" colspan="1">N/A</td><td rowspan="1" colspan="1">N/A</td><td rowspan="1" colspan="1">N/A</td></tr><tr><td rowspan="1" colspan="1"><italic><tp:taxon-name><tp:taxon-name-part taxon-name-part-type="genus">Scolytus</tp:taxon-name-part> <tp:taxon-name-part taxon-name-part-type="species">laricis</tp:taxon-name-part></tp:taxon-name></italic></td><td rowspan="1" colspan="1">0–0.0043</td><td rowspan="1" colspan="1">0.0020</td><td rowspan="1" colspan="1">0</td><td rowspan="1" colspan="1">0</td><td rowspan="1" colspan="1">0</td><td rowspan="1" colspan="1">0</td><td rowspan="1" colspan="1">0.0043</td><td rowspan="1" colspan="1">0.0043</td></tr><tr><td rowspan="1" colspan="1"><italic><tp:taxon-name><tp:taxon-name-part taxon-name-part-type="genus">Scolytus</tp:taxon-name-part> <tp:taxon-name-part taxon-name-part-type="species">mali</tp:taxon-name-part></tp:taxon-name></italic></td><td rowspan="1" colspan="1">0.0433</td><td rowspan="1" colspan="1">0.0433</td><td rowspan="1" colspan="1">0</td><td rowspan="1" colspan="1">0</td><td rowspan="1" colspan="1">0</td><td rowspan="1" colspan="1">0</td><td rowspan="1" colspan="1">0–0.0030</td><td rowspan="1" colspan="1">0.0020</td></tr><tr><td rowspan="1" colspan="1"><italic><tp:taxon-name><tp:taxon-name-part taxon-name-part-type="genus">Scolytus</tp:taxon-name-part> <tp:taxon-name-part taxon-name-part-type="species">monticolae</tp:taxon-name-part></tp:taxon-name></italic></td><td rowspan="1" colspan="1">0–0.0017</td><td rowspan="1" colspan="1">0.0011</td><td rowspan="1" colspan="1">0</td><td rowspan="1" colspan="1">0</td><td rowspan="1" colspan="1">N/A</td><td rowspan="1" colspan="1">N/A</td><td rowspan="1" colspan="1">N/A</td><td rowspan="1" colspan="1">N/A</td></tr><tr><td rowspan="1" colspan="1"><italic><tp:taxon-name><tp:taxon-name-part taxon-name-part-type="genus">Scolytus</tp:taxon-name-part> <tp:taxon-name-part taxon-name-part-type="species">multistriatus</tp:taxon-name-part></tp:taxon-name></italic></td><td rowspan="1" colspan="1">0–0.0016</td><td rowspan="1" colspan="1">0.0033</td><td rowspan="1" colspan="1">0–0.0027</td><td rowspan="1" colspan="1">0.0009</td><td rowspan="1" colspan="1">0–0.0127</td><td rowspan="1" colspan="1">0.0078</td><td rowspan="1" colspan="1">N/A</td><td rowspan="1" colspan="1">N/A</td></tr><tr><td rowspan="1" colspan="1"><italic><tp:taxon-name><tp:taxon-name-part taxon-name-part-type="genus">Scolytus</tp:taxon-name-part> <tp:taxon-name-part taxon-name-part-type="species">muticus</tp:taxon-name-part></tp:taxon-name></italic></td><td rowspan="1" colspan="1">0.0034–0.0105</td><td rowspan="1" colspan="1">0.0079</td><td rowspan="1" colspan="1">0–0.0074</td><td rowspan="1" colspan="1">0.0049</td><td rowspan="1" colspan="1">0</td><td rowspan="1" colspan="1">0</td><td rowspan="1" colspan="1">0</td><td rowspan="1" colspan="1">0</td></tr><tr><td rowspan="1" colspan="1"><italic><tp:taxon-name><tp:taxon-name-part taxon-name-part-type="genus">Scolytus</tp:taxon-name-part> <tp:taxon-name-part taxon-name-part-type="species">obelus</tp:taxon-name-part></tp:taxon-name></italic></td><td rowspan="1" colspan="1">0.0081–0.0195</td><td rowspan="1" colspan="1">0.0135</td><td rowspan="1" colspan="1">0</td><td rowspan="1" colspan="1">0</td><td rowspan="1" colspan="1">0.0021</td><td rowspan="1" colspan="1">0.0021</td><td rowspan="1" colspan="1">0.0014</td><td rowspan="1" colspan="1">0.0014</td></tr><tr><td rowspan="1" colspan="1"><italic><tp:taxon-name><tp:taxon-name-part taxon-name-part-type="genus">Scolytus</tp:taxon-name-part> <tp:taxon-name-part taxon-name-part-type="species">oregoni</tp:taxon-name-part></tp:taxon-name></italic></td><td rowspan="1" colspan="1">N/A</td><td rowspan="1" colspan="1">N/A</td><td rowspan="1" colspan="1">0</td><td rowspan="1" colspan="1">0</td><td rowspan="1" colspan="1">0.0085</td><td rowspan="1" colspan="1">0.0085</td><td rowspan="1" colspan="1">0</td><td rowspan="1" colspan="1">0</td></tr><tr><td rowspan="1" colspan="1"><italic><tp:taxon-name><tp:taxon-name-part taxon-name-part-type="genus">Scolytus</tp:taxon-name-part> <tp:taxon-name-part taxon-name-part-type="species">piceae</tp:taxon-name-part></tp:taxon-name></italic></td><td rowspan="1" colspan="1">0–0.0163</td><td rowspan="1" colspan="1">0.0100</td><td rowspan="1" colspan="1">0–0.0025</td><td rowspan="1" colspan="1">0.0008</td><td rowspan="1" colspan="1">0–0.00850</td><td rowspan="1" colspan="1">0.0050</td><td rowspan="1" colspan="1">0</td><td rowspan="1" colspan="1">0</td></tr><tr><td rowspan="1" colspan="1"><italic><tp:taxon-name><tp:taxon-name-part taxon-name-part-type="genus">Scolytus</tp:taxon-name-part> <tp:taxon-name-part taxon-name-part-type="species">praeceps</tp:taxon-name-part></tp:taxon-name></italic></td><td rowspan="1" colspan="1">0–0.0148</td><td rowspan="1" colspan="1">0.0077</td><td rowspan="1" colspan="1">0</td><td rowspan="1" colspan="1">0</td><td rowspan="1" colspan="1">0</td><td rowspan="1" colspan="1">0</td><td rowspan="1" colspan="1">0–0.0044</td><td rowspan="1" colspan="1">0.0024</td></tr><tr><td rowspan="1" colspan="1"><italic><tp:taxon-name><tp:taxon-name-part taxon-name-part-type="genus">Scolytus</tp:taxon-name-part> <tp:taxon-name-part taxon-name-part-type="species">propinquus</tp:taxon-name-part></tp:taxon-name></italic></td><td rowspan="1" colspan="1">0</td><td rowspan="1" colspan="1">0</td><td rowspan="1" colspan="1">N/A</td><td rowspan="1" colspan="1">N/A</td><td rowspan="1" colspan="1">0</td><td rowspan="1" colspan="1">0</td><td rowspan="1" colspan="1">0.0063</td><td rowspan="1" colspan="1">0.0063</td></tr><tr><td rowspan="1" colspan="1"><italic><tp:taxon-name><tp:taxon-name-part taxon-name-part-type="genus">Scolytus</tp:taxon-name-part> <tp:taxon-name-part taxon-name-part-type="species">pygmaeus</tp:taxon-name-part></tp:taxon-name></italic></td><td rowspan="1" colspan="1">0</td><td rowspan="1" colspan="1">0</td><td rowspan="1" colspan="1">0</td><td rowspan="1" colspan="1">0.0000</td><td rowspan="1" colspan="1">0</td><td rowspan="1" colspan="1">0</td><td rowspan="1" colspan="1">0</td><td rowspan="1" colspan="1">0</td></tr><tr><td rowspan="1" colspan="1"><italic><tp:taxon-name><tp:taxon-name-part taxon-name-part-type="genus">Scolytus</tp:taxon-name-part> <tp:taxon-name-part taxon-name-part-type="species">quadrispinosus</tp:taxon-name-part></tp:taxon-name></italic></td><td rowspan="1" colspan="1">0.0016–0.0049</td><td rowspan="1" colspan="1">0.0032</td><td rowspan="1" colspan="1">0</td><td rowspan="1" colspan="1">0.0000</td><td rowspan="1" colspan="1">0</td><td rowspan="1" colspan="1">0</td><td rowspan="1" colspan="1">0.0014</td><td rowspan="1" colspan="1">0.0014</td></tr><tr><td rowspan="1" colspan="1"><italic><tp:taxon-name><tp:taxon-name-part taxon-name-part-type="genus">Scolytus</tp:taxon-name-part> <tp:taxon-name-part taxon-name-part-type="species">ratzeburgii</tp:taxon-name-part></tp:taxon-name></italic></td><td rowspan="1" colspan="1">N/A</td><td rowspan="1" colspan="1">N/A</td><td rowspan="1" colspan="1">N/A</td><td rowspan="1" colspan="1">N/A</td><td rowspan="1" colspan="1">N/A</td><td rowspan="1" colspan="1">N/A</td><td rowspan="1" colspan="1">N/A</td><td rowspan="1" colspan="1">N/A</td></tr><tr><td rowspan="1" colspan="1"><italic><tp:taxon-name><tp:taxon-name-part taxon-name-part-type="genus">Scolytus</tp:taxon-name-part> <tp:taxon-name-part taxon-name-part-type="species">reflexus</tp:taxon-name-part></tp:taxon-name></italic></td><td rowspan="1" colspan="1">0–0.0130</td><td rowspan="1" colspan="1">0.0070</td><td rowspan="1" colspan="1">0–0.0049</td><td rowspan="1" colspan="1">0.0012</td><td rowspan="1" colspan="1">0–0.0023</td><td rowspan="1" colspan="1">0.0003</td><td rowspan="1" colspan="1">0–0.0043</td><td rowspan="1" colspan="1">0.0029</td></tr><tr><td rowspan="1" colspan="1"><italic><tp:taxon-name><tp:taxon-name-part taxon-name-part-type="genus">Scolytus</tp:taxon-name-part> <tp:taxon-name-part taxon-name-part-type="species">robustus</tp:taxon-name-part></tp:taxon-name></italic></td><td rowspan="1" colspan="1">0.0033–0.0537</td><td rowspan="1" colspan="1">0.0358</td><td rowspan="1" colspan="1">0–0.0025</td><td rowspan="1" colspan="1">0.0017</td><td rowspan="1" colspan="1">0–0.0043</td><td rowspan="1" colspan="1">0.0029</td><td rowspan="1" colspan="1">0.0015–0.00612</td><td rowspan="1" colspan="1">0.0038</td></tr><tr><td rowspan="1" colspan="1"><italic><tp:taxon-name><tp:taxon-name-part taxon-name-part-type="genus">Scolytus</tp:taxon-name-part> <tp:taxon-name-part taxon-name-part-type="species">rugulosus</tp:taxon-name-part></tp:taxon-name></italic></td><td rowspan="1" colspan="1">N/A</td><td rowspan="1" colspan="1">N/A</td><td rowspan="1" colspan="1">0–0.0074</td><td rowspan="1" colspan="1">0.0050</td><td rowspan="1" colspan="1">0.0065–0.0192</td><td rowspan="1" colspan="1">0.0128</td><td rowspan="1" colspan="1">0–0.0274</td><td rowspan="1" colspan="1">0.0150</td></tr><tr><td rowspan="1" colspan="1"><italic><tp:taxon-name><tp:taxon-name-part taxon-name-part-type="genus">Scolytus</tp:taxon-name-part> <tp:taxon-name-part taxon-name-part-type="species">schevyrewi</tp:taxon-name-part></tp:taxon-name></italic></td><td rowspan="1" colspan="1">N/A</td><td rowspan="1" colspan="1">N/A</td><td rowspan="1" colspan="1">N/A</td><td rowspan="1" colspan="1">N/A</td><td rowspan="1" colspan="1">N/A</td><td rowspan="1" colspan="1">N/A</td><td rowspan="1" colspan="1">N/A</td><td rowspan="1" colspan="1">N/A</td></tr><tr><td rowspan="1" colspan="1"><italic><tp:taxon-name><tp:taxon-name-part taxon-name-part-type="genus">Scolytus</tp:taxon-name-part> <tp:taxon-name-part taxon-name-part-type="species">scolytus</tp:taxon-name-part></tp:taxon-name></italic></td><td rowspan="1" colspan="1">N/A</td><td rowspan="1" colspan="1">N/A</td><td rowspan="1" colspan="1">N/A</td><td rowspan="1" colspan="1">N/A</td><td rowspan="1" colspan="1">N/A</td><td rowspan="1" colspan="1">N/A</td><td rowspan="1" colspan="1">N/A</td><td rowspan="1" colspan="1">N/A</td></tr><tr><td rowspan="1" colspan="1"><italic><tp:taxon-name><tp:taxon-name-part taxon-name-part-type="genus">Scolytus</tp:taxon-name-part> <tp:taxon-name-part taxon-name-part-type="species">sinopiceus</tp:taxon-name-part></tp:taxon-name></italic></td><td rowspan="1" colspan="1">0.0157</td><td rowspan="1" colspan="1">0.0157</td><td rowspan="1" colspan="1">0.0123</td><td rowspan="1" colspan="1">0.0123</td><td rowspan="1" colspan="1">0</td><td rowspan="1" colspan="1">0</td><td rowspan="1" colspan="1">0</td><td rowspan="1" colspan="1">0</td></tr><tr><td rowspan="1" colspan="1"><italic><tp:taxon-name><tp:taxon-name-part taxon-name-part-type="genus">Scolytus</tp:taxon-name-part> <tp:taxon-name-part taxon-name-part-type="species">subscaber</tp:taxon-name-part></tp:taxon-name></italic></td><td rowspan="1" colspan="1">0.0158</td><td rowspan="1" colspan="1">0.0158</td><td rowspan="1" colspan="1">0.0049</td><td rowspan="1" colspan="1">0.0049</td><td rowspan="1" colspan="1">N/A</td><td rowspan="1" colspan="1">N/A</td><td rowspan="1" colspan="1">0.0101</td><td rowspan="1" colspan="1">0.0101</td></tr><tr><td rowspan="1" colspan="1"><italic><tp:taxon-name><tp:taxon-name-part taxon-name-part-type="genus">Scolytus</tp:taxon-name-part> <tp:taxon-name-part taxon-name-part-type="species">sulcifrons</tp:taxon-name-part></tp:taxon-name></italic></td><td rowspan="1" colspan="1">N/A</td><td rowspan="1" colspan="1">N/A</td><td rowspan="1" colspan="1">N/A</td><td rowspan="1" colspan="1">N/A</td><td rowspan="1" colspan="1">N/A</td><td rowspan="1" colspan="1">N/A</td><td rowspan="1" colspan="1">N/A</td><td rowspan="1" colspan="1">N/A</td></tr><tr><td rowspan="1" colspan="1"><italic><tp:taxon-name><tp:taxon-name-part taxon-name-part-type="genus">Scolytus</tp:taxon-name-part> <tp:taxon-name-part taxon-name-part-type="species">tsugae</tp:taxon-name-part></tp:taxon-name></italic></td><td rowspan="1" colspan="1">0.0016–0.0147</td><td rowspan="1" colspan="1">0.0103</td><td rowspan="1" colspan="1">0</td><td rowspan="1" colspan="1">0</td><td rowspan="1" colspan="1">0</td><td rowspan="1" colspan="1">0</td><td rowspan="1" colspan="1">N/A</td><td rowspan="1" colspan="1">N/A</td></tr><tr><td rowspan="1" colspan="1"><italic><tp:taxon-name><tp:taxon-name-part taxon-name-part-type="genus">Scolytus</tp:taxon-name-part> <tp:taxon-name-part taxon-name-part-type="species">unispinosus</tp:taxon-name-part></tp:taxon-name></italic></td><td rowspan="1" colspan="1">0.0016–0.0282</td><td rowspan="1" colspan="1">0.0121</td><td rowspan="1" colspan="1">0</td><td rowspan="1" colspan="1">0</td><td rowspan="1" colspan="1">0–0.0023</td><td rowspan="1" colspan="1">0.0015</td><td rowspan="1" colspan="1">0–0.0029</td><td rowspan="1" colspan="1">0.0007</td></tr><tr><td rowspan="1" colspan="1"><italic><tp:taxon-name><tp:taxon-name-part taxon-name-part-type="genus">Scolytus</tp:taxon-name-part> <tp:taxon-name-part taxon-name-part-type="species">ventralis</tp:taxon-name-part></tp:taxon-name></italic></td><td rowspan="1" colspan="1">0–0.0181</td><td rowspan="1" colspan="1">0.0089</td><td rowspan="1" colspan="1">0–0.0025</td><td rowspan="1" colspan="1">0.0010</td><td rowspan="1" colspan="1">0–0.0043</td><td rowspan="1" colspan="1">0.0022</td><td rowspan="1" colspan="1">0–0.0043</td><td rowspan="1" colspan="1">0.0022</td></tr></tbody></table></table-wrap><table-wrap id="T7" position="float" orientation="portrait"><label>Table 7.</label><caption><p>Interspecific differences among genes expressed as the proportion of sites differing among sister taxa.</p></caption><table rules="all"><tbody><tr><th rowspan="1" colspan="1"/><th rowspan="1" colspan="8">Gene</th></tr><tr><th rowspan="1" colspan="1"/><th rowspan="1" colspan="2">COI</th><th rowspan="1" colspan="2">28S</th><th rowspan="1" colspan="2">CAD</th><th rowspan="1" colspan="2">ArgK</th></tr><tr><th rowspan="1" colspan="1">Species</th><th rowspan="1" colspan="1">Range</th><th rowspan="1" colspan="1">Average</th><th rowspan="1" colspan="1">Range</th><th rowspan="1" colspan="1">Average</th><th rowspan="1" colspan="1">Range</th><th rowspan="1" colspan="1">Average</th><th rowspan="1" colspan="1">Range</th><th rowspan="1" colspan="1">Average</th></tr><tr><td rowspan="1" colspan="1"><italic><tp:taxon-name><tp:taxon-name-part taxon-name-part-type="genus">Scolytus</tp:taxon-name-part> <tp:taxon-name-part taxon-name-part-type="species">aztecus</tp:taxon-name-part></tp:taxon-name></italic> vs. <italic><tp:taxon-name><tp:taxon-name-part taxon-name-part-type="genus">Scolytus</tp:taxon-name-part> <tp:taxon-name-part taxon-name-part-type="species">ventralis</tp:taxon-name-part></tp:taxon-name></italic></td><td rowspan="1" colspan="1">N/A</td><td rowspan="1" colspan="1">N/A</td><td rowspan="1" colspan="1">0–0.0025</td><td rowspan="1" colspan="1">0.0020</td><td rowspan="1" colspan="1">0.0047–0.0088</td><td rowspan="1" colspan="1">0.0067</td><td rowspan="1" colspan="1">0.0119–0.0133</td><td rowspan="1" colspan="1">0.0128</td></tr><tr><td rowspan="1" colspan="1"><italic><tp:taxon-name><tp:taxon-name-part taxon-name-part-type="genus">Scolytus</tp:taxon-name-part> <tp:taxon-name-part taxon-name-part-type="species">fagi</tp:taxon-name-part></tp:taxon-name></italic> vs. <italic><tp:taxon-name><tp:taxon-name-part taxon-name-part-type="genus">Scolytus</tp:taxon-name-part> <tp:taxon-name-part taxon-name-part-type="species">muticus</tp:taxon-name-part></tp:taxon-name></italic></td><td rowspan="1" colspan="1">0.1317–0.1382</td><td rowspan="1" colspan="1">0.1361</td><td rowspan="1" colspan="1">0.0176–0.0251</td><td rowspan="1" colspan="1">0.0201</td><td rowspan="1" colspan="1">0.0171–0.208</td><td rowspan="1" colspan="1">0.0190</td><td rowspan="1" colspan="1">0.0267</td><td rowspan="1" colspan="1">0.0267</td></tr><tr><td rowspan="1" colspan="1"><italic><tp:taxon-name><tp:taxon-name-part taxon-name-part-type="genus">Scolytus</tp:taxon-name-part> <tp:taxon-name-part taxon-name-part-type="species">fagi</tp:taxon-name-part></tp:taxon-name></italic> vs. <italic><tp:taxon-name><tp:taxon-name-part taxon-name-part-type="genus">Scolytus</tp:taxon-name-part> <tp:taxon-name-part taxon-name-part-type="species">quadrispinosus</tp:taxon-name-part></tp:taxon-name></italic></td><td rowspan="1" colspan="1">0.1789–0.1821</td><td rowspan="1" colspan="1">0.1801</td><td rowspan="1" colspan="1">0.0528</td><td rowspan="1" colspan="1">0.0528</td><td rowspan="1" colspan="1">0.0531–0.0533</td><td rowspan="1" colspan="1">0.0532</td><td rowspan="1" colspan="1">0.0533–0.0549</td><td rowspan="1" colspan="1">0.0541</td></tr><tr><td rowspan="1" colspan="1"><italic><tp:taxon-name><tp:taxon-name-part taxon-name-part-type="genus">Scolytus</tp:taxon-name-part> <tp:taxon-name-part taxon-name-part-type="species">fiskei</tp:taxon-name-part></tp:taxon-name></italic> vs. <italic><tp:taxon-name><tp:taxon-name-part taxon-name-part-type="genus">Scolytus</tp:taxon-name-part> <tp:taxon-name-part taxon-name-part-type="species">laricis</tp:taxon-name-part></tp:taxon-name></italic></td><td rowspan="1" colspan="1">0–0.0297</td><td rowspan="1" colspan="1">0.0143</td><td rowspan="1" colspan="1">0</td><td rowspan="1" colspan="1">0</td><td rowspan="1" colspan="1">0–0.0128</td><td rowspan="1" colspan="1">0.0051</td><td rowspan="1" colspan="1">0.0029–0.0072</td><td rowspan="1" colspan="1">0.0051</td></tr><tr><td rowspan="1" colspan="1"><italic><tp:taxon-name><tp:taxon-name-part taxon-name-part-type="genus">Scolytus</tp:taxon-name-part> <tp:taxon-name-part taxon-name-part-type="species">fiskei</tp:taxon-name-part></tp:taxon-name></italic> vs. <italic><tp:taxon-name><tp:taxon-name-part taxon-name-part-type="genus">Scolytus</tp:taxon-name-part> <tp:taxon-name-part taxon-name-part-type="species">piceae</tp:taxon-name-part></tp:taxon-name></italic></td><td rowspan="1" colspan="1">0–0.0.028</td><td rowspan="1" colspan="1">0.0109</td><td rowspan="1" colspan="1">0.0025–0.0049</td><td rowspan="1" colspan="1">0.0031</td><td rowspan="1" colspan="1">0.0065–0.0234</td><td rowspan="1" colspan="1">0.0096</td><td rowspan="1" colspan="1">0.0130–0.0159</td><td rowspan="1" colspan="1">0.0145</td></tr><tr><td rowspan="1" colspan="1"><italic><tp:taxon-name><tp:taxon-name-part taxon-name-part-type="genus">Scolytus</tp:taxon-name-part> <tp:taxon-name-part taxon-name-part-type="species">fiskei</tp:taxon-name-part></tp:taxon-name></italic> vs. <italic><tp:taxon-name><tp:taxon-name-part taxon-name-part-type="genus">Scolytus</tp:taxon-name-part> <tp:taxon-name-part taxon-name-part-type="species">unispinosus</tp:taxon-name-part></tp:taxon-name></italic></td><td rowspan="1" colspan="1">0.0331–0.0520</td><td rowspan="1" colspan="1">0.043</td><td rowspan="1" colspan="1">0</td><td rowspan="1" colspan="1">0</td><td rowspan="1" colspan="1">0–0.0149</td><td rowspan="1" colspan="1">0.0074</td><td rowspan="1" colspan="1">0–0.0072</td><td rowspan="1" colspan="1">0.0043</td></tr><tr><td rowspan="1" colspan="1"><italic><tp:taxon-name><tp:taxon-name-part taxon-name-part-type="genus">Scolytus</tp:taxon-name-part> <tp:taxon-name-part taxon-name-part-type="species">laricis</tp:taxon-name-part></tp:taxon-name></italic> vs. <italic><tp:taxon-name><tp:taxon-name-part taxon-name-part-type="genus">Scolytus</tp:taxon-name-part> <tp:taxon-name-part taxon-name-part-type="species">piceae</tp:taxon-name-part></tp:taxon-name></italic></td><td rowspan="1" colspan="1">0–0.0179</td><td rowspan="1" colspan="1">0.0151</td><td rowspan="1" colspan="1">0.0025–0.0052</td><td rowspan="1" colspan="1">0.0032</td><td rowspan="1" colspan="1">0.0043–0.0149</td><td rowspan="1" colspan="1">0.0138</td><td rowspan="1" colspan="1">0.013–0.0145</td><td rowspan="1" colspan="1">0.01375</td></tr><tr><td rowspan="1" colspan="1"><italic><tp:taxon-name><tp:taxon-name-part taxon-name-part-type="genus">Scolytus</tp:taxon-name-part> <tp:taxon-name-part taxon-name-part-type="species">laricis</tp:taxon-name-part></tp:taxon-name></italic> vs. <italic><tp:taxon-name><tp:taxon-name-part taxon-name-part-type="genus">Scolytus</tp:taxon-name-part> <tp:taxon-name-part taxon-name-part-type="species">unispinosus</tp:taxon-name-part></tp:taxon-name></italic></td><td rowspan="1" colspan="1">0.0397–0.0520</td><td rowspan="1" colspan="1">0.046</td><td rowspan="1" colspan="1">0</td><td rowspan="1" colspan="1">0</td><td rowspan="1" colspan="1">0.0043–0.0093</td><td rowspan="1" colspan="1">0.007</td><td rowspan="1" colspan="1">0–0.0043</td><td rowspan="1" colspan="1">0.0024</td></tr><tr><td rowspan="1" colspan="1"><italic><tp:taxon-name><tp:taxon-name-part taxon-name-part-type="genus">Scolytus</tp:taxon-name-part> <tp:taxon-name-part taxon-name-part-type="species">monticolae</tp:taxon-name-part></tp:taxon-name></italic> vs. <italic><tp:taxon-name><tp:taxon-name-part taxon-name-part-type="genus">Scolytus</tp:taxon-name-part> <tp:taxon-name-part taxon-name-part-type="species">oregoni</tp:taxon-name-part></tp:taxon-name></italic></td><td rowspan="1" colspan="1">0.0390–0.0396</td><td rowspan="1" colspan="1">0.0393</td><td rowspan="1" colspan="1">0.0025</td><td rowspan="1" colspan="1">0.0025</td><td rowspan="1" colspan="1">N/A</td><td rowspan="1" colspan="1">N/A</td><td rowspan="1" colspan="1">0.0043–0.0046</td><td rowspan="1" colspan="1">0.0045</td></tr><tr><td rowspan="1" colspan="1"><italic><tp:taxon-name><tp:taxon-name-part taxon-name-part-type="genus">Scolytus</tp:taxon-name-part> <tp:taxon-name-part taxon-name-part-type="species">monticolae</tp:taxon-name-part></tp:taxon-name></italic> vs. <italic><tp:taxon-name><tp:taxon-name-part taxon-name-part-type="genus">Scolytus</tp:taxon-name-part> <tp:taxon-name-part taxon-name-part-type="species">reflexus</tp:taxon-name-part></tp:taxon-name></italic></td><td rowspan="1" colspan="1">0.0765–0.0846</td><td rowspan="1" colspan="1">0.0798</td><td rowspan="1" colspan="1">0.0025–0.0049</td><td rowspan="1" colspan="1">0.0031</td><td rowspan="1" colspan="1">N/A</td><td rowspan="1" colspan="1">N/A</td><td rowspan="1" colspan="1">0.0072–0.0087</td><td rowspan="1" colspan="1">0.0077</td></tr><tr><td rowspan="1" colspan="1"><italic><tp:taxon-name><tp:taxon-name-part taxon-name-part-type="genus">Scolytus</tp:taxon-name-part> <tp:taxon-name-part taxon-name-part-type="species">monticolae</tp:taxon-name-part></tp:taxon-name></italic> vs. <italic><tp:taxon-name><tp:taxon-name-part taxon-name-part-type="genus">Scolytus</tp:taxon-name-part> <tp:taxon-name-part taxon-name-part-type="species">tsugae</tp:taxon-name-part></tp:taxon-name></italic></td><td rowspan="1" colspan="1">0.0380–0.0413</td><td rowspan="1" colspan="1">0.0398</td><td rowspan="1" colspan="1">0.0025</td><td rowspan="1" colspan="1">0.0025</td><td rowspan="1" colspan="1">N/A</td><td rowspan="1" colspan="1">N/A</td><td rowspan="1" colspan="1">0.0185</td><td rowspan="1" colspan="1">0.0185</td></tr><tr><td rowspan="1" colspan="1"><italic><tp:taxon-name><tp:taxon-name-part taxon-name-part-type="genus">Scolytus</tp:taxon-name-part> <tp:taxon-name-part taxon-name-part-type="species">muticus</tp:taxon-name-part></tp:taxon-name></italic> vs. <italic><tp:taxon-name><tp:taxon-name-part taxon-name-part-type="genus">Scolytus</tp:taxon-name-part> <tp:taxon-name-part taxon-name-part-type="species">quadrispinosus</tp:taxon-name-part></tp:taxon-name></italic></td><td rowspan="1" colspan="1">0.1626–0.1691</td><td rowspan="1" colspan="1">0.1659</td><td rowspan="1" colspan="1">0.0500–0.0575</td><td rowspan="1" colspan="1">0.0525</td><td rowspan="1" colspan="1">0.0488–0.0532</td><td rowspan="1" colspan="1">0.0510</td><td rowspan="1" colspan="1">0.0522–0.0552</td><td rowspan="1" colspan="1">0.0537</td></tr><tr><td rowspan="1" colspan="1"><italic><tp:taxon-name><tp:taxon-name-part taxon-name-part-type="genus">Scolytus</tp:taxon-name-part> <tp:taxon-name-part taxon-name-part-type="species">obelus</tp:taxon-name-part></tp:taxon-name></italic> vs. <italic><tp:taxon-name><tp:taxon-name-part taxon-name-part-type="genus">Scolytus</tp:taxon-name-part> <tp:taxon-name-part taxon-name-part-type="species">praeceps</tp:taxon-name-part></tp:taxon-name></italic></td><td rowspan="1" colspan="1">0.0934–0.1089</td><td rowspan="1" colspan="1">0.1036</td><td rowspan="1" colspan="1">0.0025</td><td rowspan="1" colspan="1">0.0025</td><td rowspan="1" colspan="1">0.0021</td><td rowspan="1" colspan="1">0.0021</td><td rowspan="1" colspan="1">0.0052–0.0103</td><td rowspan="1" colspan="1">0.0089</td></tr><tr><td rowspan="1" colspan="1"><italic><tp:taxon-name><tp:taxon-name-part taxon-name-part-type="genus">Scolytus</tp:taxon-name-part> <tp:taxon-name-part taxon-name-part-type="species">oregoni</tp:taxon-name-part></tp:taxon-name></italic> vs. <italic><tp:taxon-name><tp:taxon-name-part taxon-name-part-type="genus">Scolytus</tp:taxon-name-part> <tp:taxon-name-part taxon-name-part-type="species">tsugae</tp:taxon-name-part></tp:taxon-name></italic></td><td rowspan="1" colspan="1">0.0098–0.0179</td><td rowspan="1" colspan="1">0.0131</td><td rowspan="1" colspan="1">0.0000</td><td rowspan="1" colspan="1">0.0000</td><td rowspan="1" colspan="1">0.0064–0.0142</td><td rowspan="1" colspan="1">0.0103</td><td rowspan="1" colspan="1">0.0155–0.0169</td><td rowspan="1" colspan="1">0.0162</td></tr><tr><td rowspan="1" colspan="1"><italic><tp:taxon-name><tp:taxon-name-part taxon-name-part-type="genus">Scolytus</tp:taxon-name-part> <tp:taxon-name-part taxon-name-part-type="species">robustus</tp:taxon-name-part></tp:taxon-name></italic> vs. <italic><tp:taxon-name><tp:taxon-name-part taxon-name-part-type="genus">Scolytus</tp:taxon-name-part> <tp:taxon-name-part taxon-name-part-type="species">subscaber</tp:taxon-name-part></tp:taxon-name></italic></td><td rowspan="1" colspan="1">0.0791–0.1041</td><td rowspan="1" colspan="1">0.0902</td><td rowspan="1" colspan="1">0.0025–0.0099</td><td rowspan="1" colspan="1">0.0066</td><td rowspan="1" colspan="1">0.0150–0.0194</td><td rowspan="1" colspan="1">0.0172</td><td rowspan="1" colspan="1">0.0089–0.01231</td><td rowspan="1" colspan="1">0.0107</td></tr><tr><td rowspan="1" colspan="1"><italic><tp:taxon-name><tp:taxon-name-part taxon-name-part-type="genus">Scolytus</tp:taxon-name-part> <tp:taxon-name-part taxon-name-part-type="species">rugulosus</tp:taxon-name-part></tp:taxon-name></italic> vs. <italic><tp:taxon-name><tp:taxon-name-part taxon-name-part-type="genus">Scolytus</tp:taxon-name-part> <tp:taxon-name-part taxon-name-part-type="species">sinopiceus</tp:taxon-name-part></tp:taxon-name></italic></td><td rowspan="1" colspan="1">0.1260–0.1366</td><td rowspan="1" colspan="1">0.1320</td><td rowspan="1" colspan="1">0.0099–0.0149</td><td rowspan="1" colspan="1">0.0120</td><td rowspan="1" colspan="1">0.0336–0.0414</td><td rowspan="1" colspan="1">0.0370</td><td rowspan="1" colspan="1">0.0135–0.0245</td><td rowspan="1" colspan="1">0.0204</td></tr></tbody></table></table-wrap></tp:treatment-sec><ref-list><ref id="B42"><mixed-citation xmlns:xlink="http://www.w3.org/1999/xlink" xlink:type="simple"><person-group><name name-style="western"><surname>Edson</surname><given-names>LJ</given-names></name></person-group> (<year>1967</year>) <source>An annotated and illustrated key to the species of the genus <italic><tp:taxon-name><tp:taxon-name-part taxon-name-part-type="genus">Scolytus</tp:taxon-name-part></tp:taxon-name></italic> (<tp:taxon-name><tp:taxon-name-part taxon-name-part-type="order">Coleoptera</tp:taxon-name-part></tp:taxon-name>, <tp:taxon-name><tp:taxon-name-part taxon-name-part-type="family">Scolytidae</tp:taxon-name-part></tp:taxon-name>) attacking coniferous trees of the Nearctic region.</source><publisher-name>Unpublished thesis</publisher-name>, <publisher-loc>Humboldt State College, California</publisher-loc>, <size units="page">62 pp</size>.</mixed-citation></ref><ref id="B52"><mixed-citation xmlns:xlink="http://www.w3.org/1999/xlink" xlink:type="simple"><person-group><name name-style="western"><surname>Furniss</surname><given-names>MM</given-names></name><name name-style="western"><surname>Johnson</surname><given-names>JB</given-names></name></person-group> (<year>2002</year>) <source>Field guide to the bark beetles of Idaho and adjacent regions.</source><publisher-name>University of Idaho</publisher-name>, <publisher-loc>Moscow</publisher-loc>, <size units="page">125 pp</size>.</mixed-citation></ref><ref id="B96"><mixed-citation xmlns:xlink="http://www.w3.org/1999/xlink" xlink:type="simple"><person-group><name name-style="western"><surname>McMullen</surname><given-names>LH</given-names></name><name name-style="western"><surname>Atkins</surname><given-names>MD</given-names></name></person-group> (<year>1962</year>) <article-title>Life-history and habits of <italic><tp:taxon-name><tp:taxon-name-part taxon-name-part-type="genus">Scolytus</tp:taxon-name-part> <tp:taxon-name-part taxon-name-part-type="species">unispinosus</tp:taxon-name-part></tp:taxon-name></italic> LeConte (<tp:taxon-name><tp:taxon-name-part taxon-name-part-type="order">Coleoptera</tp:taxon-name-part></tp:taxon-name>: <tp:taxon-name><tp:taxon-name-part taxon-name-part-type="family">Scolytidae</tp:taxon-name-part></tp:taxon-name>) in the interior of British Columbia.</article-title><source>The Canadian Entomologist</source><volume>94</volume>: <fpage>17</fpage>–<lpage>25</lpage>. doi: <ext-link ext-link-type="doi" xlink:href="10.4039/Ent9417-1" xlink:type="simple">10.4039/Ent9417-1</ext-link></mixed-citation></ref><ref id="B151"><mixed-citation xmlns:xlink="http://www.w3.org/1999/xlink" xlink:type="simple"><person-group><name name-style="western"><surname>Wood</surname><given-names>SL</given-names></name><name name-style="western"><surname>Bright</surname><given-names>DE</given-names></name></person-group> (<year>1992</year>) <article-title>A catalog of <tp:taxon-name><tp:taxon-name-part taxon-name-part-type="family">Scolytidae</tp:taxon-name-part></tp:taxon-name> and <tp:taxon-name><tp:taxon-name-part taxon-name-part-type="family">Platypodidae</tp:taxon-name-part></tp:taxon-name> (<tp:taxon-name><tp:taxon-name-part taxon-name-part-type="order">Coleoptera</tp:taxon-name-part></tp:taxon-name>), Part 2: Taxonomic Index.</article-title><source>Great Basin Naturalist Memoirs</source><volume>13</volume>: <fpage>1</fpage>–<lpage>1553</lpage>.</mixed-citation></ref><ref id="B77"><mixed-citation xmlns:xlink="http://www.w3.org/1999/xlink" xlink:type="simple"><person-group><name name-style="western"><surname>Keen</surname><given-names>FP</given-names></name></person-group> (<year>1938</year>) <article-title>Insect enemies of western forests.</article-title><source>United States Department of Agriculture, Miscellaneous Publication</source><volume>273</volume>: <fpage>1</fpage>–<lpage>209</lpage>.</mixed-citation></ref><ref id="B17"><mixed-citation xmlns:xlink="http://www.w3.org/1999/xlink" xlink:type="simple"><person-group><name name-style="western"><surname>Bright</surname><given-names>DE</given-names></name></person-group> (<year>1976</year>) <source>The insects and arachnids of Canada, Part 2: The bark beetles of Canada and Alaska, <tp:taxon-name><tp:taxon-name-part taxon-name-part-type="order">Coleoptera</tp:taxon-name-part></tp:taxon-name>: <tp:taxon-name><tp:taxon-name-part taxon-name-part-type="family">Scolytidae</tp:taxon-name-part></tp:taxon-name>.</source><publisher-name>Canada Department of Agriculture, Research Branch, Biosystematic Research Institute</publisher-name>, <publisher-loc>Ottawa</publisher-loc>, <size units="page">241 pp</size>.</mixed-citation></ref><ref id="B10"><mixed-citation xmlns:xlink="http://www.w3.org/1999/xlink" xlink:type="simple"><person-group><name name-style="western"><surname>Blackman</surname><given-names>MW</given-names></name></person-group> (<year>1934</year>) <article-title>A revisional study of the genus <italic><tp:taxon-name><tp:taxon-name-part taxon-name-part-type="genus">Scolytus</tp:taxon-name-part></tp:taxon-name></italic> Geoffroy (<italic><tp:taxon-name><tp:taxon-name-part taxon-name-part-type="genus">Eccoptogaster</tp:taxon-name-part></tp:taxon-name></italic> Herbst) in North America.</article-title><source>US Department of Agriculture Technical Bulletin</source><volume>431</volume>, <size units="page">30 pp</size>.</mixed-citation></ref><ref id="B146"><mixed-citation xmlns:xlink="http://www.w3.org/1999/xlink" xlink:type="simple"><person-group><name name-style="western"><surname>Wood</surname><given-names>SL</given-names></name></person-group> (<year>1977</year>) <article-title>New synonymy and new species of American bark beetles (<tp:taxon-name><tp:taxon-name-part taxon-name-part-type="order">Coleoptera</tp:taxon-name-part></tp:taxon-name>: <tp:taxon-name><tp:taxon-name-part taxon-name-part-type="family">Scolytidae</tp:taxon-name-part></tp:taxon-name>), Part V.</article-title><source>Great Basin Naturalist</source><volume>37</volume>: <fpage>383</fpage>–<lpage>394</lpage>.</mixed-citation></ref></ref-list></tp:taxon-treatment>
