# Supplementary material for: A taxonomic monograph of Nearctic Scolytus Geoffroy (Coleoptera, Curculionidae, Scolytinae)
Source: Zookeys. 2014 Oct 29;(450):1–182. doi: 10.3897/zookeys.450.7452 (PMC4233402; doi:10.3897/zookeys.450.7452)
Supplement: XML Treatment for Scolytus hermosus [file zookeys.450.7452-treatment12.xml]

<!DOCTYPE tp:taxon-treatment
  PUBLIC "-//TaxonX//DTD Taxonomic Treatment Publishing DTD v0 20100105//EN" "tax-treatment-NSO.dtd">
<tp:taxon-treatment xmlns:tp="http://www.plazi.org/taxpub"><tp:treatment-meta><kwd-group><label>Taxon classification</label><kwd><named-content content-type="kingdom">Animalia</named-content></kwd><kwd><named-content content-type="order">Coleoptera</named-content></kwd><kwd><named-content content-type="family">Curculionidae</named-content></kwd></kwd-group><mixed-citation publication-type="journal"><person-group><name><surname>Smith</surname><given-names>Sarah M.</given-names></name><name><surname>Cognato</surname><given-names>Anthony I.</given-names></name></person-group><article-title>A taxonomic monograph of Nearctic <italic><tp:taxon-name><tp:taxon-name-part taxon-name-part-type="genus">Scolytus</tp:taxon-name-part></tp:taxon-name></italic> Geoffroy (<tp:taxon-name><tp:taxon-name-part taxon-name-part-type="order">Coleoptera</tp:taxon-name-part></tp:taxon-name>, <tp:taxon-name><tp:taxon-name-part taxon-name-part-type="family">Curculionidae</tp:taxon-name-part></tp:taxon-name>, <tp:taxon-name><tp:taxon-name-part taxon-name-part-type="subfamily">Scolytinae</tp:taxon-name-part></tp:taxon-name>)</article-title><source>Zookeys</source><day>29</day><month>10</month><year>2014</year><volume>2014</volume><issue>450</issue><fpage>1</fpage><lpage>182</lpage><pub-id pub-id-type="doi">10.3897/zookeys.450.7452</pub-id></mixed-citation></tp:treatment-meta><tp:nomenclature><tp:taxon-name>
                            <tp:taxon-name-part taxon-name-part-type="genus">Scolytus</tp:taxon-name-part>
                            <tp:taxon-name-part taxon-name-part-type="species">hermosus</tp:taxon-name-part>
                        </tp:taxon-name><tp:taxon-authority>Wood, 1968</tp:taxon-authority><xref ref-type="fig" rid="F33">Fig. 33</xref><!--PageBreak--><!--PageBreak--><!--PageBreak--><!--PageBreak--><!--PageBreak--><!--PageBreak--><!--PageBreak--><tp:nomenclature-citation-list><tp:nomenclature-citation><tp:taxon-name><tp:taxon-name-part taxon-name-part-type="genus">Scolytus</tp:taxon-name-part> <tp:taxon-name-part taxon-name-part-type="species">hermosus</tp:taxon-name-part></tp:taxon-name><comment> Wood, 1968: 12.</comment></tp:nomenclature-citation></tp:nomenclature-citation-list></tp:nomenclature><tp:treatment-sec sec-type="Diagnosis"><title>Diagnosis.</title><p>Both sexes resemble the <italic><tp:taxon-name><tp:taxon-name-part taxon-name-part-type="genus">Scolytus</tp:taxon-name-part> <tp:taxon-name-part taxon-name-part-type="species">silvaticus</tp:taxon-name-part></tp:taxon-name></italic> female. The female is distinguished by having a weakly developed epistomal process and the male is distinguished by having the apical margin of ventrite 1 produced, forming a carinate lip along the basal margin of ventrite 2 that is twice as produced as thick and by the host genus, <italic><tp:taxon-name><tp:taxon-name-part taxon-name-part-type="genus">Abies</tp:taxon-name-part></tp:taxon-name></italic>.</p></tp:treatment-sec><tp:treatment-sec sec-type="Description (male)"><title>Description (male).</title><p>3.0 mm long (n = 1); 1.5 times as long as wide. Head, antennae, pronotum, and abdominal venter dark red-brown, elytra and legs yellow-brown to light brown. Pronotum typically darker than elytra.</p><p><italic>Head.</italic> Epistoma weakly emarginated; epistomal process weakly developed, low; median area above mandibles bearing dense patch of long, yellow, hair-like setae. Frons appearing convex when viewed laterally, slightly transversely impressed just above epistoma and between inner apices of eyes; moderately, finely, longitudinally aciculate-punctate; aciculations converging at epistoma; punctures small, coarse; moderately, uniformly covered by long, fine, yellow, erect hair-like setae, these longer than width of midpoint of eye. Antennal scape short, elongate; club flattened, elongate, almost subquadrate, setose with partial septum, two arcuate sutures visible.</p><p><italic>Pronotum</italic> wider than long; apical margin broadly rounded, median area between eyes lined with scales; sides distinctly arcuate, strongly constricted near apex, forming a weak transverse impression near apical margin; surface smooth, shining, punctures on disc fine, shallow, moderately abundant, larger and more abundant laterally and on apical constriction; apical and anterolateral margins bearing sparse, erect, yellow, hair-like setae; base weakly bisinuate.</p><p><italic>Elytra</italic> with sides sub-parallel on apical half, narrowing to subquadrate, smooth apex; apex moderately emarginated at suture. Margin of apical edge bearing large, coarse punctures. Disc smooth, shining; interstriae not impressed, more than twice width of striae, punctures uniseriate, smaller than those of striae, punctures bearing sparse, long, erect, yellow hair-like setae (may be abraded); striae weakly impressed. Declivity bearing sparse, short, erect yellow setae. Metepimeron half-length of metanepisternum.</p><p><italic>Venter.</italic> Apical margin of ventrite 1 produced, forming carinate lip along basal margin of ventrite 2 that is twice as produced as thick, basal margin of ventrite 2 appearing impressed. Ventrite 2 nearly perpendicular to ventrite 1; surface shagreened, dull, finely punctate; punctures small, fine, shallow; setae moderately abundant, recumbent, short, about four times length of a puncture; surface weakly concave; apical margin armed with broad median denticle, occasionally absent; lateral margins of ventrites 2–3 and ventrite 4 unarmed. Ventrite 5 carinate ridge closer to apical margin of segment; length of ventrite 5 greater than combined lengths of ventrites 3 and 4; setal patch and median depression absent.</p><fig id="F33" position="float" orientation="portrait"><label>Figure 33.</label><caption><p><italic><tp:taxon-name><tp:taxon-name-part taxon-name-part-type="genus">Scolytus</tp:taxon-name-part> <tp:taxon-name-part taxon-name-part-type="species">hermosus</tp:taxon-name-part></tp:taxon-name></italic> <bold>A</bold> dorsal male habitus <bold>B</bold> lateral male habitus <bold>C</bold> male frons <bold>D</bold> male frons oblique <bold>E</bold> male venter <bold>F</bold> male venter oblique <bold>G</bold> dorsal female habitus <bold>H</bold> lateral female habitus <bold>I</bold> female frons <bold>J</bold> female frons oblique <bold>K</bold> female venter <bold>L</bold> female venter oblique.</p></caption><graphic xmlns:xlink="http://www.w3.org/1999/xlink" xlink:href="zookeys-450-001-g033.jpg" position="float" orientation="portrait" xlink:type="simple" id="oo_33386.jpg"/></fig></tp:treatment-sec><tp:treatment-sec sec-type="Female"><title>Female.</title><p>2.5–3.5 mm long (mean = 3.27 mm; n = 6); 2.1–2.3 times as long as wide. Similar to male except epistoma feebly emarginated, epistomal process absent, frons more strongly convex when viewed laterally, weakly longitudinally aciculate, setae sparser, shorter, less than width of eye; weakly transversely impressed just above epistoma. Apical margin of ventrite 1 weakly elevated above base of ventrite 2. Second ventrite unarmed.</p></tp:treatment-sec><tp:treatment-sec sec-type="Specimens examined"><title>Specimens examined.</title><p>27.</p></tp:treatment-sec><tp:treatment-sec sec-type="Type material"><title>Type material.</title><p>Holotype <italic><tp:taxon-name><tp:taxon-name-part taxon-name-part-type="genus">Scolytus</tp:taxon-name-part> <tp:taxon-name-part taxon-name-part-type="species">hermosus</tp:taxon-name-part></tp:taxon-name></italic> Wood: male, labeled “Tlaxco 11 mi N., 8900 ft, 9.VII.1967, S.L. W[ood], ex. <italic><tp:taxon-name><tp:taxon-name-part taxon-name-part-type="genus">Abies</tp:taxon-name-part> <tp:taxon-name-part taxon-name-part-type="species">religiosa</tp:taxon-name-part></tp:taxon-name></italic>” (USNM). Paratypes: <bold>MEXICO:</bold> [<bold><italic>Puebla</italic></bold>]: Tlaxco, 11 mi N., 8900 ft, 9.VII.1967, S.L. W[ood], ex. <italic><tp:taxon-name><tp:taxon-name-part taxon-name-part-type="genus">Abies</tp:taxon-name-part> <tp:taxon-name-part taxon-name-part-type="species">religiosa</tp:taxon-name-part></tp:taxon-name></italic> (USNM-21).</p></tp:treatment-sec><tp:treatment-sec sec-type="Non-type material"><title>Non-type material.</title><p><bold>MEXICO:</bold> <bold><italic>CHIHUAHUA</italic>:</bold> La Magdalena, Hopk. U.S. 62081-B, 27.IV.1981, M.M. Furniss, ex. <italic><tp:taxon-name><tp:taxon-name-part taxon-name-part-type="genus">Abies</tp:taxon-name-part> <tp:taxon-name-part taxon-name-part-type="species">durangensis</tp:taxon-name-part></tp:taxon-name></italic> (USNM-1). <bold><italic>Nuevo León</italic>:</bold> Cerro Potosi, Hopk. U.S. 58615-C, 21.III.[19]74, M.M. Furniss, ex. <italic><tp:taxon-name><tp:taxon-name-part taxon-name-part-type="genus">Abies</tp:taxon-name-part></tp:taxon-name></italic> sp. (USNM-2, WFBM-1).</p></tp:treatment-sec><tp:treatment-sec sec-type="Distribution"><title>Distribution.</title><p>MEXICO: Chihuahua, Nuevo León, Puebla (Fig. <xref ref-type="fig" rid="F34">34</xref>).</p><fig id="F34" position="float" orientation="portrait"><label>Figure 34.</label><caption><p><italic><tp:taxon-name><tp:taxon-name-part taxon-name-part-type="genus">Scolytus</tp:taxon-name-part> <tp:taxon-name-part taxon-name-part-type="species">hermosus</tp:taxon-name-part></tp:taxon-name></italic> and <italic><tp:taxon-name><tp:taxon-name-part taxon-name-part-type="genus">Scolytus</tp:taxon-name-part> <tp:taxon-name-part taxon-name-part-type="species">robustus</tp:taxon-name-part></tp:taxon-name></italic> distribution map.</p></caption><graphic xmlns:xlink="http://www.w3.org/1999/xlink" xlink:href="zookeys-450-001-g034.jpg" position="float" orientation="portrait" xlink:type="simple" id="oo_33387.jpg"/></fig></tp:treatment-sec><tp:treatment-sec sec-type="Hosts"><title>Hosts.</title><p><italic><tp:taxon-name><tp:taxon-name-part taxon-name-part-type="genus">Abies</tp:taxon-name-part> <tp:taxon-name-part taxon-name-part-type="species">religiosa</tp:taxon-name-part></tp:taxon-name></italic> (Kunth) Schltdl. &amp; Cham (sacred fir), <italic><tp:taxon-name><tp:taxon-name-part taxon-name-part-type="genus">Abies</tp:taxon-name-part> <tp:taxon-name-part taxon-name-part-type="species">durangensis</tp:taxon-name-part></tp:taxon-name></italic> Martínez (Durango fir) and <italic><tp:taxon-name><tp:taxon-name-part taxon-name-part-type="genus">Pseudotsuga</tp:taxon-name-part> <tp:taxon-name-part taxon-name-part-type="species">menziesii</tp:taxon-name-part></tp:taxon-name></italic> (Mirb.) Franco (Douglas fir). <italic><tp:taxon-name><tp:taxon-name-part taxon-name-part-type="genus">Abies</tp:taxon-name-part></tp:taxon-name></italic> species are likely the preferred hosts.</p></tp:treatment-sec><tp:treatment-sec sec-type="Biology"><title>Biology.</title><p>There is a paucity of information regarding the biology of this uncommon species. <italic><tp:taxon-name><tp:taxon-name-part taxon-name-part-type="genus">Scolytus</tp:taxon-name-part> <tp:taxon-name-part taxon-name-part-type="species">hermosus</tp:taxon-name-part></tp:taxon-name></italic> has been collected feeding in the cambium of large <italic><tp:taxon-name><tp:taxon-name-part taxon-name-part-type="genus">Abies</tp:taxon-name-part></tp:taxon-name></italic> slash greater than 10.0 cm in diameter (<xref ref-type="bibr" rid="B142">Wood 1967</xref>) and weakened and dying large <italic><tp:taxon-name><tp:taxon-name-part taxon-name-part-type="genus">Pseudotsuga</tp:taxon-name-part> <tp:taxon-name-part taxon-name-part-type="species">menziesii</tp:taxon-name-part></tp:taxon-name></italic> (<xref ref-type="bibr" rid="B32">Cibrián Tovar et al. 1995</xref>). The adult galleries are transverse and perpendicular to the grain of the wood (<xref ref-type="bibr" rid="B142">Wood 1967</xref>). This species has been reported to colonize the same material as <italic><tp:taxon-name><tp:taxon-name-part taxon-name-part-type="genus">Scolytus</tp:taxon-name-part> <tp:taxon-name-part taxon-name-part-type="species">mundus</tp:taxon-name-part></tp:taxon-name></italic> (<xref ref-type="bibr" rid="B143">Wood 1968</xref>).</p></tp:treatment-sec><ref-list><ref id="B142"><mixed-citation xmlns:xlink="http://www.w3.org/1999/xlink" xlink:type="simple"><person-group><name name-style="western"><surname>Wood</surname><given-names>SL</given-names></name></person-group> (<year>1967</year>) <article-title>New records and species of Neotropical bark beetles (<tp:taxon-name><tp:taxon-name-part taxon-name-part-type="family">Scolytidae</tp:taxon-name-part></tp:taxon-name>: <tp:taxon-name><tp:taxon-name-part taxon-name-part-type="order">Coleoptera</tp:taxon-name-part></tp:taxon-name>), part II.</article-title><source>Great Basin Naturalist</source><volume>27</volume>: <fpage>119</fpage>–<lpage>141</lpage>.</mixed-citation></ref><ref id="B32"><mixed-citation xmlns:xlink="http://www.w3.org/1999/xlink" xlink:type="simple"><person-group><name name-style="western"><surname>Cibrián Tovar</surname><given-names>D</given-names></name><name name-style="western"><surname>Mendéz Montiel</surname><given-names>JT</given-names></name><name name-style="western"><surname>Campos Bolaños</surname><given-names>R</given-names></name><name name-style="western"><surname>Yates</surname><given-names>III HO</given-names></name><name name-style="western"><surname>Flores Lara</surname><given-names>J</given-names></name></person-group> (<year>1995</year>) <source>Insectos forestales de Mexico (Forest insects of Mexico).</source><publisher-name>North American Forestry Commission</publisher-name>, <publisher-loc>FAO, Publication 6</publisher-loc>, <size units="page">453 pp</size>.</mixed-citation></ref><ref id="B143"><mixed-citation xmlns:xlink="http://www.w3.org/1999/xlink" xlink:type="simple"><person-group><name name-style="western"><surname>Wood</surname><given-names>SL</given-names></name></person-group> (<year>1968</year>) <article-title>New records and species of Neotropical bark beetles (<tp:taxon-name><tp:taxon-name-part taxon-name-part-type="family">Scolytidae</tp:taxon-name-part></tp:taxon-name>: <tp:taxon-name><tp:taxon-name-part taxon-name-part-type="order">Coleoptera</tp:taxon-name-part></tp:taxon-name>), part III.</article-title><source>Great Basin Naturalist</source><volume>28</volume>: <fpage>1</fpage>–<lpage>15</lpage>.</mixed-citation></ref></ref-list></tp:taxon-treatment>
