# Supplementary material for: A taxonomic monograph of Nearctic Scolytus Geoffroy (Coleoptera, Curculionidae, Scolytinae)
Source: Zookeys. 2014 Oct 29;(450):1–182. doi: 10.3897/zookeys.450.7452 (PMC4233402; doi:10.3897/zookeys.450.7452)
Supplement: XML Treatment for Scolytus laricis [file zookeys.450.7452-treatment13.xml]

<!DOCTYPE tp:taxon-treatment
  PUBLIC "-//TaxonX//DTD Taxonomic Treatment Publishing DTD v0 20100105//EN" "tax-treatment-NSO.dtd">
<tp:taxon-treatment xmlns:tp="http://www.plazi.org/taxpub"><tp:treatment-meta><kwd-group><label>Taxon classification</label><kwd><named-content content-type="kingdom">Animalia</named-content></kwd><kwd><named-content content-type="order">Coleoptera</named-content></kwd><kwd><named-content content-type="family">Curculionidae</named-content></kwd></kwd-group><mixed-citation publication-type="journal"><person-group><name><surname>Smith</surname><given-names>Sarah M.</given-names></name><name><surname>Cognato</surname><given-names>Anthony I.</given-names></name></person-group><article-title>A taxonomic monograph of Nearctic <italic><tp:taxon-name><tp:taxon-name-part taxon-name-part-type="genus">Scolytus</tp:taxon-name-part></tp:taxon-name></italic> Geoffroy (<tp:taxon-name><tp:taxon-name-part taxon-name-part-type="order">Coleoptera</tp:taxon-name-part></tp:taxon-name>, <tp:taxon-name><tp:taxon-name-part taxon-name-part-type="family">Curculionidae</tp:taxon-name-part></tp:taxon-name>, <tp:taxon-name><tp:taxon-name-part taxon-name-part-type="subfamily">Scolytinae</tp:taxon-name-part></tp:taxon-name>)</article-title><source>Zookeys</source><day>29</day><month>10</month><year>2014</year><volume>2014</volume><issue>450</issue><fpage>1</fpage><lpage>182</lpage><pub-id pub-id-type="doi">10.3897/zookeys.450.7452</pub-id></mixed-citation></tp:treatment-meta><tp:nomenclature><tp:taxon-name>
                            <tp:taxon-name-part taxon-name-part-type="genus">Scolytus</tp:taxon-name-part>
                            <tp:taxon-name-part taxon-name-part-type="species">laricis</tp:taxon-name-part>
                        </tp:taxon-name><tp:taxon-authority>Blackman, 1934</tp:taxon-authority><xref ref-type="fig" rid="F29">Figs 29</xref><xref ref-type="fig" rid="F35">, 35</xref><tp:nomenclature-citation-list><tp:nomenclature-citation><tp:taxon-name><tp:taxon-name-part taxon-name-part-type="genus">Scolytus</tp:taxon-name-part> <tp:taxon-name-part taxon-name-part-type="species">laricis</tp:taxon-name-part></tp:taxon-name><comment> Blackman, 1934: 24.</comment></tp:nomenclature-citation></tp:nomenclature-citation-list></tp:nomenclature><tp:treatment-sec sec-type="Diagnosis"><title>Diagnosis.</title><p><italic><tp:taxon-name><tp:taxon-name-part taxon-name-part-type="genus">Scolytus</tp:taxon-name-part> <tp:taxon-name-part taxon-name-part-type="species">laricis</tp:taxon-name-part></tp:taxon-name></italic> is very morphologically similar to <italic><tp:taxon-name><tp:taxon-name-part taxon-name-part-type="genus">Scolytus</tp:taxon-name-part> <tp:taxon-name-part taxon-name-part-type="species">fiskei</tp:taxon-name-part></tp:taxon-name></italic> and <italic><tp:taxon-name><tp:taxon-name-part taxon-name-part-type="genus">Scolytus</tp:taxon-name-part> <tp:taxon-name-part taxon-name-part-type="species">unispinosus</tp:taxon-name-part></tp:taxon-name></italic>. Males are distinguished from those of <italic><tp:taxon-name><tp:taxon-name-part taxon-name-part-type="genus">Scolytus</tp:taxon-name-part> <tp:taxon-name-part taxon-name-part-type="species">fiskei</tp:taxon-name-part></tp:taxon-name></italic> by the dull appearance of abdominal ventrite 2 and by the frons densely covered by long setae. Males can be distinguished from those of <italic><tp:taxon-name><tp:taxon-name-part taxon-name-part-type="genus">Scolytus</tp:taxon-name-part> <tp:taxon-name-part taxon-name-part-type="species">unispinosus</tp:taxon-name-part></tp:taxon-name></italic> by the following combination of characters: the base of the ventrite 2 spine extends from the apical margin to three-quarters the length of the segment and host genus. The female is distinguished from that of <italic><tp:taxon-name><tp:taxon-name-part taxon-name-part-type="genus">Scolytus</tp:taxon-name-part> <tp:taxon-name-part taxon-name-part-type="species">fiskei</tp:taxon-name-part></tp:taxon-name></italic> by the dull luster of ventrite 2 and is distinguished from that of <italic><tp:taxon-name><tp:taxon-name-part taxon-name-part-type="genus">Scolytus</tp:taxon-name-part> <tp:taxon-name-part taxon-name-part-type="species">unispinosus</tp:taxon-name-part></tp:taxon-name></italic> by the frons moderately and coarsely aciculate-punctate; ventrite 1 rounded over onto surface of ventrite 2, not forming an obtuse angle, and the base of ventrite 2 finely impressed.</p></tp:treatment-sec><tp:treatment-sec sec-type="Description (male)"><title>Description (male).</title><p>2.3–4.0 mm long (mean = 3.1 mm; n = 15); 1.8–2.5 times as long as wide. Head, pronotum, and abdominal venter dark red-brown to black, elytra and legs light brown, antennae yellow-brown. Pronotum typically darker than elytra.</p><p><italic>Head.</italic> Epistoma weakly emarginated; epistomal process present, moderately developed and elevated; median area above mandibles bearing dense patch of long yellow hair-like setae. Frons appearing flattened when viewed laterally from epistoma to vertex, moderately transversely impressed just above epistoma to vertex; strongly, coarsely, longitudinally aciculate-punctate; aciculations converging at epistoma; punctures sparse, large, coarse; moderately to densely uniformly covered by long, fine, yellow, erect, hair-like setae, these longer than width of midpoint of eye. Antennal scape short, elongate; club flattened, irregularly ovoid, setose with partial septum, two arcuate sutures visible.</p><p><italic>Pronotum</italic> wider than long; apical margin broadly rounded, median area between eyes lined with scales; sides distinctly arcuate, strongly constricted near apex, forming a weak transverse impression near apical margin; surface smooth, shining, punctures on disc fine, shallow, moderately abundant, larger and more abundant laterally and on apical constriction; apical and anterolateral margins bearing sparse, erect, yellow, hair-like setae; base weakly bisinuate.</p><p><italic>Elytra</italic> with sides sub-parallel on apical half, narrowing to subquadrate, smooth apex; apex moderately emarginated at suture. Margin of apical edge bearing large, coarse punctures. Disc smooth, shining; interstriae not impressed, twice width of striae, punctures uniseriate, smaller than those of striae, bearing minute, recumbent setae length of interstrial punctures (may be abraded); striae weakly impressed. Declivity bearing sparse, short, erect, yellow setae. Metepimeron less than half-length of metanepisternum.</p><p><italic>Venter.</italic> Apical margin of ventrite 1 rounded, marked by weak carina on ascendant part of venter. Ventrite 2 nearly perpendicular to ventrite 1; surface smooth, shining, finely punctate; punctures small, fine, shallow; covered with sparse setae less than length of segment 3; surface convex; apical margin armed with laterally compressed, median spine with base extending from apical margin to ¾ length of segment, apex rounded, rarely a slightly elevated vertical carina (Oregon: Dixie Pass and Frog Lake) instead of spine; lateral margins of ventrites 2–3 and ventrite 4 unarmed. Ventrite 5 carinate ridge equidistant between basal and apical margins of segment; length of ventrite 5 less than combined lengths of ventrites 3 and 4; setal patch and median depression absent.</p><fig id="F35" position="float" orientation="portrait"><label>Figure 35.</label><caption><p><italic><tp:taxon-name><tp:taxon-name-part taxon-name-part-type="genus">Scolytus</tp:taxon-name-part> <tp:taxon-name-part taxon-name-part-type="species">laricis</tp:taxon-name-part></tp:taxon-name></italic> <bold>A</bold> dorsal male habitus <bold>B</bold> lateral male habitus <bold>C</bold> male frons <bold>D</bold> male frons oblique <bold>E</bold> male venter <bold>F</bold> male venter oblique <bold>G</bold> dorsal female habitus <bold>H</bold> lateral female habitus <bold>I</bold> female frons <bold>J</bold> female frons oblique <bold>K</bold> female venter <bold>L</bold> female venter oblique.</p></caption><graphic xmlns:xlink="http://www.w3.org/1999/xlink" xlink:href="zookeys-450-001-g035.jpg" position="float" orientation="portrait" xlink:type="simple" id="oo_33388.jpg"/></fig></tp:treatment-sec><tp:treatment-sec sec-type="Female"><title>Female.</title><p>2.6–4.0 mm long (mean = 3.2 mm; n = 15); 2.1–2.9 times as long as wide. Similar to male except epistoma feebly emarginated, epistomal process weakly developed, frons convex when viewed laterally, weakly longitudinally aciculate, setae sparser, shorter, less than width of eye; weakly transversely impressed just above epistoma. Second ventrite apical margin armed with a blunted median denticle, with base extending from apical margin to a third length of segment. Ventrite 5 length greater than combined lengths of ventrites 3 and 4.</p></tp:treatment-sec><tp:treatment-sec sec-type="Specimens examined"><title>Specimens examined.</title><p>294.</p></tp:treatment-sec><tp:treatment-sec sec-type="Type material"><title>Type material.</title><p>Holotype <italic><tp:taxon-name><tp:taxon-name-part taxon-name-part-type="genus">Scolytus</tp:taxon-name-part> <tp:taxon-name-part taxon-name-part-type="species">laricis</tp:taxon-name-part></tp:taxon-name></italic> Blackman: male, labeled “[Cedar Mountain, Moscow, ID] Hopk. US 225d, 8636 m [sic!], 6-20-[18]99, Type No. 43839” (USNM).</p></tp:treatment-sec><tp:treatment-sec sec-type="Non-type material"><title>Non-type material.</title><p><bold>CANADA:</bold> <bold><italic>BRITISH COLUMBIA</italic>:</bold> Canoe, 12.VII.1933, A. Thrupp, ex. <italic><tp:taxon-name><tp:taxon-name-part taxon-name-part-type="genus">Larix</tp:taxon-name-part> <tp:taxon-name-part taxon-name-part-type="species">occidentalis</tp:taxon-name-part></tp:taxon-name></italic> (CASC-3). Rossland, 21.IX.[19]61, D.E. Bright, ex. <italic><tp:taxon-name><tp:taxon-name-part taxon-name-part-type="genus">Larix</tp:taxon-name-part> <tp:taxon-name-part taxon-name-part-type="species">laricina</tp:taxon-name-part></tp:taxon-name></italic> (CNCI-2). <bold>UNITED STATES:</bold> <bold><italic>IDAHO</italic>:</bold> <italic>Boundary Co.</italic>: [Idaho Panhandle National Forest], Robinson Creek campground, <named-content xmlns:xlink="http://www.w3.org/1999/xlink" content-type="dwc:verbatimCoordinates" xlink:type="simple">N48°58.197', W116°13.068'</named-content>, 2748 ft, 10.VIII.2010, S.M. Smith, [A.R. Gillogly], ex. <italic><tp:taxon-name><tp:taxon-name-part taxon-name-part-type="genus">Larix</tp:taxon-name-part> <tp:taxon-name-part taxon-name-part-type="species">occidentalis</tp:taxon-name-part></tp:taxon-name></italic>, emerged II.2011, M.M. Furniss (MSUC-94). <italic>Clearwater Co.</italic>: Elk River, V.1981, M.M. Furniss, ex. <italic><tp:taxon-name><tp:taxon-name-part taxon-name-part-type="genus">Larix</tp:taxon-name-part> <tp:taxon-name-part taxon-name-part-type="species">occidentalis</tp:taxon-name-part></tp:taxon-name></italic> (WFBM-17), VII.1981 (WFBM-11). Elk River, 13 mi S.W., Hopk. U.S. 60361-A, 23.IV.1975, M.M. Furniss, ex. <italic><tp:taxon-name><tp:taxon-name-part taxon-name-part-type="genus">Larix</tp:taxon-name-part> <tp:taxon-name-part taxon-name-part-type="species">occidentalis</tp:taxon-name-part></tp:taxon-name></italic> (WFBM-4). <italic>Idaho Co.</italic>: Salmon Mountain, 18.VIII.1985, M.M. Furniss, J.B. Johnson, ex. <italic><tp:taxon-name><tp:taxon-name-part taxon-name-part-type="genus">Larix</tp:taxon-name-part> <tp:taxon-name-part taxon-name-part-type="species">lyalli</tp:taxon-name-part></tp:taxon-name></italic> (WFBM-29). <italic>Kootenai Co.</italic>: Coeur d’Alene, Hopk. U.S. 16306-B, 2.VIII.1919, J.C. Evenden, ex. <italic><tp:taxon-name><tp:taxon-name-part taxon-name-part-type="genus">Larix</tp:taxon-name-part> <tp:taxon-name-part taxon-name-part-type="species">occidentalis</tp:taxon-name-part></tp:taxon-name></italic> (WFBM-9), 8.VIII.1919 (MSUC-11). Deception Creek Experimental Forest, Hopk. U.S. 58889-A, 10.VII.1968, M.M. Furniss (OSAC-4), Hopk. U.S. 53376, 11.VII.1968 (WFBM-2), Hopk. U.S. 60320, 25.VII.1968, (OSAC-2), Hopk. U.S. 50421-B,C, 1.VII.1975 (OSAC-2), Hopk. U.S. 60356, 30.VII.[19]68, M.M. Furniss, ex. <italic><tp:taxon-name><tp:taxon-name-part taxon-name-part-type="genus">Larix</tp:taxon-name-part> <tp:taxon-name-part taxon-name-part-type="species">occidentalis</tp:taxon-name-part></tp:taxon-name></italic> (WFBM-6). <italic>Latah Co.</italic>: Moscow, 2.VIII.1930, 2560 ft, P. Rice, ex. trap (WFBM-1). Moscow Mountain, Hopk. U.S. 53632-F, 23.VI.1964, M.M. Furniss, ex. in flight (WFBM-1), Hopk. U.S. 60421-A, 1.VII.1975 (OSAC-1). <bold><italic>MONTANA</italic>:</bold> <italic>Missoula Co</italic>: Missoula, 35 mi N.W., 3.XI.[19]65, ex. <italic><tp:taxon-name><tp:taxon-name-part taxon-name-part-type="genus">Larix</tp:taxon-name-part> <tp:taxon-name-part taxon-name-part-type="species">occidentalis</tp:taxon-name-part></tp:taxon-name></italic> (WFBM-2). Nine Mile Creek, Hopk. U.S. 48830, 3.XI.1965, M.M. Furniss, ex. <italic><tp:taxon-name><tp:taxon-name-part taxon-name-part-type="genus">Larix</tp:taxon-name-part> <tp:taxon-name-part taxon-name-part-type="species">occidentalis</tp:taxon-name-part></tp:taxon-name></italic> (WFBM-2, OSAC-1). <italic>Ravalli Co.</italic>: [Bitterroot Mountains], Trapper Peak, 2.X.[19]88, M.M. Furniss, ex. <italic><tp:taxon-name><tp:taxon-name-part taxon-name-part-type="genus">Larix</tp:taxon-name-part> <tp:taxon-name-part taxon-name-part-type="species">lyalli</tp:taxon-name-part></tp:taxon-name></italic> (WFBM-3). [<italic>Unspecified County</italic>]: Libby, 60 mi S.E., 30.VI.[19]72, D.E. Bright, ex. <italic><tp:taxon-name><tp:taxon-name-part taxon-name-part-type="genus">Larix</tp:taxon-name-part> <tp:taxon-name-part taxon-name-part-type="species">laricina</tp:taxon-name-part></tp:taxon-name></italic> (CNCI-7). <bold><italic>OREGON</italic>:</bold> <italic>Crook Co.</italic>: Summit Prairie, 12.VI.1940, Schuh, Scott, ex. <italic><tp:taxon-name><tp:taxon-name-part taxon-name-part-type="genus">Larix</tp:taxon-name-part> <tp:taxon-name-part taxon-name-part-type="species">occidentalis</tp:taxon-name-part></tp:taxon-name></italic> (CNCI-3, EMEC-2). [<italic>Grant Co.</italic>]: Dixie Pass, Malheur National Forest, 23.VI.1961, S.L. Wood, J.B. Karren, D.E. Bright, ex. <italic><tp:taxon-name><tp:taxon-name-part taxon-name-part-type="genus">Larix</tp:taxon-name-part> <tp:taxon-name-part taxon-name-part-type="species">occidentalis</tp:taxon-name-part></tp:taxon-name></italic>  (CNCI-6, USNM-6). <italic>Jefferson Co.</italic>: Camp Sherman, T.O. Thatcher, ex. <italic><tp:taxon-name><tp:taxon-name-part taxon-name-part-type="genus">Larix</tp:taxon-name-part> <tp:taxon-name-part taxon-name-part-type="species">lyalli</tp:taxon-name-part></tp:taxon-name></italic> limbs (CSUC-10), 9.VII.[19]66, [L. Edson], ex. <italic><tp:taxon-name><tp:taxon-name-part taxon-name-part-type="genus">Larix</tp:taxon-name-part> <tp:taxon-name-part taxon-name-part-type="species">lyalli</tp:taxon-name-part></tp:taxon-name></italic> (CNCI-2). Suttle Lake, 4 mi N., 25.VII.1939, ex. <italic><tp:taxon-name><tp:taxon-name-part taxon-name-part-type="genus">Larix</tp:taxon-name-part> <tp:taxon-name-part taxon-name-part-type="species">lyalli</tp:taxon-name-part></tp:taxon-name></italic> (CSUC-1); 28.VII.1939, F. Grey, J. Schuh, ex. <italic><tp:taxon-name><tp:taxon-name-part taxon-name-part-type="genus">Larix</tp:taxon-name-part> <tp:taxon-name-part taxon-name-part-type="species">occidentalis</tp:taxon-name-part></tp:taxon-name></italic> (CASC-1, FMNH-6, MSUC-1, OSAC-14), W.J. Chamberlin, ex. <italic><tp:taxon-name><tp:taxon-name-part taxon-name-part-type="genus">Larix</tp:taxon-name-part> <tp:taxon-name-part taxon-name-part-type="species">lyalli</tp:taxon-name-part></tp:taxon-name></italic> (EMEC-7, WFBM-3). Suttle Lake, 4 mi W., 15.VIII.1939, Schuh, Scott (MSUC-1). [<italic>Marion Co.</italic>]: Clear Lake, 17.VIII.[19]51, R. Kangur, ex. larch [= <italic><tp:taxon-name><tp:taxon-name-part taxon-name-part-type="genus">Larix</tp:taxon-name-part></tp:taxon-name></italic> sp.] (EMEC-4, WFBM-2). [<italic>Umatilla Co.</italic>]: Tollgate, 28.X.1948, C. Chastain, ex. <italic><tp:taxon-name><tp:taxon-name-part taxon-name-part-type="genus">Larix</tp:taxon-name-part> <tp:taxon-name-part taxon-name-part-type="species">occidentalis</tp:taxon-name-part></tp:taxon-name></italic> (EMEC-1). [<italic>Wasco Co.</italic>]: [Mount Hood National Forest] Frog Lake [campground], 4S9 E17, 2.VIII.1951, R. Kangur (CNCI-3). <bold><italic>WASHINGTON</italic>:</bold> <italic>Okanogan Co.</italic>: Disautel, 4.XI.1936, R.L. Furniss, ex. <italic><tp:taxon-name><tp:taxon-name-part taxon-name-part-type="genus">Larix</tp:taxon-name-part> <tp:taxon-name-part taxon-name-part-type="species">occidentalis</tp:taxon-name-part></tp:taxon-name></italic> (OSAC-3). [<italic>Pend Oreille Co.</italic>]: Metaline Falls, Hopk. U.S. 19905, 20.VII.1930, D. DeLeon, ex. <italic><tp:taxon-name><tp:taxon-name-part taxon-name-part-type="genus">Larix</tp:taxon-name-part> <tp:taxon-name-part taxon-name-part-type="species">occidentalis</tp:taxon-name-part></tp:taxon-name></italic> (OSAC-2, WFBM-1). [<italic>Stevens Co.</italic>]: Northport, 18.VII.1929, R. Hopping (OSAC-1). [<italic>Unspecified County</italic>]: Mount Adams, 7000 ft, Hopk. U.S. 53359-C, 2.VIII.1968, M.M. Furniss, ex. on snowfield (WFBM-1).</p></tp:treatment-sec><tp:treatment-sec sec-type="Distribution"><title>Distribution.</title><p>CANADA: British Columbia. UNITED STATES: Idaho, Montana, Oregon, Washington (Fig. <xref ref-type="fig" rid="F36">36</xref>).</p><fig id="F36" position="float" orientation="portrait"><label>Figure 36.</label><caption><p><italic><tp:taxon-name><tp:taxon-name-part taxon-name-part-type="genus">Scolytus</tp:taxon-name-part> <tp:taxon-name-part taxon-name-part-type="species">laricis</tp:taxon-name-part></tp:taxon-name></italic> and <italic><tp:taxon-name><tp:taxon-name-part taxon-name-part-type="genus">Scolytus</tp:taxon-name-part> <tp:taxon-name-part taxon-name-part-type="species">tsugae</tp:taxon-name-part></tp:taxon-name></italic> distribution map.</p></caption><graphic xmlns:xlink="http://www.w3.org/1999/xlink" xlink:href="zookeys-450-001-g036.jpg" position="float" orientation="portrait" xlink:type="simple" id="oo_33389.jpg"/></fig></tp:treatment-sec><tp:treatment-sec sec-type="Hosts"><title>Hosts.</title><p><italic><tp:taxon-name><tp:taxon-name-part taxon-name-part-type="genus">Larix</tp:taxon-name-part> <tp:taxon-name-part taxon-name-part-type="species">occidentalis</tp:taxon-name-part></tp:taxon-name></italic> Nutt. (western larch) and <italic><tp:taxon-name><tp:taxon-name-part taxon-name-part-type="genus">Larix</tp:taxon-name-part> <tp:taxon-name-part taxon-name-part-type="species">lyalli</tp:taxon-name-part></tp:taxon-name></italic> Parl. (subalpine larch).</p></tp:treatment-sec><tp:treatment-sec sec-type="Biology"><title>Biology.</title><p><italic><tp:taxon-name><tp:taxon-name-part taxon-name-part-type="genus">Scolytus</tp:taxon-name-part> <tp:taxon-name-part taxon-name-part-type="species">laricis</tp:taxon-name-part></tp:taxon-name></italic> prefers to colonize suppressed lower limbs of its host and fresh slash.</p><p>The adult gallery is parallel to the grain of the wood and consists of two egg galleries and a central nuptial chamber (Fig. <xref ref-type="fig" rid="F24">24</xref>). The central nuptial chamber extends at a right angle to the rest of the gallery and opposite the nuptial chamber is a rounded turning niche. This gives the central part of the gallery an ovoid appearance that is different from all other Nearctic <italic><tp:taxon-name><tp:taxon-name-part taxon-name-part-type="genus">Scolytus</tp:taxon-name-part></tp:taxon-name></italic>. Egg galleries are extended parallel to the grain of the wood. The adult gallery scores the sapwood more deeply than the cambium, and ranges in length from 6.4–11.5 cm. The female constructs widely spaced egg niches on both sides of each egg gallery. Larval mines extend against the grain of wood and gradually diverge before terminating at pupation chambers that deeply score the sapwood (<xref ref-type="bibr" rid="B42">Edson 1967</xref>; <xref ref-type="bibr" rid="B52">Furniss and Johnson 2002</xref>). There is one generation per year and broods overwinter as larvae (<xref ref-type="bibr" rid="B52">Furniss and Johnson 2002</xref>).</p></tp:treatment-sec><tp:treatment-sec sec-type="Collection notes"><title>Collection notes.</title><p><italic><tp:taxon-name><tp:taxon-name-part taxon-name-part-type="genus">Scolytus</tp:taxon-name-part> <tp:taxon-name-part taxon-name-part-type="species">laricis</tp:taxon-name-part></tp:taxon-name></italic> was collected four times by the senior author and each time specimens were collected from fresh broken branches that were less than 5.0 cm in diameter with bright green needles. Specimens were also collected from a fallen <italic><tp:taxon-name><tp:taxon-name-part taxon-name-part-type="genus">Larix</tp:taxon-name-part> <tp:taxon-name-part taxon-name-part-type="species">occidentalis</tp:taxon-name-part></tp:taxon-name></italic> of 15.0 cm DBH.</p></tp:treatment-sec><tp:treatment-sec sec-type="Remarks"><title>Remarks.</title><p><xref ref-type="bibr" rid="B52">Furniss and Johnson (2002)</xref> reported that specimens collected from <italic><tp:taxon-name><tp:taxon-name-part taxon-name-part-type="genus">Larix</tp:taxon-name-part> <tp:taxon-name-part taxon-name-part-type="species">lyalli</tp:taxon-name-part></tp:taxon-name></italic> create a different gallery structure than those collected from <italic><tp:taxon-name><tp:taxon-name-part taxon-name-part-type="genus">Larix</tp:taxon-name-part> <tp:taxon-name-part taxon-name-part-type="species">occidentalis</tp:taxon-name-part></tp:taxon-name></italic> (M.M. Furniss pers. comm.). The galleries on <italic><tp:taxon-name><tp:taxon-name-part taxon-name-part-type="genus">Larix</tp:taxon-name-part> <tp:taxon-name-part taxon-name-part-type="species">lyalli</tp:taxon-name-part></tp:taxon-name></italic> are “shorter, less uniform, and with the entrance chamber often extended a short distance to the sides of the gallery” (<xref ref-type="bibr" rid="B52">Furniss and Johnson 2002</xref>). Specimens from <italic><tp:taxon-name><tp:taxon-name-part taxon-name-part-type="genus">Larix</tp:taxon-name-part> <tp:taxon-name-part taxon-name-part-type="species">lyalli</tp:taxon-name-part></tp:taxon-name></italic> could not be collected during the coarse of our investigation. We noticed slight morphological variation among some populations but were unable to determine if the differences represent species limits. Further study is needed to address this question.</p><!--PageBreak--><!--PageBreak--><p>The holotype of <italic><tp:taxon-name><tp:taxon-name-part taxon-name-part-type="genus">Scolytus</tp:taxon-name-part> <tp:taxon-name-part taxon-name-part-type="species">laricis</tp:taxon-name-part></tp:taxon-name></italic> does not bear a locality label. <xref ref-type="bibr" rid="B10">Blackman’s (1934)</xref> description states A.D. Hopkins collected the holotype on Cedar Mountain near Moscow, Idaho. Numerous collectors listed in the material examined reported this species as collected from <italic><tp:taxon-name><tp:taxon-name-part taxon-name-part-type="genus">Larix</tp:taxon-name-part> <tp:taxon-name-part taxon-name-part-type="species">lyalli</tp:taxon-name-part></tp:taxon-name></italic> in Oregon. This host species occurs east of the Cascade Range in the Wenatchee Mountains in Washington and is not known to occur in Oregon (<xref ref-type="bibr" rid="B22">Burns and Honkala 1990</xref>). It is probable that the host species for these specimens was <italic><tp:taxon-name><tp:taxon-name-part taxon-name-part-type="genus">Larix</tp:taxon-name-part> <tp:taxon-name-part taxon-name-part-type="species">occidentalis</tp:taxon-name-part></tp:taxon-name></italic>.</p></tp:treatment-sec><tp:treatment-sec><!--Section generated to contain objects referenced in tp:taxon-treatment.--><fig id="F29" position="float" orientation="portrait"><label>Figure 29.</label><caption><p><italic><tp:taxon-name><tp:taxon-name-part taxon-name-part-type="genus">Scolytus</tp:taxon-name-part> <tp:taxon-name-part taxon-name-part-type="species">dentatus</tp:taxon-name-part></tp:taxon-name></italic>, <italic><tp:taxon-name><tp:taxon-name-part taxon-name-part-type="genus">Scolytus</tp:taxon-name-part> <tp:taxon-name-part taxon-name-part-type="species">fiskei</tp:taxon-name-part></tp:taxon-name></italic>, <italic><tp:taxon-name><tp:taxon-name-part taxon-name-part-type="genus">Scolytus</tp:taxon-name-part> <tp:taxon-name-part taxon-name-part-type="species">laricis</tp:taxon-name-part></tp:taxon-name></italic>, <italic><tp:taxon-name><tp:taxon-name-part taxon-name-part-type="genus">Scolytus</tp:taxon-name-part> <tp:taxon-name-part taxon-name-part-type="species">monticolae</tp:taxon-name-part></tp:taxon-name></italic>, <italic><tp:taxon-name><tp:taxon-name-part taxon-name-part-type="genus">Scolytus</tp:taxon-name-part> <tp:taxon-name-part taxon-name-part-type="species">obelus</tp:taxon-name-part></tp:taxon-name></italic>, <italic><tp:taxon-name><tp:taxon-name-part taxon-name-part-type="genus">Scolytus</tp:taxon-name-part> <tp:taxon-name-part taxon-name-part-type="species">oregoni</tp:taxon-name-part></tp:taxon-name></italic> and <italic><tp:taxon-name><tp:taxon-name-part taxon-name-part-type="genus">Scolytus</tp:taxon-name-part> <tp:taxon-name-part taxon-name-part-type="species">piceae</tp:taxon-name-part></tp:taxon-name></italic> venters (from <xref ref-type="bibr" rid="B42">Edson 1967</xref>).</p></caption><graphic xmlns:xlink="http://www.w3.org/1999/xlink" xlink:href="zookeys-450-001-g029.jpg" position="float" orientation="portrait" xlink:type="simple" id="oo_33382.jpg"/></fig><fig id="F24" position="float" orientation="portrait"><label>Figure 24.</label><caption><p>Galleries of conifer-feeding <italic><tp:taxon-name><tp:taxon-name-part taxon-name-part-type="genus">Scolytus</tp:taxon-name-part></tp:taxon-name></italic>, from <xref ref-type="bibr" rid="B42">Edson 1967</xref>.</p></caption><graphic xmlns:xlink="http://www.w3.org/1999/xlink" xlink:href="zookeys-450-001-g024.jpg" position="float" orientation="portrait" xlink:type="simple" id="oo_33377.jpg"/></fig></tp:treatment-sec><ref-list><ref id="B42"><mixed-citation xmlns:xlink="http://www.w3.org/1999/xlink" xlink:type="simple"><person-group><name name-style="western"><surname>Edson</surname><given-names>LJ</given-names></name></person-group> (<year>1967</year>) <source>An annotated and illustrated key to the species of the genus <italic><tp:taxon-name><tp:taxon-name-part taxon-name-part-type="genus">Scolytus</tp:taxon-name-part></tp:taxon-name></italic> (<tp:taxon-name><tp:taxon-name-part taxon-name-part-type="order">Coleoptera</tp:taxon-name-part></tp:taxon-name>, <tp:taxon-name><tp:taxon-name-part taxon-name-part-type="family">Scolytidae</tp:taxon-name-part></tp:taxon-name>) attacking coniferous trees of the Nearctic region.</source><publisher-name>Unpublished thesis</publisher-name>, <publisher-loc>Humboldt State College, California</publisher-loc>, <size units="page">62 pp</size>.</mixed-citation></ref><ref id="B52"><mixed-citation xmlns:xlink="http://www.w3.org/1999/xlink" xlink:type="simple"><person-group><name name-style="western"><surname>Furniss</surname><given-names>MM</given-names></name><name name-style="western"><surname>Johnson</surname><given-names>JB</given-names></name></person-group> (<year>2002</year>) <source>Field guide to the bark beetles of Idaho and adjacent regions.</source><publisher-name>University of Idaho</publisher-name>, <publisher-loc>Moscow</publisher-loc>, <size units="page">125 pp</size>.</mixed-citation></ref><ref id="B10"><mixed-citation xmlns:xlink="http://www.w3.org/1999/xlink" xlink:type="simple"><person-group><name name-style="western"><surname>Blackman</surname><given-names>MW</given-names></name></person-group> (<year>1934</year>) <article-title>A revisional study of the genus <italic><tp:taxon-name><tp:taxon-name-part taxon-name-part-type="genus">Scolytus</tp:taxon-name-part></tp:taxon-name></italic> Geoffroy (<italic><tp:taxon-name><tp:taxon-name-part taxon-name-part-type="genus">Eccoptogaster</tp:taxon-name-part></tp:taxon-name></italic> Herbst) in North America.</article-title><source>US Department of Agriculture Technical Bulletin</source><volume>431</volume>, <size units="page">30 pp</size>.</mixed-citation></ref><ref id="B22"><mixed-citation xmlns:xlink="http://www.w3.org/1999/xlink" xlink:type="simple"><person-group><name name-style="western"><surname>Burns</surname><given-names>RM</given-names></name><name name-style="western"><surname>Honkala</surname><given-names>BH</given-names></name></person-group> (<year>1990</year>) <article-title>Silvics of North America, Volume 1, Conifers.</article-title><source>Forest Service United States Department of Agriculture Agriculture Handbook</source><volume>654</volume>: <fpage>1</fpage>–<lpage>675</lpage>.</mixed-citation></ref></ref-list></tp:taxon-treatment>
