# Supplementary material for: A taxonomic monograph of Nearctic Scolytus Geoffroy (Coleoptera, Curculionidae, Scolytinae)
Source: Zookeys. 2014 Oct 29;(450):1–182. doi: 10.3897/zookeys.450.7452 (PMC4233402; doi:10.3897/zookeys.450.7452)
Supplement: XML Treatment for Scolytus mundus [file zookeys.450.7452-treatment15.xml]

<!DOCTYPE tp:taxon-treatment
  PUBLIC "-//TaxonX//DTD Taxonomic Treatment Publishing DTD v0 20100105//EN" "tax-treatment-NSO.dtd">
<tp:taxon-treatment xmlns:tp="http://www.plazi.org/taxpub"><tp:treatment-meta><kwd-group><label>Taxon classification</label><kwd><named-content content-type="kingdom">Animalia</named-content></kwd><kwd><named-content content-type="order">Coleoptera</named-content></kwd><kwd><named-content content-type="family">Curculionidae</named-content></kwd></kwd-group><mixed-citation publication-type="journal"><person-group><name><surname>Smith</surname><given-names>Sarah M.</given-names></name><name><surname>Cognato</surname><given-names>Anthony I.</given-names></name></person-group><article-title>A taxonomic monograph of Nearctic <italic><tp:taxon-name><tp:taxon-name-part taxon-name-part-type="genus">Scolytus</tp:taxon-name-part></tp:taxon-name></italic> Geoffroy (<tp:taxon-name><tp:taxon-name-part taxon-name-part-type="order">Coleoptera</tp:taxon-name-part></tp:taxon-name>, <tp:taxon-name><tp:taxon-name-part taxon-name-part-type="family">Curculionidae</tp:taxon-name-part></tp:taxon-name>, <tp:taxon-name><tp:taxon-name-part taxon-name-part-type="subfamily">Scolytinae</tp:taxon-name-part></tp:taxon-name>)</article-title><source>Zookeys</source><day>29</day><month>10</month><year>2014</year><volume>2014</volume><issue>450</issue><fpage>1</fpage><lpage>182</lpage><pub-id pub-id-type="doi">10.3897/zookeys.450.7452</pub-id></mixed-citation></tp:treatment-meta><tp:nomenclature><tp:taxon-name>
                            <tp:taxon-name-part taxon-name-part-type="genus">Scolytus</tp:taxon-name-part>
                            <tp:taxon-name-part taxon-name-part-type="species">mundus</tp:taxon-name-part>
                        </tp:taxon-name><tp:taxon-authority>Wood, 1968</tp:taxon-authority><xref ref-type="fig" rid="F39">Fig. 39</xref><tp:nomenclature-citation-list><tp:nomenclature-citation><tp:taxon-name><tp:taxon-name-part taxon-name-part-type="genus">Scolytus</tp:taxon-name-part> <tp:taxon-name-part taxon-name-part-type="species">mundus</tp:taxon-name-part></tp:taxon-name><comment> Wood, 1968: 13.</comment></tp:nomenclature-citation></tp:nomenclature-citation-list></tp:nomenclature><tp:treatment-sec sec-type="Diagnosis"><title>Diagnosis.</title><p>This species most strongly resembles <italic><tp:taxon-name><tp:taxon-name-part taxon-name-part-type="genus">Scolytus</tp:taxon-name-part> <tp:taxon-name-part taxon-name-part-type="species">aztecus</tp:taxon-name-part></tp:taxon-name></italic> and <italic><tp:taxon-name><tp:taxon-name-part taxon-name-part-type="genus">Scolytus</tp:taxon-name-part> <tp:taxon-name-part taxon-name-part-type="species">ventralis</tp:taxon-name-part></tp:taxon-name></italic>. Both sexes are differentiated by elytral apices slightly emarginated only at interstria 3, by ventrite 3 covered with abundant erect setae that are greater than length of segment 3. The male can also be differentiated by the apical margin of ventrite 2 armed with a broad median denticle; larger size, the geographic distribution.</p></tp:treatment-sec><tp:treatment-sec sec-type="Description (male)"><title>Description (male).</title><p>4.0–4.5 mm long (mean = 4.35 mm; n = 4); 2.1–2.5 times as long as wide. Color dark brown to black, antennae red brown. Pronotum same color as elytra.</p><p><italic>Head.</italic> Epistoma weakly emarginated; epistomal process absent; median area above mandibles bearing dense patch of long, yellow, hair-like setae. Frons appearing convex when viewed laterally, moderately, transversely impressed just above epistoma; strongly, coarsely longitudinally, aciculate-punctate; aciculations converging at epistoma; punctures small, fine; densely, uniformly covered by long, fine, yellow, erect, hair-like setae, setae longer than width of midpoint of eye. Antennal scape short, elongate; club flattened, nearly subquadrate, setose with partial septum, two arcuate sutures visible.</p><p><italic>Pronotum</italic> as long as wide; apical margin broadly rounded, median area between eyes lined with scales; sides distinctly arcuate, strongly constricted near apex, forming a weak transverse impression near apical margin; surface smooth, shining, punctures on disc fine, shallow, moderately abundant, larger and more abundant laterally and on apical constriction; apical, anterolateral and lateral margins bearing abundant, erect, long, dark yellow-brown, hair-like setae; base weakly bisinuate.</p><p><italic>Elytra</italic> with sides sub-parallel on apical half, narrowing to subquadrate, smooth apex; elytral apices slightly emarginated at interstria 3; apex weakly emarginated at suture. Margin of apical edge bearing large, coarse punctures. Disc smooth, shining; interstriae weakly impressed, more than twice width of striae, punctures uniseriate, equal in size to those of striae, bearing moderately abundant long, erect, dark yellow-brown, hair-like setae; striae weakly impressed. Declivity bearing sparse, short, erect yellow setae. Metepimeron half-length of metanepisternum.</p><p><italic>Venter.</italic> Apical margin of ventrite 1 weakly elevated above base of ventrite 2. Ventrite 2 nearly perpendicular to ventrite 1; surface smooth, shining, finely punctate; punctures small, fine, shallow; covered with abundant erect setae greater than length of segment 3; surface flattened; apical margin armed with broad median denticle; lateral margins of ventrites 2–3 and ventrite 4 unarmed. Ventrite 5 carinate ridge closer to apical margin of segment; length of ventrite 5 greater than combined lengths of ventrites 3 and 4; setal patch and median depression absent.</p><fig id="F39" position="float" orientation="portrait"><label>Figure 39.</label><caption><p><italic><tp:taxon-name><tp:taxon-name-part taxon-name-part-type="genus">Scolytus</tp:taxon-name-part> <tp:taxon-name-part taxon-name-part-type="species">mundus</tp:taxon-name-part></tp:taxon-name></italic> <bold>A</bold> dorsal male habitus <bold>B</bold> lateral male habitus <bold>C</bold> male frons <bold>D</bold> male frons oblique <bold>E</bold> male venter <bold>F</bold> male venter oblique <bold>G</bold> dorsal female habitus <bold>H</bold> lateral female habitus <bold>I</bold> female frons <bold>J</bold> female frons oblique <bold>K</bold> female venter <bold>L</bold> female venter oblique.</p></caption><graphic xmlns:xlink="http://www.w3.org/1999/xlink" xlink:href="zookeys-450-001-g039.jpg" position="float" orientation="portrait" xlink:type="simple" id="oo_33392.jpg"/></fig></tp:treatment-sec><tp:treatment-sec sec-type="Female"><title>Female.</title><p>3.3–4.6 mm long (mean = 4.0 mm; n = 13); 1.8–2.6 times as long as wide. Similar to male except epistoma feebly emarginated, epistomal process absent, frons convex when viewed laterally, weakly longitudinally aciculate, setae sparser, shorter, less than width of eye; weakly transversely impressed between inner apices of eyes. Apical margin of second ventrite armed by small broad tumescence.</p></tp:treatment-sec><tp:treatment-sec sec-type="Specimens examined"><title>Specimens examined.</title><p>28.</p></tp:treatment-sec><tp:treatment-sec sec-type="Type material"><title>Type material.</title><p>Holotype: male, labeled “11 mi, N Tlaxco, Puebla, Mexico, SL W[ood], <italic><tp:taxon-name><tp:taxon-name-part taxon-name-part-type="genus">Abies</tp:taxon-name-part> <tp:taxon-name-part taxon-name-part-type="species">religiosa</tp:taxon-name-part></tp:taxon-name></italic>.” (USNM). Paratypes: <bold>MEXICO:</bold> [<bold><italic>Puebla</italic></bold>]: Tlaxco (Tlaxcala), 11 mi N., 8900 ft, 9.VII.1967, S.L. W[ood], ex. <italic><tp:taxon-name><tp:taxon-name-part taxon-name-part-type="genus">Abies</tp:taxon-name-part> <tp:taxon-name-part taxon-name-part-type="species">religiosa</tp:taxon-name-part></tp:taxon-name></italic> (USNM-21).</p></tp:treatment-sec><tp:treatment-sec sec-type="Non-type material"><title>Non-type material.</title><p><bold>MEXICO:</bold> [<bold><italic>Distrito Federal</italic></bold>]: Desierto de los Leones National Park, III.1951, J.M. Miller, ex. <italic><tp:taxon-name><tp:taxon-name-part taxon-name-part-type="genus">Abies</tp:taxon-name-part> <tp:taxon-name-part taxon-name-part-type="species">religiosa</tp:taxon-name-part></tp:taxon-name></italic> (OSAC-2). <bold><italic>Hidalgo</italic>:</bold> El Chico, 31.IX.[19]77, E. Hernandez V., ex. <italic><tp:taxon-name><tp:taxon-name-part taxon-name-part-type="genus">Abies</tp:taxon-name-part> <tp:taxon-name-part taxon-name-part-type="species">religiosa</tp:taxon-name-part></tp:taxon-name></italic> (CNCI-2). <bold><italic>Oaxaca</italic>:</bold> Valle Nacional, 53 mi S., 10000 ft, 24.V.[19]71, D.E. Bright, ex. <italic><tp:taxon-name><tp:taxon-name-part taxon-name-part-type="genus">Abies</tp:taxon-name-part> <tp:taxon-name-part taxon-name-part-type="species">religiosa</tp:taxon-name-part></tp:taxon-name></italic> (CNCI-2). <bold><italic>Tlaxcala</italic>:</bold> Villarreal Terrenate, 23.II.[19]78, E. Hernandez, ex. <italic><tp:taxon-name><tp:taxon-name-part taxon-name-part-type="genus">Abies</tp:taxon-name-part> <tp:taxon-name-part taxon-name-part-type="species">religiosa</tp:taxon-name-part></tp:taxon-name></italic> (USNM-4, WFBM-5).</p></tp:treatment-sec><tp:treatment-sec sec-type="Distribution"><title>Distribution.</title><p>MEXICO: Distrito Federal, Estado de México, Hidalgo, Michoacán, Morelos, Oaxaca, Puebla, Tlaxcala (Fig. <xref ref-type="fig" rid="F40">40</xref>).</p><fig id="F40" position="float" orientation="portrait"><label>Figure 40.</label><caption><p><italic><tp:taxon-name><tp:taxon-name-part taxon-name-part-type="genus">Scolytus</tp:taxon-name-part> <tp:taxon-name-part taxon-name-part-type="species">mundus</tp:taxon-name-part></tp:taxon-name></italic> and <italic><tp:taxon-name><tp:taxon-name-part taxon-name-part-type="genus">Scolytus</tp:taxon-name-part> <tp:taxon-name-part taxon-name-part-type="species">ventralis</tp:taxon-name-part></tp:taxon-name></italic> distribution map.</p></caption><graphic xmlns:xlink="http://www.w3.org/1999/xlink" xlink:href="zookeys-450-001-g040.jpg" position="float" orientation="portrait" xlink:type="simple" id="oo_33393.jpg"/></fig></tp:treatment-sec><tp:treatment-sec sec-type="Hosts"><title>Hosts.</title><p><italic><tp:taxon-name><tp:taxon-name-part taxon-name-part-type="genus">Abies</tp:taxon-name-part> <tp:taxon-name-part taxon-name-part-type="species">religiosa</tp:taxon-name-part></tp:taxon-name></italic> (Kunth) Schltdl. &amp; Cham. (sacred fir).</p></tp:treatment-sec><tp:treatment-sec sec-type="Biology"><title>Biology.</title><p><italic><tp:taxon-name><tp:taxon-name-part taxon-name-part-type="genus">Scolytus</tp:taxon-name-part> <tp:taxon-name-part taxon-name-part-type="species">mundus</tp:taxon-name-part></tp:taxon-name></italic> is a serious pest of <italic><tp:taxon-name><tp:taxon-name-part taxon-name-part-type="genus">Abies</tp:taxon-name-part> <tp:taxon-name-part taxon-name-part-type="species">religiosa</tp:taxon-name-part></tp:taxon-name></italic> in Mexico and its life cycle and habits have been well-studied (see <xref ref-type="bibr" rid="B32">Cibrián Tovar et al. 1995</xref>). <italic><tp:taxon-name><tp:taxon-name-part taxon-name-part-type="genus">Scolytus</tp:taxon-name-part> <tp:taxon-name-part taxon-name-part-type="species">mundus</tp:taxon-name-part></tp:taxon-name></italic> attacks the tops of mature trees, trunks of recently cut trees and large logging slash greater than 10.0 cm in diameter (<xref ref-type="bibr" rid="B143">Wood 1968</xref>; <xref ref-type="bibr" rid="B32">Cibrián Tovar et al. 1995</xref>). Trees attacked by <italic><tp:taxon-name><tp:taxon-name-part taxon-name-part-type="genus">Scolytus</tp:taxon-name-part> <tp:taxon-name-part taxon-name-part-type="species">mundus</tp:taxon-name-part></tp:taxon-name></italic> exhibit red foliage at the tree top. If the population density is high, subsequent generations will colonize the tree from the top down. However, attacks rarely occur at the base and so the host tree typically survives (<xref ref-type="bibr" rid="B32">Cibrián Tovar et al. 1995</xref>). <italic><tp:taxon-name><tp:taxon-name-part taxon-name-part-type="genus">Scolytus</tp:taxon-name-part> <tp:taxon-name-part taxon-name-part-type="species">mundus</tp:taxon-name-part></tp:taxon-name></italic> has been reported to colonize the same material as <italic><tp:taxon-name><tp:taxon-name-part taxon-name-part-type="genus">Scolytus</tp:taxon-name-part> <tp:taxon-name-part taxon-name-part-type="species">hermosus</tp:taxon-name-part></tp:taxon-name></italic> (<xref ref-type="bibr" rid="B143">Wood 1968</xref>).</p><p>The female initiates the attack by constructing an entrance in bark crevices at branch nodes. The adult galleries are transverse across the grain of the wood, similar in appearance to <italic><tp:taxon-name><tp:taxon-name-part taxon-name-part-type="genus">Scolytus</tp:taxon-name-part> <tp:taxon-name-part taxon-name-part-type="species">ventralis</tp:taxon-name-part></tp:taxon-name></italic> and with a central nuptial chamber (see <xref ref-type="bibr" rid="B32">Cibrián Tovar et al. 1995</xref>, figs 130–131). Eggs are laid in niches excavated on each side of the central nuptial chamber. The larval mines extend parallel to the grain of wood and are first in the cambium and later penetrate into the sapwood. Pupation occurs in the sapwood and there are two generations per year with the first generation occurring from October to May and the second from June to October (<xref ref-type="bibr" rid="B32">Cibrián Tovar et al. 1995</xref>).</p></tp:treatment-sec><ref-list><ref id="B32"><mixed-citation xmlns:xlink="http://www.w3.org/1999/xlink" xlink:type="simple"><person-group><name name-style="western"><surname>Cibrián Tovar</surname><given-names>D</given-names></name><name name-style="western"><surname>Mendéz Montiel</surname><given-names>JT</given-names></name><name name-style="western"><surname>Campos Bolaños</surname><given-names>R</given-names></name><name name-style="western"><surname>Yates</surname><given-names>III HO</given-names></name><name name-style="western"><surname>Flores Lara</surname><given-names>J</given-names></name></person-group> (<year>1995</year>) <source>Insectos forestales de Mexico (Forest insects of Mexico).</source><publisher-name>North American Forestry Commission</publisher-name>, <publisher-loc>FAO, Publication 6</publisher-loc>, <size units="page">453 pp</size>.</mixed-citation></ref><ref id="B143"><mixed-citation xmlns:xlink="http://www.w3.org/1999/xlink" xlink:type="simple"><person-group><name name-style="western"><surname>Wood</surname><given-names>SL</given-names></name></person-group> (<year>1968</year>) <article-title>New records and species of Neotropical bark beetles (<tp:taxon-name><tp:taxon-name-part taxon-name-part-type="family">Scolytidae</tp:taxon-name-part></tp:taxon-name>: <tp:taxon-name><tp:taxon-name-part taxon-name-part-type="order">Coleoptera</tp:taxon-name-part></tp:taxon-name>), part III.</article-title><source>Great Basin Naturalist</source><volume>28</volume>: <fpage>1</fpage>–<lpage>15</lpage>.</mixed-citation></ref></ref-list></tp:taxon-treatment>
