# Supplementary material for: A taxonomic monograph of Nearctic Scolytus Geoffroy (Coleoptera, Curculionidae, Scolytinae)
Source: Zookeys. 2014 Oct 29;(450):1–182. doi: 10.3897/zookeys.450.7452 (PMC4233402; doi:10.3897/zookeys.450.7452)
Supplement: XML Treatment for Scolytus obelus [file zookeys.450.7452-treatment16.xml]

<!DOCTYPE tp:taxon-treatment
  PUBLIC "-//TaxonX//DTD Taxonomic Treatment Publishing DTD v0 20100105//EN" "tax-treatment-NSO.dtd">
<tp:taxon-treatment xmlns:tp="http://www.plazi.org/taxpub"><tp:treatment-meta><kwd-group><label>Taxon classification</label><kwd><named-content content-type="kingdom">Animalia</named-content></kwd><kwd><named-content content-type="order">Coleoptera</named-content></kwd><kwd><named-content content-type="family">Curculionidae</named-content></kwd></kwd-group><mixed-citation publication-type="journal"><person-group><name><surname>Smith</surname><given-names>Sarah M.</given-names></name><name><surname>Cognato</surname><given-names>Anthony I.</given-names></name></person-group><article-title>A taxonomic monograph of Nearctic <italic><tp:taxon-name><tp:taxon-name-part taxon-name-part-type="genus">Scolytus</tp:taxon-name-part></tp:taxon-name></italic> Geoffroy (<tp:taxon-name><tp:taxon-name-part taxon-name-part-type="order">Coleoptera</tp:taxon-name-part></tp:taxon-name>, <tp:taxon-name><tp:taxon-name-part taxon-name-part-type="family">Curculionidae</tp:taxon-name-part></tp:taxon-name>, <tp:taxon-name><tp:taxon-name-part taxon-name-part-type="subfamily">Scolytinae</tp:taxon-name-part></tp:taxon-name>)</article-title><source>Zookeys</source><day>29</day><month>10</month><year>2014</year><volume>2014</volume><issue>450</issue><fpage>1</fpage><lpage>182</lpage><pub-id pub-id-type="doi">10.3897/zookeys.450.7452</pub-id></mixed-citation></tp:treatment-meta><tp:nomenclature><tp:taxon-name>
                            <tp:taxon-name-part taxon-name-part-type="genus">Scolytus</tp:taxon-name-part>
                            <tp:taxon-name-part taxon-name-part-type="species">obelus</tp:taxon-name-part>
                        </tp:taxon-name><tp:taxon-authority>Wood, 1962</tp:taxon-authority><xref ref-type="fig" rid="F29">Figs 29</xref><xref ref-type="fig" rid="F41">, 41</xref><tp:nomenclature-citation-list><tp:nomenclature-citation><tp:taxon-name><tp:taxon-name-part taxon-name-part-type="genus">Scolytus</tp:taxon-name-part> <tp:taxon-name-part taxon-name-part-type="species">obelus</tp:taxon-name-part></tp:taxon-name><comment> Wood, 1962: 81.</comment></tp:nomenclature-citation></tp:nomenclature-citation-list></tp:nomenclature><tp:treatment-sec sec-type="Diagnosis"><title>Diagnosis.</title><p>Both sexes of <italic><tp:taxon-name><tp:taxon-name-part taxon-name-part-type="genus">Scolytus</tp:taxon-name-part> <tp:taxon-name-part taxon-name-part-type="species">obelus</tp:taxon-name-part></tp:taxon-name></italic> strongly resemble <italic><tp:taxon-name><tp:taxon-name-part taxon-name-part-type="genus">Scolytus</tp:taxon-name-part> <tp:taxon-name-part taxon-name-part-type="species">praeceps</tp:taxon-name-part></tp:taxon-name></italic> and are distinguished by the presence of a small median denticle on the apical margin of ventrite 2.</p></tp:treatment-sec><tp:treatment-sec sec-type="Description (male)"><title>Description (male).</title><p>1.8–2.9 mm long (mean = 2.2 mm; n = 20); 2.1–2.9 times as long as wide. Color red brown to dark red-brown, antennae brown. Pronotum typically darker than elytra.</p><p><italic>Head.</italic> Epistoma weakly emarginate; epistomal process weakly developed, low; median area above mandibles bearing dense patch of long, yellow, hair-like setae. Frons appearing convex when viewed laterally, slightly transversely impressed just above epistoma; moderately, coarsely aciculate-punctate; aciculations converging at epistoma; punctures small, coarse; moderately, uniformly, covered by long, fine, yellow, erect hair-like setae, these longer than width of midpoint of eye. Antennal scape short, elongate; club flattened, ovoid, setose with partial septum, three arcuate sutures visible.</p><p><italic>Pronotum</italic> wider than long; apical margin broadly rounded, median area between eyes lined with scales; sides distinctly arcuate, strongly constricted near apex, forming a weak transverse impression near apical margin; surface smooth, shining, punctures on disc fine, shallow, moderately abundant, larger and more abundant laterally and on apical constriction; apical and anterolateral margins bearing sparse, erect, yellow, hair-like setae; base weakly bisinuate.</p><p><italic>Elytra</italic> with sides sub-parallel on apical half, narrowing to subquadrate, weakly serrate apex; apex weakly emarginated at suture. Margin of apical edge bearing large, coarse punctures. Disc glabrous, smooth, shining; interstriae not impressed, more than twice width of striae, punctures uniseriate, smaller than those of striae; striae not impressed. Declivity bearing sparse, short, erect yellow setae. Metepimeron half-length of metanepisternum.</p><p><italic>Venter.</italic> Apical margin of ventrite 1 strongly, acutely produced, forming lip along base of ventrite 2, basal margin of ventrite 2 appearing impressed. Apical margin of ventrite 1 weakly elevated above base of ventrite 2. Ventrite 2 nearly perpendicular to ventrite 1; surface shagreened, dull, finely punctate; punctures small, fine, shallow, punctures varying in size, larger and more abundant near basal margin; surface weakly concave; apical margin armed with acute median denticle; setae short, recumbent, about three times that of a puncture in length; lateral margins of ventrites 2–3 and ventrite 4 unarmed. Ventrite 5 carinate ridge closer to apical margin of segment; length of ventrite 5 equal to combined lengths of ventrites 3 and 4; setal patch and median depression absent.</p><fig id="F41" position="float" orientation="portrait"><label>Figure 41.</label><caption><p><italic><tp:taxon-name><tp:taxon-name-part taxon-name-part-type="genus">Scolytus</tp:taxon-name-part> <tp:taxon-name-part taxon-name-part-type="species">obelus</tp:taxon-name-part></tp:taxon-name></italic> <bold>A</bold> dorsal male habitus <bold>B</bold> lateral male habitus <bold>C</bold> male frons <bold>D</bold> male frons oblique <bold>E</bold> male venter <bold>F</bold> male venter oblique <bold>G</bold> dorsal female habitus <bold>H</bold> lateral female habitus <bold>I</bold> female frons <bold>J</bold> female frons oblique <bold>K</bold> female venter <bold>L</bold> female venter oblique.</p></caption><graphic xmlns:xlink="http://www.w3.org/1999/xlink" xlink:href="zookeys-450-001-g041.jpg" position="float" orientation="portrait" xlink:type="simple" id="oo_33394.jpg"/></fig></tp:treatment-sec><tp:treatment-sec sec-type="Female"><title>Female.</title><p>1.7–3.0 mm long (mean = 2.3 mm; n = 20); 2.0–2.7 times as long as wide. Similar to male except epistoma feebly emarginate, epistomal process absent, frons convex when viewed laterally, weakly aciculate, setae sparser, shorter, less than width of eye; weakly transversely impressed between inner apices of eyes. Apical margin of ventrite 1 moderately elevated above base of ventrite 2. Second ventrite armed with median tumescence or minute denticle.</p></tp:treatment-sec><tp:treatment-sec sec-type="Specimens examined"><title>Specimens examined.</title><p>138.</p></tp:treatment-sec><tp:treatment-sec sec-type="Type material"><title>Type material.</title><p>Holotype: male, labeled “Payson Canyon, UT, S.L Wood, 14 May 1960, <italic><tp:taxon-name><tp:taxon-name-part taxon-name-part-type="genus">Abies</tp:taxon-name-part> <tp:taxon-name-part taxon-name-part-type="species">concolor</tp:taxon-name-part></tp:taxon-name></italic>, BLNO 001271” (USNM). Paratypes <italic><tp:taxon-name><tp:taxon-name-part taxon-name-part-type="genus">Scolytus</tp:taxon-name-part> <tp:taxon-name-part taxon-name-part-type="species">obelus</tp:taxon-name-part></tp:taxon-name></italic> <bold>UNITED STATES:</bold> <bold><italic>UTAH</italic>:</bold> [<italic>Beaver Co.</italic>]: Beaver, 22.IV.1950, S.L. Wood, ex. <italic><tp:taxon-name><tp:taxon-name-part taxon-name-part-type="genus">Abies</tp:taxon-name-part> <tp:taxon-name-part taxon-name-part-type="species">concolor</tp:taxon-name-part></tp:taxon-name></italic> (USNM-4). <italic>Utah Co.</italic>: Payson Canyon, 14.V.1960, S.L. Wood, ex. <italic><tp:taxon-name><tp:taxon-name-part taxon-name-part-type="genus">Abies</tp:taxon-name-part> <tp:taxon-name-part taxon-name-part-type="species">concolor</tp:taxon-name-part></tp:taxon-name></italic> (USNM-6), 25.VI.1962 (USNM-2).</p></tp:treatment-sec><tp:treatment-sec sec-type="Non-type material"><title>Non-type material.</title><p><bold>United States:</bold> <bold><italic>Arizona</italic>:</bold> <italic>Coconino Co.</italic>: Coconino National Forest, Arizona Snow Bowl, <named-content xmlns:xlink="http://www.w3.org/1999/xlink" content-type="dwc:verbatimCoordinates" xlink:type="simple">N35°19.593', W111°42.681'</named-content>, 9230 ft, 27.V.2010, S.M. Smith, ex. <italic><tp:taxon-name><tp:taxon-name-part taxon-name-part-type="genus">Abies</tp:taxon-name-part> <tp:taxon-name-part taxon-name-part-type="species">lasiocarpa</tp:taxon-name-part></tp:taxon-name></italic> [var. <italic>arizonica</italic>] (MSUC-62). Jacob Lake, 12 mi S., 31.V.1969, W. Harwood, ex. <italic><tp:taxon-name><tp:taxon-name-part taxon-name-part-type="genus">Abies</tp:taxon-name-part> <tp:taxon-name-part taxon-name-part-type="species">concolor</tp:taxon-name-part></tp:taxon-name></italic> branch (USNM-4). <italic>Graham Co.</italic>: Pinaleno Mountains, 15.VII.1968, D.E. Bright, ex. <italic><tp:taxon-name><tp:taxon-name-part taxon-name-part-type="genus">Pseudotsuga</tp:taxon-name-part> <tp:taxon-name-part taxon-name-part-type="species">menziesii</tp:taxon-name-part></tp:taxon-name></italic> (DEBC-3). [Coronado National Forest], [Pinaleno Mountains], Mount Graham, Hospital Flat, 9050 ft, 19.VIII.1952, H.B. Leech, J.W. Green (CASC-1), 8950 ft, 3.VIII.1965, H.B. Leech (CASC-5). <italic>Yavapai Co.</italic>: Prescott, 1 mi S., 3.VIII.1962, S.L. W[ood] (USNM-1). Prescott, 9 mi S., 5 mi E., 7800 ft, 5.VI.1969, W. Harwood, ex. <italic><tp:taxon-name><tp:taxon-name-part taxon-name-part-type="genus">Abies</tp:taxon-name-part> <tp:taxon-name-part taxon-name-part-type="species">concolor</tp:taxon-name-part></tp:taxon-name></italic> (USNM-6). [<italic>Unspecified County</italic>]: Santa Catalina Mountains, 8500 ft, 31.V.1969 (DEBC-1, FSCA-4). <bold><italic>COLORADO</italic>:</bold> <italic>Costilla Co.</italic>: near Fort Garland, Forbes Trinchera Ranch, VII-VIII.1976, D. Leatherman, ex. white fir [= <italic><tp:taxon-name><tp:taxon-name-part taxon-name-part-type="genus">Abies</tp:taxon-name-part> <tp:taxon-name-part taxon-name-part-type="species">concolor</tp:taxon-name-part></tp:taxon-name></italic>] (CSUC-4). <italic>Huerfano Co.</italic>: near Red Wing, 16.VII.1975, D. Leatherman, ex. white fir [= <italic><tp:taxon-name><tp:taxon-name-part taxon-name-part-type="genus">Abies</tp:taxon-name-part> <tp:taxon-name-part taxon-name-part-type="species">concolor</tp:taxon-name-part></tp:taxon-name></italic>] (CSUC-2). <bold><italic>NEVADA</italic>:</bold> <italic>Clark Co.</italic>: Mary Jane Falls, 7900 ft, 11.VI.1969, Harwood, ex. <italic><tp:taxon-name><tp:taxon-name-part taxon-name-part-type="genus">Abies</tp:taxon-name-part> <tp:taxon-name-part taxon-name-part-type="species">concolor</tp:taxon-name-part></tp:taxon-name></italic> (USNM-7). [<italic>White Pine Co.</italic>]: Baker, S9 T13N R69E, Mount Diablo Meridian, 17.V.1917, T.O. Thatcher, ex. <italic><tp:taxon-name><tp:taxon-name-part taxon-name-part-type="genus">Abies</tp:taxon-name-part> <tp:taxon-name-part taxon-name-part-type="species">lasiocarpa</tp:taxon-name-part></tp:taxon-name></italic>, LCNM 39-12 (CSUC-8, USNM-1, WFBM-1). Mount Wheeler, 19.VIII.1974, S.L. Wood, ex. <italic><tp:taxon-name><tp:taxon-name-part taxon-name-part-type="genus">Abies</tp:taxon-name-part> <tp:taxon-name-part taxon-name-part-type="species">concolor</tp:taxon-name-part></tp:taxon-name></italic> (USNM-9). <bold><italic>NEW MEXICO</italic>:</bold> [<italic>Otero Co.</italic>]: Cloudcroft, 14-26.VII.[19]49, W.B.R. Stromberg, ex. fir tree [= <italic><tp:taxon-name><tp:taxon-name-part taxon-name-part-type="genus">Abies</tp:taxon-name-part></tp:taxon-name></italic> sp.] (USNM-1). [<italic>Unspecified County</italic>]: Sandia Mountains, 8090 ft, 29.V.1969, S.L. W[ood], ex. <italic><tp:taxon-name><tp:taxon-name-part taxon-name-part-type="genus">Abies</tp:taxon-name-part> <tp:taxon-name-part taxon-name-part-type="species">concolor</tp:taxon-name-part></tp:taxon-name></italic> (USNM-3), 30.V.1969 (USNM-9). <bold><italic>UTAH</italic>:</bold> <italic>Utah Co.</italic>: Provo, Payson Canyon, VIII.1964, ex. <italic><tp:taxon-name><tp:taxon-name-part taxon-name-part-type="genus">Abies</tp:taxon-name-part> <tp:taxon-name-part taxon-name-part-type="species">concolor</tp:taxon-name-part></tp:taxon-name></italic> (EMEC-4). [<italic>Unspecified County</italic>]: Bryce Canyon National Park, Hopk. U.S. 35-043, 11.VII.1952, R. Washburn, ex. <italic><tp:taxon-name><tp:taxon-name-part taxon-name-part-type="genus">Abies</tp:taxon-name-part> <tp:taxon-name-part taxon-name-part-type="species">concolor</tp:taxon-name-part></tp:taxon-name></italic> (EMEC-2).</p></tp:treatment-sec><tp:treatment-sec sec-type="Distribution"><title>Distribution.</title><p>UNITED STATES: Arizona, Colorado, Nevada, New Mexico, Utah (Fig. <xref ref-type="fig" rid="F27">27</xref>).</p></tp:treatment-sec><tp:treatment-sec sec-type="Hosts"><title>Hosts.</title><p><italic><tp:taxon-name><tp:taxon-name-part taxon-name-part-type="genus">Abies</tp:taxon-name-part> <tp:taxon-name-part taxon-name-part-type="species">concolor</tp:taxon-name-part></tp:taxon-name></italic> (Gord. &amp; Glend.) Lindl. ex Hildebr. (white fir) and <tp:taxon-name><tp:taxon-name-part taxon-name-part-type="genus">Abies</tp:taxon-name-part> <tp:taxon-name-part taxon-name-part-type="species">lasiocarpa</tp:taxon-name-part> <tp:taxon-name-part taxon-name-part-type="infraspecific-rank">var.</tp:taxon-name-part> <tp:taxon-name-part taxon-name-part-type="variety">arizonica</tp:taxon-name-part></tp:taxon-name> (Merriam) Lemmon (corkbark fir). Incidental host: <italic><tp:taxon-name><tp:taxon-name-part taxon-name-part-type="genus">Pseudotsuga</tp:taxon-name-part> <tp:taxon-name-part taxon-name-part-type="species">menziesii</tp:taxon-name-part></tp:taxon-name></italic>.</p></tp:treatment-sec><tp:treatment-sec sec-type="Biology"><title>Biology.</title><p><italic><tp:taxon-name><tp:taxon-name-part taxon-name-part-type="genus">Scolytus</tp:taxon-name-part> <tp:taxon-name-part taxon-name-part-type="species">obelus</tp:taxon-name-part></tp:taxon-name></italic> is an uncommonly encountered species. The species prefers to colonize the limbs, tops and slash of its host. Infested material ranges from 3.0–10.0 cm in diameter (<xref ref-type="bibr" rid="B148">Wood 1982</xref>).</p><p>The adult gallery contains two egg galleries that branch from the central nuptial chamber. One egg gallery extends from the nuptial chamber perpendicular to the grain of wood and the second gallery extends at a 45° angle to the grain (Fig. <xref ref-type="fig" rid="F24">24</xref>). Galleries are frequently initiated near branch crotches and disguised under rough patches of bark. The adult gallery deeply scores the sapwood and lightly scores the cambium. The adult galleries range in size from 1.9–6.5 cm in length. Eggs are laid in niches on both sides of each egg gallery and larval mines radiate perpendicular to the egg gallery forming a fan shaped pattern. The larval mines gradually diverge and lightly etch the sapwood. Pupation occurs in the sapwood (<xref ref-type="bibr" rid="B42">Edson 1967</xref>).</p></tp:treatment-sec><tp:treatment-sec sec-type="Collection notes"><title>Collection notes.</title><p>The senior author collected specimens from suppressed 2.0–4.0 cm diameter branches of <tp:taxon-name><tp:taxon-name-part taxon-name-part-type="genus">Abies</tp:taxon-name-part> <tp:taxon-name-part taxon-name-part-type="species">lasiocarpa</tp:taxon-name-part> <tp:taxon-name-part taxon-name-part-type="infraspecific-rank">var.</tp:taxon-name-part> <tp:taxon-name-part taxon-name-part-type="variety">arizonica</tp:taxon-name-part></tp:taxon-name> that had been girdled at the base by porcupines. Needles of infested branches were pale green to yellow.</p></tp:treatment-sec><tp:treatment-sec sec-type="Remarks"><title>Remarks.</title><p>This species is sister to <italic><tp:taxon-name><tp:taxon-name-part taxon-name-part-type="genus">Scolytus</tp:taxon-name-part> <tp:taxon-name-part taxon-name-part-type="species">praeceps</tp:taxon-name-part></tp:taxon-name></italic> and is very similar both in morphology and gallery architecture. Interspecific divergence in COI nucleotide difference between these two taxa is quite large and averages 10.36% (Table <xref ref-type="table" rid="T7">7</xref>).</p><!--PageBreak--></tp:treatment-sec><tp:treatment-sec><!--Section generated to contain objects referenced in tp:taxon-treatment.--><fig id="F29" position="float" orientation="portrait"><label>Figure 29.</label><caption><p><italic><tp:taxon-name><tp:taxon-name-part taxon-name-part-type="genus">Scolytus</tp:taxon-name-part> <tp:taxon-name-part taxon-name-part-type="species">dentatus</tp:taxon-name-part></tp:taxon-name></italic>, <italic><tp:taxon-name><tp:taxon-name-part taxon-name-part-type="genus">Scolytus</tp:taxon-name-part> <tp:taxon-name-part taxon-name-part-type="species">fiskei</tp:taxon-name-part></tp:taxon-name></italic>, <italic><tp:taxon-name><tp:taxon-name-part taxon-name-part-type="genus">Scolytus</tp:taxon-name-part> <tp:taxon-name-part taxon-name-part-type="species">laricis</tp:taxon-name-part></tp:taxon-name></italic>, <italic><tp:taxon-name><tp:taxon-name-part taxon-name-part-type="genus">Scolytus</tp:taxon-name-part> <tp:taxon-name-part taxon-name-part-type="species">monticolae</tp:taxon-name-part></tp:taxon-name></italic>, <italic><tp:taxon-name><tp:taxon-name-part taxon-name-part-type="genus">Scolytus</tp:taxon-name-part> <tp:taxon-name-part taxon-name-part-type="species">obelus</tp:taxon-name-part></tp:taxon-name></italic>, <italic><tp:taxon-name><tp:taxon-name-part taxon-name-part-type="genus">Scolytus</tp:taxon-name-part> <tp:taxon-name-part taxon-name-part-type="species">oregoni</tp:taxon-name-part></tp:taxon-name></italic> and <italic><tp:taxon-name><tp:taxon-name-part taxon-name-part-type="genus">Scolytus</tp:taxon-name-part> <tp:taxon-name-part taxon-name-part-type="species">piceae</tp:taxon-name-part></tp:taxon-name></italic> venters (from <xref ref-type="bibr" rid="B42">Edson 1967</xref>).</p></caption><graphic xmlns:xlink="http://www.w3.org/1999/xlink" xlink:href="zookeys-450-001-g029.jpg" position="float" orientation="portrait" xlink:type="simple" id="oo_33382.jpg"/></fig><fig id="F27" position="float" orientation="portrait"><label>Figure 27.</label><caption><p><italic><tp:taxon-name><tp:taxon-name-part taxon-name-part-type="genus">Scolytus</tp:taxon-name-part> <tp:taxon-name-part taxon-name-part-type="species">aztecus</tp:taxon-name-part></tp:taxon-name></italic> and <italic><tp:taxon-name><tp:taxon-name-part taxon-name-part-type="genus">Scolytus</tp:taxon-name-part> <tp:taxon-name-part taxon-name-part-type="species">obelus</tp:taxon-name-part></tp:taxon-name></italic> distribution map.</p></caption><graphic xmlns:xlink="http://www.w3.org/1999/xlink" xlink:href="zookeys-450-001-g027.jpg" position="float" orientation="portrait" xlink:type="simple" id="oo_33380.jpg"/></fig><fig id="F24" position="float" orientation="portrait"><label>Figure 24.</label><caption><p>Galleries of conifer-feeding <italic><tp:taxon-name><tp:taxon-name-part taxon-name-part-type="genus">Scolytus</tp:taxon-name-part></tp:taxon-name></italic>, from <xref ref-type="bibr" rid="B42">Edson 1967</xref>.</p></caption><graphic xmlns:xlink="http://www.w3.org/1999/xlink" xlink:href="zookeys-450-001-g024.jpg" position="float" orientation="portrait" xlink:type="simple" id="oo_33377.jpg"/></fig><table-wrap id="T7" position="float" orientation="portrait"><label>Table 7.</label><caption><p>Interspecific differences among genes expressed as the proportion of sites differing among sister taxa.</p></caption><table rules="all"><tbody><tr><th rowspan="1" colspan="1"/><th rowspan="1" colspan="8">Gene</th></tr><tr><th rowspan="1" colspan="1"/><th rowspan="1" colspan="2">COI</th><th rowspan="1" colspan="2">28S</th><th rowspan="1" colspan="2">CAD</th><th rowspan="1" colspan="2">ArgK</th></tr><tr><th rowspan="1" colspan="1">Species</th><th rowspan="1" colspan="1">Range</th><th rowspan="1" colspan="1">Average</th><th rowspan="1" colspan="1">Range</th><th rowspan="1" colspan="1">Average</th><th rowspan="1" colspan="1">Range</th><th rowspan="1" colspan="1">Average</th><th rowspan="1" colspan="1">Range</th><th rowspan="1" colspan="1">Average</th></tr><tr><td rowspan="1" colspan="1"><italic><tp:taxon-name><tp:taxon-name-part taxon-name-part-type="genus">Scolytus</tp:taxon-name-part> <tp:taxon-name-part taxon-name-part-type="species">aztecus</tp:taxon-name-part></tp:taxon-name></italic> vs. <italic><tp:taxon-name><tp:taxon-name-part taxon-name-part-type="genus">Scolytus</tp:taxon-name-part> <tp:taxon-name-part taxon-name-part-type="species">ventralis</tp:taxon-name-part></tp:taxon-name></italic></td><td rowspan="1" colspan="1">N/A</td><td rowspan="1" colspan="1">N/A</td><td rowspan="1" colspan="1">0–0.0025</td><td rowspan="1" colspan="1">0.0020</td><td rowspan="1" colspan="1">0.0047–0.0088</td><td rowspan="1" colspan="1">0.0067</td><td rowspan="1" colspan="1">0.0119–0.0133</td><td rowspan="1" colspan="1">0.0128</td></tr><tr><td rowspan="1" colspan="1"><italic><tp:taxon-name><tp:taxon-name-part taxon-name-part-type="genus">Scolytus</tp:taxon-name-part> <tp:taxon-name-part taxon-name-part-type="species">fagi</tp:taxon-name-part></tp:taxon-name></italic> vs. <italic><tp:taxon-name><tp:taxon-name-part taxon-name-part-type="genus">Scolytus</tp:taxon-name-part> <tp:taxon-name-part taxon-name-part-type="species">muticus</tp:taxon-name-part></tp:taxon-name></italic></td><td rowspan="1" colspan="1">0.1317–0.1382</td><td rowspan="1" colspan="1">0.1361</td><td rowspan="1" colspan="1">0.0176–0.0251</td><td rowspan="1" colspan="1">0.0201</td><td rowspan="1" colspan="1">0.0171–0.208</td><td rowspan="1" colspan="1">0.0190</td><td rowspan="1" colspan="1">0.0267</td><td rowspan="1" colspan="1">0.0267</td></tr><tr><td rowspan="1" colspan="1"><italic><tp:taxon-name><tp:taxon-name-part taxon-name-part-type="genus">Scolytus</tp:taxon-name-part> <tp:taxon-name-part taxon-name-part-type="species">fagi</tp:taxon-name-part></tp:taxon-name></italic> vs. <italic><tp:taxon-name><tp:taxon-name-part taxon-name-part-type="genus">Scolytus</tp:taxon-name-part> <tp:taxon-name-part taxon-name-part-type="species">quadrispinosus</tp:taxon-name-part></tp:taxon-name></italic></td><td rowspan="1" colspan="1">0.1789–0.1821</td><td rowspan="1" colspan="1">0.1801</td><td rowspan="1" colspan="1">0.0528</td><td rowspan="1" colspan="1">0.0528</td><td rowspan="1" colspan="1">0.0531–0.0533</td><td rowspan="1" colspan="1">0.0532</td><td rowspan="1" colspan="1">0.0533–0.0549</td><td rowspan="1" colspan="1">0.0541</td></tr><tr><td rowspan="1" colspan="1"><italic><tp:taxon-name><tp:taxon-name-part taxon-name-part-type="genus">Scolytus</tp:taxon-name-part> <tp:taxon-name-part taxon-name-part-type="species">fiskei</tp:taxon-name-part></tp:taxon-name></italic> vs. <italic><tp:taxon-name><tp:taxon-name-part taxon-name-part-type="genus">Scolytus</tp:taxon-name-part> <tp:taxon-name-part taxon-name-part-type="species">laricis</tp:taxon-name-part></tp:taxon-name></italic></td><td rowspan="1" colspan="1">0–0.0297</td><td rowspan="1" colspan="1">0.0143</td><td rowspan="1" colspan="1">0</td><td rowspan="1" colspan="1">0</td><td rowspan="1" colspan="1">0–0.0128</td><td rowspan="1" colspan="1">0.0051</td><td rowspan="1" colspan="1">0.0029–0.0072</td><td rowspan="1" colspan="1">0.0051</td></tr><tr><td rowspan="1" colspan="1"><italic><tp:taxon-name><tp:taxon-name-part taxon-name-part-type="genus">Scolytus</tp:taxon-name-part> <tp:taxon-name-part taxon-name-part-type="species">fiskei</tp:taxon-name-part></tp:taxon-name></italic> vs. <italic><tp:taxon-name><tp:taxon-name-part taxon-name-part-type="genus">Scolytus</tp:taxon-name-part> <tp:taxon-name-part taxon-name-part-type="species">piceae</tp:taxon-name-part></tp:taxon-name></italic></td><td rowspan="1" colspan="1">0–0.0.028</td><td rowspan="1" colspan="1">0.0109</td><td rowspan="1" colspan="1">0.0025–0.0049</td><td rowspan="1" colspan="1">0.0031</td><td rowspan="1" colspan="1">0.0065–0.0234</td><td rowspan="1" colspan="1">0.0096</td><td rowspan="1" colspan="1">0.0130–0.0159</td><td rowspan="1" colspan="1">0.0145</td></tr><tr><td rowspan="1" colspan="1"><italic><tp:taxon-name><tp:taxon-name-part taxon-name-part-type="genus">Scolytus</tp:taxon-name-part> <tp:taxon-name-part taxon-name-part-type="species">fiskei</tp:taxon-name-part></tp:taxon-name></italic> vs. <italic><tp:taxon-name><tp:taxon-name-part taxon-name-part-type="genus">Scolytus</tp:taxon-name-part> <tp:taxon-name-part taxon-name-part-type="species">unispinosus</tp:taxon-name-part></tp:taxon-name></italic></td><td rowspan="1" colspan="1">0.0331–0.0520</td><td rowspan="1" colspan="1">0.043</td><td rowspan="1" colspan="1">0</td><td rowspan="1" colspan="1">0</td><td rowspan="1" colspan="1">0–0.0149</td><td rowspan="1" colspan="1">0.0074</td><td rowspan="1" colspan="1">0–0.0072</td><td rowspan="1" colspan="1">0.0043</td></tr><tr><td rowspan="1" colspan="1"><italic><tp:taxon-name><tp:taxon-name-part taxon-name-part-type="genus">Scolytus</tp:taxon-name-part> <tp:taxon-name-part taxon-name-part-type="species">laricis</tp:taxon-name-part></tp:taxon-name></italic> vs. <italic><tp:taxon-name><tp:taxon-name-part taxon-name-part-type="genus">Scolytus</tp:taxon-name-part> <tp:taxon-name-part taxon-name-part-type="species">piceae</tp:taxon-name-part></tp:taxon-name></italic></td><td rowspan="1" colspan="1">0–0.0179</td><td rowspan="1" colspan="1">0.0151</td><td rowspan="1" colspan="1">0.0025–0.0052</td><td rowspan="1" colspan="1">0.0032</td><td rowspan="1" colspan="1">0.0043–0.0149</td><td rowspan="1" colspan="1">0.0138</td><td rowspan="1" colspan="1">0.013–0.0145</td><td rowspan="1" colspan="1">0.01375</td></tr><tr><td rowspan="1" colspan="1"><italic><tp:taxon-name><tp:taxon-name-part taxon-name-part-type="genus">Scolytus</tp:taxon-name-part> <tp:taxon-name-part taxon-name-part-type="species">laricis</tp:taxon-name-part></tp:taxon-name></italic> vs. <italic><tp:taxon-name><tp:taxon-name-part taxon-name-part-type="genus">Scolytus</tp:taxon-name-part> <tp:taxon-name-part taxon-name-part-type="species">unispinosus</tp:taxon-name-part></tp:taxon-name></italic></td><td rowspan="1" colspan="1">0.0397–0.0520</td><td rowspan="1" colspan="1">0.046</td><td rowspan="1" colspan="1">0</td><td rowspan="1" colspan="1">0</td><td rowspan="1" colspan="1">0.0043–0.0093</td><td rowspan="1" colspan="1">0.007</td><td rowspan="1" colspan="1">0–0.0043</td><td rowspan="1" colspan="1">0.0024</td></tr><tr><td rowspan="1" colspan="1"><italic><tp:taxon-name><tp:taxon-name-part taxon-name-part-type="genus">Scolytus</tp:taxon-name-part> <tp:taxon-name-part taxon-name-part-type="species">monticolae</tp:taxon-name-part></tp:taxon-name></italic> vs. <italic><tp:taxon-name><tp:taxon-name-part taxon-name-part-type="genus">Scolytus</tp:taxon-name-part> <tp:taxon-name-part taxon-name-part-type="species">oregoni</tp:taxon-name-part></tp:taxon-name></italic></td><td rowspan="1" colspan="1">0.0390–0.0396</td><td rowspan="1" colspan="1">0.0393</td><td rowspan="1" colspan="1">0.0025</td><td rowspan="1" colspan="1">0.0025</td><td rowspan="1" colspan="1">N/A</td><td rowspan="1" colspan="1">N/A</td><td rowspan="1" colspan="1">0.0043–0.0046</td><td rowspan="1" colspan="1">0.0045</td></tr><tr><td rowspan="1" colspan="1"><italic><tp:taxon-name><tp:taxon-name-part taxon-name-part-type="genus">Scolytus</tp:taxon-name-part> <tp:taxon-name-part taxon-name-part-type="species">monticolae</tp:taxon-name-part></tp:taxon-name></italic> vs. <italic><tp:taxon-name><tp:taxon-name-part taxon-name-part-type="genus">Scolytus</tp:taxon-name-part> <tp:taxon-name-part taxon-name-part-type="species">reflexus</tp:taxon-name-part></tp:taxon-name></italic></td><td rowspan="1" colspan="1">0.0765–0.0846</td><td rowspan="1" colspan="1">0.0798</td><td rowspan="1" colspan="1">0.0025–0.0049</td><td rowspan="1" colspan="1">0.0031</td><td rowspan="1" colspan="1">N/A</td><td rowspan="1" colspan="1">N/A</td><td rowspan="1" colspan="1">0.0072–0.0087</td><td rowspan="1" colspan="1">0.0077</td></tr><tr><td rowspan="1" colspan="1"><italic><tp:taxon-name><tp:taxon-name-part taxon-name-part-type="genus">Scolytus</tp:taxon-name-part> <tp:taxon-name-part taxon-name-part-type="species">monticolae</tp:taxon-name-part></tp:taxon-name></italic> vs. <italic><tp:taxon-name><tp:taxon-name-part taxon-name-part-type="genus">Scolytus</tp:taxon-name-part> <tp:taxon-name-part taxon-name-part-type="species">tsugae</tp:taxon-name-part></tp:taxon-name></italic></td><td rowspan="1" colspan="1">0.0380–0.0413</td><td rowspan="1" colspan="1">0.0398</td><td rowspan="1" colspan="1">0.0025</td><td rowspan="1" colspan="1">0.0025</td><td rowspan="1" colspan="1">N/A</td><td rowspan="1" colspan="1">N/A</td><td rowspan="1" colspan="1">0.0185</td><td rowspan="1" colspan="1">0.0185</td></tr><tr><td rowspan="1" colspan="1"><italic><tp:taxon-name><tp:taxon-name-part taxon-name-part-type="genus">Scolytus</tp:taxon-name-part> <tp:taxon-name-part taxon-name-part-type="species">muticus</tp:taxon-name-part></tp:taxon-name></italic> vs. <italic><tp:taxon-name><tp:taxon-name-part taxon-name-part-type="genus">Scolytus</tp:taxon-name-part> <tp:taxon-name-part taxon-name-part-type="species">quadrispinosus</tp:taxon-name-part></tp:taxon-name></italic></td><td rowspan="1" colspan="1">0.1626–0.1691</td><td rowspan="1" colspan="1">0.1659</td><td rowspan="1" colspan="1">0.0500–0.0575</td><td rowspan="1" colspan="1">0.0525</td><td rowspan="1" colspan="1">0.0488–0.0532</td><td rowspan="1" colspan="1">0.0510</td><td rowspan="1" colspan="1">0.0522–0.0552</td><td rowspan="1" colspan="1">0.0537</td></tr><tr><td rowspan="1" colspan="1"><italic><tp:taxon-name><tp:taxon-name-part taxon-name-part-type="genus">Scolytus</tp:taxon-name-part> <tp:taxon-name-part taxon-name-part-type="species">obelus</tp:taxon-name-part></tp:taxon-name></italic> vs. <italic><tp:taxon-name><tp:taxon-name-part taxon-name-part-type="genus">Scolytus</tp:taxon-name-part> <tp:taxon-name-part taxon-name-part-type="species">praeceps</tp:taxon-name-part></tp:taxon-name></italic></td><td rowspan="1" colspan="1">0.0934–0.1089</td><td rowspan="1" colspan="1">0.1036</td><td rowspan="1" colspan="1">0.0025</td><td rowspan="1" colspan="1">0.0025</td><td rowspan="1" colspan="1">0.0021</td><td rowspan="1" colspan="1">0.0021</td><td rowspan="1" colspan="1">0.0052–0.0103</td><td rowspan="1" colspan="1">0.0089</td></tr><tr><td rowspan="1" colspan="1"><italic><tp:taxon-name><tp:taxon-name-part taxon-name-part-type="genus">Scolytus</tp:taxon-name-part> <tp:taxon-name-part taxon-name-part-type="species">oregoni</tp:taxon-name-part></tp:taxon-name></italic> vs. <italic><tp:taxon-name><tp:taxon-name-part taxon-name-part-type="genus">Scolytus</tp:taxon-name-part> <tp:taxon-name-part taxon-name-part-type="species">tsugae</tp:taxon-name-part></tp:taxon-name></italic></td><td rowspan="1" colspan="1">0.0098–0.0179</td><td rowspan="1" colspan="1">0.0131</td><td rowspan="1" colspan="1">0.0000</td><td rowspan="1" colspan="1">0.0000</td><td rowspan="1" colspan="1">0.0064–0.0142</td><td rowspan="1" colspan="1">0.0103</td><td rowspan="1" colspan="1">0.0155–0.0169</td><td rowspan="1" colspan="1">0.0162</td></tr><tr><td rowspan="1" colspan="1"><italic><tp:taxon-name><tp:taxon-name-part taxon-name-part-type="genus">Scolytus</tp:taxon-name-part> <tp:taxon-name-part taxon-name-part-type="species">robustus</tp:taxon-name-part></tp:taxon-name></italic> vs. <italic><tp:taxon-name><tp:taxon-name-part taxon-name-part-type="genus">Scolytus</tp:taxon-name-part> <tp:taxon-name-part taxon-name-part-type="species">subscaber</tp:taxon-name-part></tp:taxon-name></italic></td><td rowspan="1" colspan="1">0.0791–0.1041</td><td rowspan="1" colspan="1">0.0902</td><td rowspan="1" colspan="1">0.0025–0.0099</td><td rowspan="1" colspan="1">0.0066</td><td rowspan="1" colspan="1">0.0150–0.0194</td><td rowspan="1" colspan="1">0.0172</td><td rowspan="1" colspan="1">0.0089–0.01231</td><td rowspan="1" colspan="1">0.0107</td></tr><tr><td rowspan="1" colspan="1"><italic><tp:taxon-name><tp:taxon-name-part taxon-name-part-type="genus">Scolytus</tp:taxon-name-part> <tp:taxon-name-part taxon-name-part-type="species">rugulosus</tp:taxon-name-part></tp:taxon-name></italic> vs. <italic><tp:taxon-name><tp:taxon-name-part taxon-name-part-type="genus">Scolytus</tp:taxon-name-part> <tp:taxon-name-part taxon-name-part-type="species">sinopiceus</tp:taxon-name-part></tp:taxon-name></italic></td><td rowspan="1" colspan="1">0.1260–0.1366</td><td rowspan="1" colspan="1">0.1320</td><td rowspan="1" colspan="1">0.0099–0.0149</td><td rowspan="1" colspan="1">0.0120</td><td rowspan="1" colspan="1">0.0336–0.0414</td><td rowspan="1" colspan="1">0.0370</td><td rowspan="1" colspan="1">0.0135–0.0245</td><td rowspan="1" colspan="1">0.0204</td></tr></tbody></table></table-wrap></tp:treatment-sec><ref-list><ref id="B42"><mixed-citation xmlns:xlink="http://www.w3.org/1999/xlink" xlink:type="simple"><person-group><name name-style="western"><surname>Edson</surname><given-names>LJ</given-names></name></person-group> (<year>1967</year>) <source>An annotated and illustrated key to the species of the genus <italic><tp:taxon-name><tp:taxon-name-part taxon-name-part-type="genus">Scolytus</tp:taxon-name-part></tp:taxon-name></italic> (<tp:taxon-name><tp:taxon-name-part taxon-name-part-type="order">Coleoptera</tp:taxon-name-part></tp:taxon-name>, <tp:taxon-name><tp:taxon-name-part taxon-name-part-type="family">Scolytidae</tp:taxon-name-part></tp:taxon-name>) attacking coniferous trees of the Nearctic region.</source><publisher-name>Unpublished thesis</publisher-name>, <publisher-loc>Humboldt State College, California</publisher-loc>, <size units="page">62 pp</size>.</mixed-citation></ref><ref id="B148"><mixed-citation xmlns:xlink="http://www.w3.org/1999/xlink" xlink:type="simple"><person-group><name name-style="western"><surname>Wood</surname><given-names>SL</given-names></name></person-group> (<year>1982</year>) <article-title>The bark and ambrosia beetles of North and Central America (<tp:taxon-name><tp:taxon-name-part taxon-name-part-type="order">Coleoptera</tp:taxon-name-part></tp:taxon-name>: <tp:taxon-name><tp:taxon-name-part taxon-name-part-type="family">Scolytidae</tp:taxon-name-part></tp:taxon-name>), a taxonomic monograph.</article-title><source>Great Basin Naturalist Memoirs</source><volume>8</volume>: <fpage>1</fpage>–<lpage>1359</lpage>.</mixed-citation></ref></ref-list></tp:taxon-treatment>
