# Supplementary material for: A taxonomic monograph of Nearctic Scolytus Geoffroy (Coleoptera, Curculionidae, Scolytinae)
Source: Zookeys. 2014 Oct 29;(450):1–182. doi: 10.3897/zookeys.450.7452 (PMC4233402; doi:10.3897/zookeys.450.7452)
Supplement: XML Treatment for Scolytus oregoni [file zookeys.450.7452-treatment17.xml]

<!DOCTYPE tp:taxon-treatment
  PUBLIC "-//TaxonX//DTD Taxonomic Treatment Publishing DTD v0 20100105//EN" "tax-treatment-NSO.dtd">
<tp:taxon-treatment xmlns:tp="http://www.plazi.org/taxpub"><tp:treatment-meta><kwd-group><label>Taxon classification</label><kwd><named-content content-type="kingdom">Animalia</named-content></kwd><kwd><named-content content-type="order">Coleoptera</named-content></kwd><kwd><named-content content-type="family">Curculionidae</named-content></kwd></kwd-group><mixed-citation publication-type="journal"><person-group><name><surname>Smith</surname><given-names>Sarah M.</given-names></name><name><surname>Cognato</surname><given-names>Anthony I.</given-names></name></person-group><article-title>A taxonomic monograph of Nearctic <italic><tp:taxon-name><tp:taxon-name-part taxon-name-part-type="genus">Scolytus</tp:taxon-name-part></tp:taxon-name></italic> Geoffroy (<tp:taxon-name><tp:taxon-name-part taxon-name-part-type="order">Coleoptera</tp:taxon-name-part></tp:taxon-name>, <tp:taxon-name><tp:taxon-name-part taxon-name-part-type="family">Curculionidae</tp:taxon-name-part></tp:taxon-name>, <tp:taxon-name><tp:taxon-name-part taxon-name-part-type="subfamily">Scolytinae</tp:taxon-name-part></tp:taxon-name>)</article-title><source>Zookeys</source><day>29</day><month>10</month><year>2014</year><volume>2014</volume><issue>450</issue><fpage>1</fpage><lpage>182</lpage><pub-id pub-id-type="doi">10.3897/zookeys.450.7452</pub-id></mixed-citation></tp:treatment-meta><tp:nomenclature><tp:taxon-name>
                            <tp:taxon-name-part taxon-name-part-type="genus">Scolytus</tp:taxon-name-part>
                            <tp:taxon-name-part taxon-name-part-type="species">oregoni</tp:taxon-name-part>
                        </tp:taxon-name><tp:taxon-authority>Blackman, 1934</tp:taxon-authority><xref ref-type="fig" rid="F29">Figs 29</xref><xref ref-type="fig" rid="F42">, 42</xref><!--PageBreak--><!--PageBreak--><!--PageBreak--><!--PageBreak--><!--PageBreak--><!--PageBreak--><tp:nomenclature-citation-list><tp:nomenclature-citation><tp:taxon-name><tp:taxon-name-part taxon-name-part-type="genus">Scolytus</tp:taxon-name-part> <tp:taxon-name-part taxon-name-part-type="species">oregoni</tp:taxon-name-part></tp:taxon-name><comment> Blackman, 1934: 18.</comment></tp:nomenclature-citation></tp:nomenclature-citation-list></tp:nomenclature><tp:treatment-sec sec-type="Diagnosis"><title>Diagnosis.</title><p><italic><tp:taxon-name><tp:taxon-name-part taxon-name-part-type="genus">Scolytus</tp:taxon-name-part> <tp:taxon-name-part taxon-name-part-type="species">oregoni</tp:taxon-name-part></tp:taxon-name></italic> is a rather distinctive species and both sexes are readily distinguished by having the apical margin of ventrite 1 thickened and on the surface of ventrite 2 and by the unarmed ventrite 2.</p></tp:treatment-sec><tp:treatment-sec sec-type="Description (male)"><title>Description (male).</title><p>2.6–3.6 mm long (mean = 3.3 mm; n = 20); 2.0–2.4 times as long as wide. Color dark red-brown, antennae brown. Pronotum typically darker than elytra.</p><p><italic>Head.</italic> Epistoma weakly emarginate; epistomal process weakly developed; median area above mandibles bearing dense patch of long, yellow, hair-like setae. Frons appearing flattened when viewed laterally, slightly transversely impressed just above epistoma; moderately, coarsely, longitudinally aciculate-punctate; aciculations converging at epistoma; punctures sparse, small, coarse; moderately, uniformly covered by long, fine, yellow, erect, hair-like setae, these longer than width of midpoint of eye. Antennal scape short, elongate; club flattened, irregularly ovoid, setose with partial septum, two strongly arcuate sutures visible.</p><p><italic>Pronotum</italic> wider than long; apical margin broadly rounded, median area between eyes lined with scales; sides distinctly arcuate, strongly constricted near apex, forming a weak transverse impression near apical margin; surface smooth, shining, punctures on disc fine, shallow, moderately abundant, larger and more abundant laterally and on apical constriction; apical and anterolateral margins bearing sparse, erect, yellow, hair-like setae; base weakly bisinuate.</p><p><italic>Elytra</italic> with sides sub-parallel on apical half, narrowing to subquadrate, smooth apex; apex weakly emarginated at suture. Margin of apical edge bearing large, coarse punctures. Disc glabrous, smooth, shining; interstriae not impressed, more than twice width of striae, punctures uniseriate, smaller than those of striae; striae weakly impressed. Declivity bearing sparse, short, erect, yellow setae. Metepimeron less than half-length of metanepisternum.</p><p><italic>Venter.</italic> Apical margin of ventrite 1 not elevated above base of ventrite 2. Basal margin of ventrite 2 strongly thickened, lip-like; ventrite 2 nearly perpendicular to ventrite 1; surface shagreened, dull, finely punctate; punctures small, fine, shallow; surface weakly concave, weakly to strongly medially impressed just above base; apical margin unarmed; setae small, less than 1 diameter of a puncture; lateral margins of ventrites 2–3 and ventrite 4 unarmed. Ventrite 5 carinate ridge closer to apical margin of segment; length of ventrite 5 equal to combined lengths of ventrites 3 and 4; setal patch and median depression absent.</p><fig id="F42" position="float" orientation="portrait"><label>Figure 42.</label><caption><p><italic><tp:taxon-name><tp:taxon-name-part taxon-name-part-type="genus">Scolytus</tp:taxon-name-part> <tp:taxon-name-part taxon-name-part-type="species">oregoni</tp:taxon-name-part></tp:taxon-name></italic> <bold>A</bold> dorsal male habitus <bold>B</bold> lateral male habitus <bold>C</bold> male frons <bold>D</bold> male frons oblique <bold>E</bold> male venter <bold>F</bold> male venter oblique <bold>G</bold> dorsal female habitus <bold>H</bold> lateral female habitus <bold>I</bold> female frons <bold>J</bold> female frons oblique <bold>K</bold> female venter <bold>L</bold> female venter oblique.</p></caption><graphic xmlns:xlink="http://www.w3.org/1999/xlink" xlink:href="zookeys-450-001-g042.jpg" position="float" orientation="portrait" xlink:type="simple" id="oo_33395.jpg"/></fig></tp:treatment-sec><tp:treatment-sec sec-type="Female"><title>Female.</title><p>2.8–4.0 mm long (mean = 3.23 mm; n = 20); 1.6–2.7 times as long as wide. Similar to male except epistoma entire, epistomal process absent, frons convex when viewed laterally, weakly longitudinally aciculate, setae sparser, shorter, less than width of eye; weakly transversely impressed between inner apices of eyes. Second ventrite unarmed, basal margin weakly thickened.</p></tp:treatment-sec><tp:treatment-sec sec-type="Specimens examined"><title>Specimens examined.</title><p>96.</p></tp:treatment-sec><tp:treatment-sec sec-type="Type material"><title>Type material.</title><p>Holotype, male, labeled “Ashland Ore., May 20/19, Glendinning, WE Colr, <italic><tp:taxon-name><tp:taxon-name-part taxon-name-part-type="genus">Pseudotsuga</tp:taxon-name-part> <tp:taxon-name-part taxon-name-part-type="species">taxifolia</tp:taxon-name-part></tp:taxon-name></italic>, Hopk. US. 13399a, Type No. 43834 USNM” (USNM). Paratypes: <bold>UNITED STATES:</bold> <bold><italic>Oregon</italic>:</bold> [<italic>Jackson Co.</italic>]: Ashland, Hopk. U.S. 14246-C, 10.III.[19]16, P.D. Sergent, ex. <italic><tp:taxon-name><tp:taxon-name-part taxon-name-part-type="genus">Pseudotsuga</tp:taxon-name-part> <tp:taxon-name-part taxon-name-part-type="species">taxifolia</tp:taxon-name-part></tp:taxon-name></italic> (CNCI-2); II.[19]19, W.E Glendinning, Hopk. U.S. 1399-A (USNM-14).</p></tp:treatment-sec><tp:treatment-sec sec-type="Non-type material"><title>Non-type material.</title><p><bold>UNITED STATES:</bold> <bold><italic>CALIFORNIA</italic>:</bold> [<italic>Del Norte Co.</italic>]: [Six Rivers National Forest], Gasquet R.S. [= Ranger Station], Hopk. U.S. 31722-H, 10.VII. R.L. Furniss, ex. <italic><tp:taxon-name><tp:taxon-name-part taxon-name-part-type="genus">Pseudotsuga</tp:taxon-name-part> <tp:taxon-name-part taxon-name-part-type="species">taxifolia</tp:taxon-name-part></tp:taxon-name></italic> (OSAC-23). <italic>Lake Co.</italic>: Middletown, 11.XI.1959, G.M. Thomas, ex. <italic><tp:taxon-name><tp:taxon-name-part taxon-name-part-type="genus">Pseudotsuga</tp:taxon-name-part> <tp:taxon-name-part taxon-name-part-type="species">menziesii</tp:taxon-name-part></tp:taxon-name></italic> (OSAC-1). <italic>Los Angeles Co.</italic>: Angeles National Forest, Sawmill Mountain, <named-content xmlns:xlink="http://www.w3.org/1999/xlink" content-type="dwc:verbatimCoordinates" xlink:type="simple">34.6926°N, 118.5499°W</named-content>, V.28-VI.14.2007, Caterino, Chatzimanolis, ex. Lindgren trap (SBMN-4). <italic>Marin Co.</italic>: Alpine Lake, V.[19]57 (CASC-4). Mount Tamalpais 14.IX.[19]57, E.L. Smith, ex. <italic><tp:taxon-name><tp:taxon-name-part taxon-name-part-type="genus">Pseudotsuga</tp:taxon-name-part> <tp:taxon-name-part taxon-name-part-type="species">menziesii</tp:taxon-name-part></tp:taxon-name></italic> (OSAC-1). Woodacre Creek, 9.VII.1951, P.S. Bartholomew (CASC-1). <italic>Napa Co.</italic>: Angwin, 2 mi N.N.E., N. side of Howell Mountain, 1300 ft, 16.VII.1974, H.B. Leech, ex. emerged from log of <italic><tp:taxon-name><tp:taxon-name-part taxon-name-part-type="genus">Pseudotsuga</tp:taxon-name-part> <tp:taxon-name-part taxon-name-part-type="species">menziesii</tp:taxon-name-part></tp:taxon-name></italic> (CASC-1), 21.VII.1974 (CASC-4, USNM-5), 22.VII.1974 (CASC-1), 25.VII.1974 (CASC-4, USNM-1), 7.VIII.1983 (CASC-1), 12.IX.1983 (CASC-2). Callistoga, 5.X.1947, S.L. Wood, ex. <italic><tp:taxon-name><tp:taxon-name-part taxon-name-part-type="genus">Pseudotsuga</tp:taxon-name-part> <tp:taxon-name-part taxon-name-part-type="species">taxifolia</tp:taxon-name-part></tp:taxon-name></italic> (USNM-2). Mount Saint Helena, Hopk. U.S. 15401-A, F.B. Herbert, ex. <italic><tp:taxon-name><tp:taxon-name-part taxon-name-part-type="genus">Pseudotsuga</tp:taxon-name-part> <tp:taxon-name-part taxon-name-part-type="species">taxifolia</tp:taxon-name-part></tp:taxon-name></italic> (OSAC-1). <italic>Riverside Co.</italic>: Santa Barbara National Forest, Black Mountain Rd, <named-content xmlns:xlink="http://www.w3.org/1999/xlink" content-type="dwc:verbatimCoordinates" xlink:type="simple">33.8395°N, 116.7306°W</named-content>, 1.VII.2005, M. Caterino (SBMN-1). [<italic>Valyermo Co.</italic>]: Fenner Canyon, Hopk. U.S. 33853-A, 15.VIII.[19]51, A.D. Moore, ex. <italic><tp:taxon-name><tp:taxon-name-part taxon-name-part-type="genus">Pseudotsuga</tp:taxon-name-part> <tp:taxon-name-part taxon-name-part-type="species">macrocarpa</tp:taxon-name-part></tp:taxon-name></italic> (EMEC-3, OSAC-8, USNM-4). <bold><italic>OREGON</italic>:</bold> <italic>Benton Co.</italic>: Marys Peak, Corvallis Watershed, 9.VIII.1963, ex. rotary traps (EMEC-1). <italic>Jackson Co.</italic>: Ashland, Hopk. U.S. 13363-B, 26.VI.1918, W.E.G, ex. <italic><tp:taxon-name><tp:taxon-name-part taxon-name-part-type="genus">Pseudotsuga</tp:taxon-name-part> <tp:taxon-name-part taxon-name-part-type="species">taxifolia</tp:taxon-name-part></tp:taxon-name></italic>, (OSAC-14). Mistletoe, Hopk. U.S. 15753-A, P.D. Sergent, ex. <italic><tp:taxon-name><tp:taxon-name-part taxon-name-part-type="genus">Pseudotsuga</tp:taxon-name-part> <tp:taxon-name-part taxon-name-part-type="species">taxifolia</tp:taxon-name-part></tp:taxon-name></italic> [= <italic><tp:taxon-name><tp:taxon-name-part taxon-name-part-type="genus">Pseudotsuga</tp:taxon-name-part> <tp:taxon-name-part taxon-name-part-type="species">menziesii</tp:taxon-name-part></tp:taxon-name></italic>] (OSAC-3). Rogue River National Forest, Rogue River Gorge viewpoint, <named-content xmlns:xlink="http://www.w3.org/1999/xlink" content-type="dwc:verbatimCoordinates" xlink:type="simple">N42°54.540', W122°26.733'</named-content>, 3489 ft, 21.VIII.2010, S.M. Smith, ex. <italic><tp:taxon-name><tp:taxon-name-part taxon-name-part-type="genus">Pseudotsuga</tp:taxon-name-part> <tp:taxon-name-part taxon-name-part-type="species">menziesii</tp:taxon-name-part></tp:taxon-name></italic> (MSUC-3). <italic>Linn/Lane Co.</italic>: Blue River, 11 mi N.E., H.J. Andrews experimental forest, 5.VIII.1986, Log Decomp Study, Site 2, SE1/4 S15 T15S RSE, Trap 2WA (OSAC-1). [<italic>Tillamook Co.</italic>]: Woods, 18.XI.[19]38 (OSAC-1). <italic>Wasco Co.</italic>: The Dalles, ODA Port/Mill survey, Trap #65-01a, 14.VIII.1997, ex. Lindgren funnel with α-pinene &amp; ethanol lure (MSUC-1).</p></tp:treatment-sec><tp:treatment-sec sec-type="Distribution"><title>Distribution.</title><p>UNITED STATES: California, Oregon, Washington (Fig. <xref ref-type="fig" rid="F30">30</xref>).</p></tp:treatment-sec><tp:treatment-sec sec-type="Hosts"><title>Hosts.</title><p><italic><tp:taxon-name><tp:taxon-name-part taxon-name-part-type="genus">Pseudotsuga</tp:taxon-name-part> <tp:taxon-name-part taxon-name-part-type="species">menziesii</tp:taxon-name-part></tp:taxon-name></italic> (Mirb.) Franco (= <italic><tp:taxon-name><tp:taxon-name-part taxon-name-part-type="genus">Pseudotsuga</tp:taxon-name-part> <tp:taxon-name-part taxon-name-part-type="species">taxifolia</tp:taxon-name-part></tp:taxon-name></italic> Britton) (Douglas fir) and <italic><tp:taxon-name><tp:taxon-name-part taxon-name-part-type="genus">Pseudotsuga</tp:taxon-name-part> <tp:taxon-name-part taxon-name-part-type="species">macrocarpa</tp:taxon-name-part></tp:taxon-name></italic> (Vasey) Mayr (bigcone Douglas fir).</p></tp:treatment-sec><tp:treatment-sec sec-type="Biology"><title>Biology.</title><p><italic><tp:taxon-name><tp:taxon-name-part taxon-name-part-type="genus">Scolytus</tp:taxon-name-part> <tp:taxon-name-part taxon-name-part-type="species">oregoni</tp:taxon-name-part></tp:taxon-name></italic> colonizes large limbs and tops of its host and also fresh slash (<xref ref-type="bibr" rid="B42">Edson 1967</xref>; Smith, pers. obs.).</p><p>The adult gallery is typically constructed parallel to the grain of the wood and has a central nuptial chamber (Fig. <xref ref-type="fig" rid="F24">24</xref>). The gallery structure is typically bayonet shaped but may also be longitudinal. Each egg gallery extends in opposite directions to the grain of the wood from the central nuptial chamber. The nuptial chamber is transverse to the egg galleries. The adult gallery deeply scores the sapwood and lightly scores the <!--PageBreak--><!--PageBreak-->cambium. The adult gallery averages 6.0–18.0 cm in length. Egg niches are closely spaced and deeply score the sapwood. Larvae extend their mines perpendicular to the egg gallery in a fan shaped pattern before terminating in pupation chambers, which are constructed in the sapwood (<xref ref-type="bibr" rid="B42">Edson 1967</xref>).</p></tp:treatment-sec><tp:treatment-sec sec-type="Remarks"><title>Remarks.</title><p>Specimens of <italic><tp:taxon-name><tp:taxon-name-part taxon-name-part-type="genus">Scolytus</tp:taxon-name-part> <tp:taxon-name-part taxon-name-part-type="species">oregoni</tp:taxon-name-part></tp:taxon-name></italic> are very rarely collected and the species is perhaps the least common of the conifer-feeders in the United States. There are many gaps that occur in its distribution range, particularly between northern and southern California. Considerable variation is observed in the male ventrite 1 and 2 across the geographic range especially between northern California, Oregon and Washington and southern California. Southern California populations colonize <italic><tp:taxon-name><tp:taxon-name-part taxon-name-part-type="genus">Pseudotsuga</tp:taxon-name-part> <tp:taxon-name-part taxon-name-part-type="species">macrocarpa</tp:taxon-name-part></tp:taxon-name></italic> while individuals from the rest of the range colonize <italic><tp:taxon-name><tp:taxon-name-part taxon-name-part-type="genus">Pseudotsuga</tp:taxon-name-part> <tp:taxon-name-part taxon-name-part-type="species">menziesii</tp:taxon-name-part></tp:taxon-name></italic>. In addition, <italic><tp:taxon-name><tp:taxon-name-part taxon-name-part-type="genus">Scolytus</tp:taxon-name-part> <tp:taxon-name-part taxon-name-part-type="species">oregoni</tp:taxon-name-part></tp:taxon-name></italic> males from California and particularly southern California have a greater impression of the second ventrite and thicker margin between ventrite 1 and 2 to specimens from Oregon and Washington.</p></tp:treatment-sec><tp:treatment-sec><!--Section generated to contain objects referenced in tp:taxon-treatment.--><fig id="F29" position="float" orientation="portrait"><label>Figure 29.</label><caption><p><italic><tp:taxon-name><tp:taxon-name-part taxon-name-part-type="genus">Scolytus</tp:taxon-name-part> <tp:taxon-name-part taxon-name-part-type="species">dentatus</tp:taxon-name-part></tp:taxon-name></italic>, <italic><tp:taxon-name><tp:taxon-name-part taxon-name-part-type="genus">Scolytus</tp:taxon-name-part> <tp:taxon-name-part taxon-name-part-type="species">fiskei</tp:taxon-name-part></tp:taxon-name></italic>, <italic><tp:taxon-name><tp:taxon-name-part taxon-name-part-type="genus">Scolytus</tp:taxon-name-part> <tp:taxon-name-part taxon-name-part-type="species">laricis</tp:taxon-name-part></tp:taxon-name></italic>, <italic><tp:taxon-name><tp:taxon-name-part taxon-name-part-type="genus">Scolytus</tp:taxon-name-part> <tp:taxon-name-part taxon-name-part-type="species">monticolae</tp:taxon-name-part></tp:taxon-name></italic>, <italic><tp:taxon-name><tp:taxon-name-part taxon-name-part-type="genus">Scolytus</tp:taxon-name-part> <tp:taxon-name-part taxon-name-part-type="species">obelus</tp:taxon-name-part></tp:taxon-name></italic>, <italic><tp:taxon-name><tp:taxon-name-part taxon-name-part-type="genus">Scolytus</tp:taxon-name-part> <tp:taxon-name-part taxon-name-part-type="species">oregoni</tp:taxon-name-part></tp:taxon-name></italic> and <italic><tp:taxon-name><tp:taxon-name-part taxon-name-part-type="genus">Scolytus</tp:taxon-name-part> <tp:taxon-name-part taxon-name-part-type="species">piceae</tp:taxon-name-part></tp:taxon-name></italic> venters (from <xref ref-type="bibr" rid="B42">Edson 1967</xref>).</p></caption><graphic xmlns:xlink="http://www.w3.org/1999/xlink" xlink:href="zookeys-450-001-g029.jpg" position="float" orientation="portrait" xlink:type="simple" id="oo_33382.jpg"/></fig><fig id="F30" position="float" orientation="portrait"><label>Figure 30.</label><caption><p><italic><tp:taxon-name><tp:taxon-name-part taxon-name-part-type="genus">Scolytus</tp:taxon-name-part> <tp:taxon-name-part taxon-name-part-type="species">dentatus</tp:taxon-name-part></tp:taxon-name></italic> and <italic><tp:taxon-name><tp:taxon-name-part taxon-name-part-type="genus">Scolytus</tp:taxon-name-part> <tp:taxon-name-part taxon-name-part-type="species">oregoni</tp:taxon-name-part></tp:taxon-name></italic> distribution map.</p></caption><graphic xmlns:xlink="http://www.w3.org/1999/xlink" xlink:href="zookeys-450-001-g030.jpg" position="float" orientation="portrait" xlink:type="simple" id="oo_33383.jpg"/></fig><fig id="F24" position="float" orientation="portrait"><label>Figure 24.</label><caption><p>Galleries of conifer-feeding <italic><tp:taxon-name><tp:taxon-name-part taxon-name-part-type="genus">Scolytus</tp:taxon-name-part></tp:taxon-name></italic>, from <xref ref-type="bibr" rid="B42">Edson 1967</xref>.</p></caption><graphic xmlns:xlink="http://www.w3.org/1999/xlink" xlink:href="zookeys-450-001-g024.jpg" position="float" orientation="portrait" xlink:type="simple" id="oo_33377.jpg"/></fig></tp:treatment-sec><ref-list><ref id="B42"><mixed-citation xmlns:xlink="http://www.w3.org/1999/xlink" xlink:type="simple"><person-group><name name-style="western"><surname>Edson</surname><given-names>LJ</given-names></name></person-group> (<year>1967</year>) <source>An annotated and illustrated key to the species of the genus <italic><tp:taxon-name><tp:taxon-name-part taxon-name-part-type="genus">Scolytus</tp:taxon-name-part></tp:taxon-name></italic> (<tp:taxon-name><tp:taxon-name-part taxon-name-part-type="order">Coleoptera</tp:taxon-name-part></tp:taxon-name>, <tp:taxon-name><tp:taxon-name-part taxon-name-part-type="family">Scolytidae</tp:taxon-name-part></tp:taxon-name>) attacking coniferous trees of the Nearctic region.</source><publisher-name>Unpublished thesis</publisher-name>, <publisher-loc>Humboldt State College, California</publisher-loc>, <size units="page">62 pp</size>.</mixed-citation></ref></ref-list></tp:taxon-treatment>
