# Supplementary material for: A taxonomic monograph of Nearctic Scolytus Geoffroy (Coleoptera, Curculionidae, Scolytinae)
Source: Zookeys. 2014 Oct 29;(450):1–182. doi: 10.3897/zookeys.450.7452 (PMC4233402; doi:10.3897/zookeys.450.7452)
Supplement: XML Treatment for Scolytus piceae [file zookeys.450.7452-treatment18.xml]

<!DOCTYPE tp:taxon-treatment
  PUBLIC "-//TaxonX//DTD Taxonomic Treatment Publishing DTD v0 20100105//EN" "tax-treatment-NSO.dtd">
<tp:taxon-treatment xmlns:tp="http://www.plazi.org/taxpub"><tp:treatment-meta><kwd-group><label>Taxon classification</label><kwd><named-content content-type="kingdom">Animalia</named-content></kwd><kwd><named-content content-type="order">Coleoptera</named-content></kwd><kwd><named-content content-type="family">Curculionidae</named-content></kwd></kwd-group><mixed-citation publication-type="journal"><person-group><name><surname>Smith</surname><given-names>Sarah M.</given-names></name><name><surname>Cognato</surname><given-names>Anthony I.</given-names></name></person-group><article-title>A taxonomic monograph of Nearctic <italic><tp:taxon-name><tp:taxon-name-part taxon-name-part-type="genus">Scolytus</tp:taxon-name-part></tp:taxon-name></italic> Geoffroy (<tp:taxon-name><tp:taxon-name-part taxon-name-part-type="order">Coleoptera</tp:taxon-name-part></tp:taxon-name>, <tp:taxon-name><tp:taxon-name-part taxon-name-part-type="family">Curculionidae</tp:taxon-name-part></tp:taxon-name>, <tp:taxon-name><tp:taxon-name-part taxon-name-part-type="subfamily">Scolytinae</tp:taxon-name-part></tp:taxon-name>)</article-title><source>Zookeys</source><day>29</day><month>10</month><year>2014</year><volume>2014</volume><issue>450</issue><fpage>1</fpage><lpage>182</lpage><pub-id pub-id-type="doi">10.3897/zookeys.450.7452</pub-id></mixed-citation></tp:treatment-meta><tp:nomenclature><tp:taxon-name>
                            <tp:taxon-name-part taxon-name-part-type="genus">Scolytus</tp:taxon-name-part>
                            <tp:taxon-name-part taxon-name-part-type="species">piceae</tp:taxon-name-part>
                        </tp:taxon-name><tp:taxon-authority>(Swaine, 1910)</tp:taxon-authority><xref ref-type="fig" rid="F29">Figs 29</xref><xref ref-type="fig" rid="F43">, 43</xref><tp:nomenclature-citation-list><tp:nomenclature-citation><tp:taxon-name><tp:taxon-name-part taxon-name-part-type="genus">Eccoptogaster</tp:taxon-name-part> <tp:taxon-name-part taxon-name-part-type="species">piceae</tp:taxon-name-part></tp:taxon-name><comment> Swaine, 1910: 34.</comment></tp:nomenclature-citation><tp:nomenclature-citation><tp:taxon-name><tp:taxon-name-part taxon-name-part-type="genus">Scolytus</tp:taxon-name-part> <tp:taxon-name-part taxon-name-part-type="species">piceae</tp:taxon-name-part></tp:taxon-name><comment> (Swaine, 1910): <xref ref-type="bibr" rid="B12">Blatchley and Leng 1916</xref>: 589.</comment></tp:nomenclature-citation></tp:nomenclature-citation-list></tp:nomenclature><tp:treatment-sec sec-type="Diagnosis"><title>Diagnosis.</title><p>Both sexes are easily diagnosed by the large conical median spine on the surface of the second ventrite, the spine base never touches any margin, by the lack of lateral denticles on the apical margins of ventrites 2–4 and by the unicolorous elytra.</p></tp:treatment-sec><tp:treatment-sec sec-type="Description (male)"><title>Description (male).</title><p>2.5–3.0 mm long (mean = 2.4 mm; n = 12); 2.3–2.7 times as long as wide. Color red-brown to dark red brown, antennae yellow-brown, legs dark red-brown to yellow brown apically. Pronotum typically darker than elytra.</p><p><italic>Head.</italic> Epistoma weakly emarginate; epistomal process present, moderately developed, low; median area above mandibles bearing dense patch of long, yellow, hair-like setae. Frons appearing flattened when viewed laterally from epistoma to vertex, slightly transversely impressed just above epistoma to inner apices of eyes; moderately, coarsely longitudinally aciculate-punctate; aciculations converging at epistoma; punctures large, dense, coarse; moderately, uniformly covered by long, fine, yellow, erect, hair-like setae, these longer than width of midpoint of eye. Antennal scape short, elongate; club flattened, irregularly ovoid, setose with partial septum, two arcuate sutures visible.</p><p><italic>Pronotum</italic> wider than long; apical margin broadly rounded, median area between eyes lined with scales; sides distinctly arcuate, strongly constricted near apex, forming a weak transverse impression near apical margin; surface smooth, shining, punctures on disc fine, shallow, moderately abundant, larger and more abundant laterally and on apical constriction; apical and anterolateral margins bearing sparse, erect, yellow, hair-like setae; base weakly bisinuate.</p><p><italic>Elytra</italic> with sides sub-parallel on apical half, narrowing to subquadrate, smooth apex; apex weakly emarginated at suture. Margin of apical edge bearing large, coarse punctures. Disc glabrous, smooth, shining; interstriae weakly impressed, more than twice width of striae, punctures uniseriate, smaller than those of striae; striae weakly impressed. Declivity bearing sparse, short, erect, yellow setae. Metepimeron half-length of metanepisternum.</p><p><italic>Venter.</italic> Apical margin of ventrite 1 rounded, marked by weak carina on ascendant part of venter, more strongly marked laterally. Ventrite 2 nearly perpendicular to ventrite 1; surface reticulate, shagreened, dull, finely punctate; punctures small, fine, shallow punctures; covered with sparse setae that are about twice size of a puncture; surface convex; armed with large conical median spine, apex rounded; lateral margins of ventrites 2–3 and ventrite 4 unarmed. Ventrite 5 carinate ridge closer to apical margin of segment; length of ventrite 5 less than combined lengths of ventrites 3 and 4; setal patch and median depression absent.</p><fig id="F43" position="float" orientation="portrait"><label>Figure 43.</label><caption><p><italic><tp:taxon-name><tp:taxon-name-part taxon-name-part-type="genus">Scolytus</tp:taxon-name-part> <tp:taxon-name-part taxon-name-part-type="species">piceae</tp:taxon-name-part></tp:taxon-name></italic> <bold>A</bold> dorsal male habitus <bold>B</bold> lateral male habitus <bold>C</bold> male frons <bold>D</bold> male frons oblique <bold>E</bold> male venter <bold>F</bold> male venter oblique <bold>G</bold> dorsal female habitus <bold>H</bold> lateral female habitus <bold>I</bold> female frons <bold>J</bold> female frons oblique <bold>K</bold> female venter <bold>L</bold> female venter oblique.</p></caption><graphic xmlns:xlink="http://www.w3.org/1999/xlink" xlink:href="zookeys-450-001-g043.jpg" position="float" orientation="portrait" xlink:type="simple" id="oo_33396.jpg"/></fig></tp:treatment-sec><tp:treatment-sec sec-type="Female"><title>Female.</title><p>2.3–3.0 mm long (mean = 2.3 mm; n = 12); 2.3–2.7 times as long as wide. Similar to male except epistoma feebly emarginate, epistomal process weakly developed, frons convex when viewed laterally, weakly longitudinally aciculate, less coarsely punctate, setae sparser, shorter, less than width of eye; weakly transversely impressed just above epistoma. Second ventrite armed with smaller, rounded, median spine.</p></tp:treatment-sec><tp:treatment-sec sec-type="Specimens examined"><title>Specimens examined.</title><p>467.</p></tp:treatment-sec><tp:treatment-sec sec-type="Type material"><title>Type material.</title><p>Lectotype: male, labeled “St. Anne’s, Que., July 21, 1907” (CUIC). Lectotype designated <xref ref-type="bibr" rid="B15">Bright 1967</xref>: 674. Paralectotype (<bold>here designated</bold>) <italic><tp:taxon-name><tp:taxon-name-part taxon-name-part-type="genus">Eccoptogaster</tp:taxon-name-part> <tp:taxon-name-part taxon-name-part-type="species">piceae</tp:taxon-name-part></tp:taxon-name></italic>, female, <bold>CANADA:</bold> <bold><italic>QUEBEC</italic>:</bold> St. Anne’s, 21.VII.1907 (CUIC-1). Paratypes: <bold>CANADA:</bold> <bold><italic>QUEBEC</italic>:</bold> Hudson, 191[sic!] (CUIC-4).</p></tp:treatment-sec><tp:treatment-sec sec-type="Non-type material"><title>Non-type material.</title><p><bold>CANADA:</bold> <bold><italic>ALBERTA</italic>:</bold> Banff (CNCI-2); IX.1916 (CNCI-1); 7.IX.1967, D.E. Bright, ex. <italic><tp:taxon-name><tp:taxon-name-part taxon-name-part-type="genus">Picea</tp:taxon-name-part> <tp:taxon-name-part taxon-name-part-type="species">glauca</tp:taxon-name-part></tp:taxon-name></italic> (CNCI-1). Cypress Hills, 16.VII.[19]32 (CNCI-3). Edmonton, 16.I.1916, Carr (CNCI-1), 27.VIII.1916 (CNCI-1), 28.VIII.1916 (CNCI-1), 5.VII.1924, (CUIC-1); 6.XII.1916 (CASC-2); 15.VII.[19]24 (CASC-2); 29.VI.[19]16, J.W. Green (CASC-3), 2.IX.[19]16 (CASC-1). [Jasper National Park], Athabasca Falls, 9.VIII.1919, J.M. Swaine (CNCI-5). Medicine Hat, 2.IX.[19]26 (CNCI-2). Seebe, 7.VII.1966, D.F.J. Hilton, ex. <italic><tp:taxon-name><tp:taxon-name-part taxon-name-part-type="genus">Picea</tp:taxon-name-part> <tp:taxon-name-part taxon-name-part-type="species">glauca</tp:taxon-name-part></tp:taxon-name></italic> (CNCI-8). <bold><italic>BRITISH COLUMBIA</italic>:</bold> Hixon, 9.VII.1972, D.E. Bright, ex. <italic><tp:taxon-name><tp:taxon-name-part taxon-name-part-type="genus">Picea</tp:taxon-name-part></tp:taxon-name></italic> sp. (CNCI-2). [Big Creek Provincial Park], Lorna [Lake], 6.VII.1924, G. Hopping, ex. <italic><tp:taxon-name><tp:taxon-name-part taxon-name-part-type="genus">Picea</tp:taxon-name-part> <tp:taxon-name-part taxon-name-part-type="species">engelmannii</tp:taxon-name-part></tp:taxon-name></italic> (CASC-1), 10.VIII.1924 (CASC-1), 22.VII.1925 (CASC-1), 14.VII.1926, ex. <italic><tp:taxon-name><tp:taxon-name-part taxon-name-part-type="genus">Pinus</tp:taxon-name-part> <tp:taxon-name-part taxon-name-part-type="species">contorta</tp:taxon-name-part></tp:taxon-name></italic> (CASC-1), 9.VII.1926 (CASC-1); 10.VII.1926, H. Richmond ex. <italic><tp:taxon-name><tp:taxon-name-part taxon-name-part-type="genus">Picea</tp:taxon-name-part> <tp:taxon-name-part taxon-name-part-type="species">engelmannii</tp:taxon-name-part></tp:taxon-name></italic> (CNCI-1), 14.VII.1926 (CNCI-1). Pine Pass, 11.VII.1972, D.E. Bright, ex. <italic><tp:taxon-name><tp:taxon-name-part taxon-name-part-type="genus">Picea</tp:taxon-name-part></tp:taxon-name></italic> sp. (CNCI-6). Trinity Valley, 21.VII.[19]30 (CNCI-1), 29.VII.[19]30 (CNCI-1), 13.VII.1928, J.R. Howell, ex. <italic><tp:taxon-name><tp:taxon-name-part taxon-name-part-type="genus">Pinus</tp:taxon-name-part> <tp:taxon-name-part taxon-name-part-type="species">monticolae</tp:taxon-name-part></tp:taxon-name></italic> (CASC-1); 23.VII.[19]28, H. Richmond, ex. <italic><tp:taxon-name><tp:taxon-name-part taxon-name-part-type="genus">Picea</tp:taxon-name-part> <tp:taxon-name-part taxon-name-part-type="species">engelmannii</tp:taxon-name-part></tp:taxon-name></italic> (CASC-1). <bold><italic>MANITOBA</italic>:</bold> Aweme, 20.IX.[19]06, E. Criddle (CNCI-1); 1.VII.1916, N. Criddle, (CNCI-2) ex. bred from spruce [= <italic><tp:taxon-name><tp:taxon-name-part taxon-name-part-type="genus">Picea</tp:taxon-name-part></tp:taxon-name></italic> sp.], 2.VII.1916 (CNCI-4); 10.VII.[19]16 (CNCI-10) ex. spruce [= <italic><tp:taxon-name><tp:taxon-name-part taxon-name-part-type="genus">Picea</tp:taxon-name-part></tp:taxon-name></italic> sp.], 27.VII.[19]10 (CNCI-20), 14.VI.1918 (CNCI-2), 15.VI.1918 (CNCI-3); 5.VII.1916 (CNCI-3); 8.VII.1916 (CNCI-6), 9.VII.1916 (CNCI-1); 31.VII.1916 (CNCI-1); 9.VIII.1916 (CNCI-1); 10.IX.1917 (CNCI-10); 11.IX.1917 (CNCI-6); 9.VI.19[18] (CNCI-1). Brandon, 28.V.1940, L. Peterson, ex. <italic><tp:taxon-name><tp:taxon-name-part taxon-name-part-type="genus">Picea</tp:taxon-name-part> <tp:taxon-name-part taxon-name-part-type="species">canadensis</tp:taxon-name-part></tp:taxon-name></italic> (CNCI-2). Gillam, 21.VII.950, W.J. Brown (CNCI-1). Glen Souris, 5.VI.[19]23, N. Criddle (CNCI-1). Grass River Provincial Park, 27.VII.1972, D.E. Bright, ex. <italic><tp:taxon-name><tp:taxon-name-part taxon-name-part-type="genus">Pinus</tp:taxon-name-part> <tp:taxon-name-part taxon-name-part-type="species">murrayana</tp:taxon-name-part></tp:taxon-name></italic> [= <italic><tp:taxon-name><tp:taxon-name-part taxon-name-part-type="genus">Pinus</tp:taxon-name-part> <tp:taxon-name-part taxon-name-part-type="species">contorta</tp:taxon-name-part> <tp:taxon-name-part taxon-name-part-type="subspecies">murrayana</tp:taxon-name-part></tp:taxon-name></italic>] (CNCI-7). Onah, 11.VII.1924, R.M. White (CNCI-3); N. Criddle, 25.VIII.[19]72 (CNCI-1). Telford, 24.VII.1963, ex. life table plot (CNCI-1), 2.VIII.1963 (CNCI-1). Winnipeg, Hanham (USNM-1). <bold><italic>NEW BRUNSWICK</italic>:</bold> Kouchibouguac National Park, VIII.1977, D.E. Bright, Code-6224J (CNCI-1). McGraw Brook, 10 mi W., 7.VII.[19]70, D.E. Bright, ex. <italic><tp:taxon-name><tp:taxon-name-part taxon-name-part-type="genus">Picea</tp:taxon-name-part> <tp:taxon-name-part taxon-name-part-type="species">glauca</tp:taxon-name-part></tp:taxon-name></italic> (CNCI-1). <bold><italic>NEWFOUNDLAND</italic>:</bold> Deer Lake, 12 mi N.E., 23.VII.[19]70, D.E. Bright, ex. <italic><tp:taxon-name><tp:taxon-name-part taxon-name-part-type="genus">Picea</tp:taxon-name-part> <tp:taxon-name-part taxon-name-part-type="species">mariana</tp:taxon-name-part></tp:taxon-name></italic> (CNCI-11). <bold><italic>NOVA SCOTIA</italic>:</bold> Cape Breton Highlands National Park, MacIntosh Brook, PG703866, 21.VII.1983, D.E. &amp; J.E. Bright, ex. <italic><tp:taxon-name><tp:taxon-name-part taxon-name-part-type="genus">Picea</tp:taxon-name-part> <tp:taxon-name-part taxon-name-part-type="species">glauca</tp:taxon-name-part></tp:taxon-name></italic> (CNCI-7); 29.VII.1983, McKenzie, ex. <italic><tp:taxon-name><tp:taxon-name-part taxon-name-part-type="genus">Picea</tp:taxon-name-part></tp:taxon-name></italic> sp. (CNCI-10). Kejimkujik National Park, 16-17.VII.1967, D.E. Bright, ex. <italic><tp:taxon-name><tp:taxon-name-part taxon-name-part-type="genus">Picea</tp:taxon-name-part> <tp:taxon-name-part taxon-name-part-type="species">glauca</tp:taxon-name-part></tp:taxon-name></italic> (CNCI-14). <bold><italic>ONTARIO</italic>:</bold> Carp, 5.VIII.[19]66, D.E. Bright, ex. <italic><tp:taxon-name><tp:taxon-name-part taxon-name-part-type="genus">Picea</tp:taxon-name-part> <tp:taxon-name-part taxon-name-part-type="species">mariana</tp:taxon-name-part></tp:taxon-name></italic> (CNCI-2). Lake of the Woods, 1.VIII.1972, D.E. Bright, ex. <italic><tp:taxon-name><tp:taxon-name-part taxon-name-part-type="genus">Picea</tp:taxon-name-part></tp:taxon-name></italic> sp. (CNCI-7). Ottawa, 24.VI.1913, J.M. Swaine, ex. crawling on dying <italic><tp:taxon-name><tp:taxon-name-part taxon-name-part-type="genus">Larix</tp:taxon-name-part></tp:taxon-name></italic> sp. (CNCI-1). Rainy River District, 3.VIII.[19]24, J.F. Brimley (CNCI-1). <bold><italic>QUEBEC</italic>:</bold> Aylmer, 12.VII.1924, B.B. Watson, ex. <italic><tp:taxon-name><tp:taxon-name-part taxon-name-part-type="genus">Picea</tp:taxon-name-part> <tp:taxon-name-part taxon-name-part-type="species">glauca</tp:taxon-name-part></tp:taxon-name></italic> (CNCI-1); 30.VII.1924, A.R. Graham (CNCI-1). Hudson, 191[sic!] (CNCI-52). Limbor/Touranine, 27.VI.1974, R. Sexton (CNCI-1). [Gaspésie National Park], Mount Albert, 28.VII.1954, W.J. Brown, ex. north base 650 ft (CNCI-1). St. Anne’s [Sainte-Anne-de-Beaupré], 19.VI.[19]19 (CASC-2, CNCI-42). South March, 19.VI.1958, S.D. Hicks (CNCI-1). <bold><italic>SASKATCHEWAN</italic>:</bold> Big River, 23.VII.1972, D.E. Bright, ex. <italic><tp:taxon-name><tp:taxon-name-part taxon-name-part-type="genus">Picea</tp:taxon-name-part> <tp:taxon-name-part taxon-name-part-type="species">glauca</tp:taxon-name-part></tp:taxon-name></italic> (CNCI-1). Big River, 40 mi N.W., 22.VII.[19]72, D.E. Bright, ex. <italic><tp:taxon-name><tp:taxon-name-part taxon-name-part-type="genus">Picea</tp:taxon-name-part> <tp:taxon-name-part taxon-name-part-type="species">glauca</tp:taxon-name-part></tp:taxon-name></italic> (CNCI-1). Canoe Lake, 21.VII.1972, D.E. Bright, ex. <italic><tp:taxon-name><tp:taxon-name-part taxon-name-part-type="genus">Picea</tp:taxon-name-part> <tp:taxon-name-part taxon-name-part-type="species">glauca</tp:taxon-name-part></tp:taxon-name></italic> (CNCI-2). Christopher Lake, 5.VIII.1959, A. &amp; J. Brooks (CNCI-1). Cypress Hills, 3.IX.1967, D.E. Bright, ex. <italic><tp:taxon-name><tp:taxon-name-part taxon-name-part-type="genus">Picea</tp:taxon-name-part> <tp:taxon-name-part taxon-name-part-type="species">glauca</tp:taxon-name-part></tp:taxon-name></italic> (CNCI-9); 24.IX.1964 (CNCI-2). <bold><italic>YUKON</italic>:</bold> Old Crow, 28.VI.[19]81, D.E. Bright (CNCI-5). <bold>UNITED STATES:</bold> <bold><italic>ALASKA</italic>:</bold> [<italic>North Slope Borough</italic>]: Prudhoe Bay Rd, 8 mi N., South Fork Koyukuk River, <named-content xmlns:xlink="http://www.w3.org/1999/xlink" content-type="dwc:verbatimCoordinates" xlink:type="simple">67°13’N, 150°07’W</named-content>, 1000 ft [sic!], 8.VII.1978, Smetana, Campbell (CNCI-1). <italic>Fairbanks North Star Borough</italic>: Fairbanks, 2.VIII.[19]55, W.F. McCambridge, ex. <italic><tp:taxon-name><tp:taxon-name-part taxon-name-part-type="genus">Picea</tp:taxon-name-part> <tp:taxon-name-part taxon-name-part-type="species">glauca</tp:taxon-name-part></tp:taxon-name></italic> (DEBC-7). <bold><italic>CALIFORNIA</italic>:</bold> <italic>Siskiyou Co</italic>: Callahan, 7 mi N.W., 16.VI.[19]63, D.E. Bright, ex. <italic><tp:taxon-name><tp:taxon-name-part taxon-name-part-type="genus">Picea</tp:taxon-name-part> <tp:taxon-name-part taxon-name-part-type="species">engelmannii</tp:taxon-name-part></tp:taxon-name></italic> (DEBC-9, EMEC-6). Happy Camp, 18 mi N., 31.VII.[19]63, D.E. Bright, ex. <italic><tp:taxon-name><tp:taxon-name-part taxon-name-part-type="genus">Picea</tp:taxon-name-part> <tp:taxon-name-part taxon-name-part-type="species">engelmannii</tp:taxon-name-part></tp:taxon-name></italic> (DEBC-4, EMEC-7). <bold><italic>COLORADO</italic>:</bold> <italic>Denver Co.</italic>: Denver, Union Pacific, 14.IX.2000, USDA APHIS, ex. Lindgren funnel APEtOH Lure (CSUC-1). <italic>Larimer Co.</italic>: Livermore, 10.IX.2009, K. Smith, USDA APHIS, ex. Lindgren funnel APEtOH Lure, (CSUC-1). Roosevelt National Forest, Chambers Lake, 11.VIII.[19]68, 9200ft, L.A. Kelton (CNCI-1). <bold><italic>MAINE</italic>:</bold> [<italic>Oxford Co.</italic>]: Wilsons Mills, 9.VIII.[19]70, D.E. Bright, ex. <italic><tp:taxon-name><tp:taxon-name-part taxon-name-part-type="genus">Picea</tp:taxon-name-part></tp:taxon-name></italic> sp. (CNCI-1). <bold><italic>MASSACHUSETTS</italic>:</bold> [<italic>Norfolk Co.</italic>]: Dover, 8.VII.1933, C.W. Collins, ex. reared from blue spruce [= <italic><tp:taxon-name><tp:taxon-name-part taxon-name-part-type="genus">Picea</tp:taxon-name-part> <tp:taxon-name-part taxon-name-part-type="species">pungens</tp:taxon-name-part></tp:taxon-name></italic>] (USNM-11). <bold><italic>MINNESOTA</italic>:</bold> <italic>Cook Co.</italic>: Superior National Forest, Hwy 12 nr. Seagull Guard Station, <named-content xmlns:xlink="http://www.w3.org/1999/xlink" content-type="dwc:verbatimCoordinates" xlink:type="simple">48°6'29"N, 90°50'12"W</named-content>, 23.VI–9.VII.2003, K.J.K. Gandhi, ex. Lindgren funnel trap in <italic><tp:taxon-name><tp:taxon-name-part taxon-name-part-type="genus">Pinus</tp:taxon-name-part> <tp:taxon-name-part taxon-name-part-type="species">banksiana</tp:taxon-name-part></tp:taxon-name></italic>, wind-disturbed-salvaged-logged, site D (CASC-1). <italic>Mille Lacs Co.</italic>: 2.VII.[19]36, H.R. Dodge, ex. under bark of tamarack tree [= <italic><tp:taxon-name><tp:taxon-name-part taxon-name-part-type="genus">Larix</tp:taxon-name-part></tp:taxon-name></italic> sp.] (CASC-2). <bold><italic>MONTANA</italic>:</bold> Glacier National Park, 15.VII.[19]29 (CUIC-1). <bold><italic>NEW MEXICO</italic>:</bold> [<italic>Taos Co.</italic>]: Red River, 3 mi W., C.C. Hoff (AMNH-1). <bold><italic>NORTH DAKOTA</italic>:</bold> <italic>Bottineau Co.</italic>: S30 T162 R75, Hopk. U.S. 56561-A, 27.V.1973, A.D. Tagestad, ex. collected from <italic><tp:taxon-name><tp:taxon-name-part taxon-name-part-type="genus">Picea</tp:taxon-name-part> <tp:taxon-name-part taxon-name-part-type="species">glauca</tp:taxon-name-part> <tp:taxon-name-part taxon-name-part-type="subspecies">densata</tp:taxon-name-part></tp:taxon-name></italic> (USNM-3). <italic>Rolette Co.</italic>: S15 T162 R69, Hopk. U.S. 56446, 19.V.[19]72, A.D. Tagestad, ex. collected from <italic><tp:taxon-name><tp:taxon-name-part taxon-name-part-type="genus">Picea</tp:taxon-name-part> <tp:taxon-name-part taxon-name-part-type="species">pungens</tp:taxon-name-part></tp:taxon-name></italic> (USNM-2). <bold><italic>OREGON</italic>:</bold> [<italic>Jefferson Co.</italic>]: Suttle Lake, 4 mi W., 3.IX.[19]39, Schuh, Gray, ex. <italic><tp:taxon-name><tp:taxon-name-part taxon-name-part-type="genus">Picea</tp:taxon-name-part> <tp:taxon-name-part taxon-name-part-type="species">engelmannii</tp:taxon-name-part></tp:taxon-name></italic> (AMNH-12, FMNH-3). [<italic>Unspecified County</italic>]: Blue Mountains, 13.VII.[19]14, W.J. Chamberlain, ex. <italic><tp:taxon-name><tp:taxon-name-part taxon-name-part-type="genus">Picea</tp:taxon-name-part> <tp:taxon-name-part taxon-name-part-type="species">engelmannii</tp:taxon-name-part></tp:taxon-name></italic> (CNCI-2). <bold><italic>SOUTH DAKOTA</italic>:</bold> <italic>Lawrence Co.</italic>: near Leads, Brownsville Rd, <named-content xmlns:xlink="http://www.w3.org/1999/xlink" content-type="dwc:verbatimCoordinates" xlink:type="simple">N44.2922°, W103.7828°</named-content>, 5650 ft, 27.VII.2004, K.P. Dole, ex. <italic><tp:taxon-name><tp:taxon-name-part taxon-name-part-type="genus">Picea</tp:taxon-name-part> <tp:taxon-name-part taxon-name-part-type="species">glauca</tp:taxon-name-part></tp:taxon-name></italic> (MSUC-14). [<italic>Unspecified County</italic>]: Black Hills, 7.VII.[19]75, D.E. Bright, ex. <italic><tp:taxon-name><tp:taxon-name-part taxon-name-part-type="genus">Picea</tp:taxon-name-part> <tp:taxon-name-part taxon-name-part-type="species">glauca</tp:taxon-name-part></tp:taxon-name></italic> (CNCI-5). <bold><italic>UTAH</italic>:</bold> [<italic>Daggett Co.</italic>]: Mckee Draw, Ashley National Forest, 16.VI.1960, ex. <italic><tp:taxon-name><tp:taxon-name-part taxon-name-part-type="genus">Picea</tp:taxon-name-part> <tp:taxon-name-part taxon-name-part-type="species">pungens</tp:taxon-name-part></tp:taxon-name></italic> (USNM-1). [<italic>Unspecified County</italic>]: Logan Canyon, S27 T13 NR4, 6.VII.1948, S.L. Wood, ex. <italic><tp:taxon-name><tp:taxon-name-part taxon-name-part-type="genus">Picea</tp:taxon-name-part> <tp:taxon-name-part taxon-name-part-type="species">engelmannii</tp:taxon-name-part></tp:taxon-name></italic> (USNM-8). <bold><italic>WYOMING</italic>:</bold> <italic>Carbon Co.</italic>: [Medicine Bow National Forest], Mirror Lake, 4 mi W., 6.IX.2010, D.E. Bright, B.A. Barr, ex. <italic><tp:taxon-name><tp:taxon-name-part taxon-name-part-type="genus">Picea</tp:taxon-name-part> <tp:taxon-name-part taxon-name-part-type="species">engelmannii</tp:taxon-name-part></tp:taxon-name></italic> branches (DEBC-1); [Medicine Bow National Forest] Snowy Mountains, WY130, Lake Marie, <named-content xmlns:xlink="http://www.w3.org/1999/xlink" content-type="dwc:verbatimCoordinates" xlink:type="simple">N41°19.965', W106°19.516'</named-content>, 3208 m, 26.VII.2011, S.M. Smith, D.E. Bright, B.A. Barr, ex. emerged 1-5.IX.2011, ex. <italic><tp:taxon-name><tp:taxon-name-part taxon-name-part-type="genus">Picea</tp:taxon-name-part> <tp:taxon-name-part taxon-name-part-type="species">engelmannii</tp:taxon-name-part></tp:taxon-name></italic> (MSUC-36). <italic>Johnson Co.</italic>: Buffalo, 16 km SW, 20.VI.1968, S.L. W[ood], ex. <italic><tp:taxon-name><tp:taxon-name-part taxon-name-part-type="genus">Picea</tp:taxon-name-part> <tp:taxon-name-part taxon-name-part-type="species">engelmannii</tp:taxon-name-part></tp:taxon-name></italic> (USNM-1).</p></tp:treatment-sec><tp:treatment-sec sec-type="Distribution"><title>Distribution.</title><p>CANADA: Alberta, British Columbia, Manitoba, New Brunswick, Newfoundland, Northwest Territories, Nova Scotia, Ontario, Prince Edward island, Quebec, Saskatchewan, Yukon. UNITED STATES: Alaska, California, Colorado, Idaho, Maine, Massachusetts, Michigan, Minnesota, Montana, New Mexico, New York, North Dakota, Oregon, South Dakota, Utah, Washington, Wisconsin, Wyoming (Fig. <xref ref-type="fig" rid="F44">44</xref>).</p><fig id="F44" position="float" orientation="portrait"><label>Figure 44.</label><caption><p><italic><tp:taxon-name><tp:taxon-name-part taxon-name-part-type="genus">Scolytus</tp:taxon-name-part> <tp:taxon-name-part taxon-name-part-type="species">piceae</tp:taxon-name-part></tp:taxon-name></italic> distribution map.</p></caption><graphic xmlns:xlink="http://www.w3.org/1999/xlink" xlink:href="zookeys-450-001-g044.jpg" position="float" orientation="portrait" xlink:type="simple" id="oo_33397.jpg"/></fig></tp:treatment-sec><tp:treatment-sec sec-type="Hosts"><title>Hosts.</title><p>Most spruce species including <italic><tp:taxon-name><tp:taxon-name-part taxon-name-part-type="genus">Picea</tp:taxon-name-part> <tp:taxon-name-part taxon-name-part-type="species">breweriana</tp:taxon-name-part></tp:taxon-name></italic> S. Watson (Brewer spruce), <italic><tp:taxon-name><tp:taxon-name-part taxon-name-part-type="genus">Picea</tp:taxon-name-part> <tp:taxon-name-part taxon-name-part-type="species">engelmannii</tp:taxon-name-part></tp:taxon-name></italic> Parry ex Engelm. (Engelmann spruce), <italic><tp:taxon-name><tp:taxon-name-part taxon-name-part-type="genus">Picea</tp:taxon-name-part> <tp:taxon-name-part taxon-name-part-type="species">glauca</tp:taxon-name-part></tp:taxon-name></italic> (Moench) Voss (white spruce), <italic><tp:taxon-name><tp:taxon-name-part taxon-name-part-type="genus">Picea</tp:taxon-name-part> <tp:taxon-name-part taxon-name-part-type="species">mariana</tp:taxon-name-part></tp:taxon-name></italic> (Mill.) B.S.P. (black spruce), <italic><tp:taxon-name><tp:taxon-name-part taxon-name-part-type="genus">Picea</tp:taxon-name-part> <tp:taxon-name-part taxon-name-part-type="species">pungens</tp:taxon-name-part></tp:taxon-name></italic> Engelm. (blue spruce), and <italic><tp:taxon-name><tp:taxon-name-part taxon-name-part-type="genus">Picea</tp:taxon-name-part> <tp:taxon-name-part taxon-name-part-type="species">rubens</tp:taxon-name-part></tp:taxon-name></italic> Sarg. (red spruce). This species rarely attacks <italic><tp:taxon-name><tp:taxon-name-part taxon-name-part-type="genus">Larix</tp:taxon-name-part></tp:taxon-name></italic> spp. (larch) and <italic><tp:taxon-name><tp:taxon-name-part taxon-name-part-type="genus">Abies</tp:taxon-name-part> <tp:taxon-name-part taxon-name-part-type="species">balsamea</tp:taxon-name-part></tp:taxon-name></italic> (L.) Mill (balsam fir).</p></tp:treatment-sec><tp:treatment-sec sec-type="Biology"><title>Biology.</title><p><italic><tp:taxon-name><tp:taxon-name-part taxon-name-part-type="genus">Scolytus</tp:taxon-name-part> <tp:taxon-name-part taxon-name-part-type="species">piceae</tp:taxon-name-part></tp:taxon-name></italic> infests dead and dying limbs (<xref ref-type="bibr" rid="B24">Chamberlin 1939</xref>; <xref ref-type="bibr" rid="B20">Bright and Stark 1973</xref>) and is commonly found in branches of fallen spruce and suppressed limbs of standing hosts (Smith, pers. obs.).</p><p>The adult gallery is parallel to the grain of the wood and bayonet shaped (Fig. <xref ref-type="fig" rid="F24">24</xref>). From the central nuptial chamber, one egg gallery extends to the grain of the wood and the other egg gallery is slightly transversely extended and then extends parallel to the grain. The nuptial chamber is oblique to the egg galleries. The adult gallery equally scores the sapwood and cambium but in some instances may only lightly score the sapwood. Adult galleries average 5.0–8.0 cm in length. Ten to 30 egg niches are widely spaced and deeply score the sapwood. Larvae extend their mines perpendicular to the egg gallery before diverging in a fan shaped pattern. Pupation may occur under the bark or in the sapwood (<xref ref-type="bibr" rid="B42">Edson 1967</xref>; <xref ref-type="bibr" rid="B20">Bright and Stark 1973</xref>). There is likely one generation per year (<xref ref-type="bibr" rid="B20">Bright and Stark 1973</xref>; <xref ref-type="bibr" rid="B52">Furniss and Johnson 2002</xref>).</p></tp:treatment-sec><tp:treatment-sec sec-type="Remarks"><title>Remarks.</title><p>The female paralectotype has been returned to CUIC from the CNCI following the repositories listed in <xref ref-type="bibr" rid="B130">Swaine (1910)</xref>.</p><!--PageBreak--><!--PageBreak--></tp:treatment-sec><tp:treatment-sec><!--Section generated to contain objects referenced in tp:taxon-treatment.--><fig id="F29" position="float" orientation="portrait"><label>Figure 29.</label><caption><p><italic><tp:taxon-name><tp:taxon-name-part taxon-name-part-type="genus">Scolytus</tp:taxon-name-part> <tp:taxon-name-part taxon-name-part-type="species">dentatus</tp:taxon-name-part></tp:taxon-name></italic>, <italic><tp:taxon-name><tp:taxon-name-part taxon-name-part-type="genus">Scolytus</tp:taxon-name-part> <tp:taxon-name-part taxon-name-part-type="species">fiskei</tp:taxon-name-part></tp:taxon-name></italic>, <italic><tp:taxon-name><tp:taxon-name-part taxon-name-part-type="genus">Scolytus</tp:taxon-name-part> <tp:taxon-name-part taxon-name-part-type="species">laricis</tp:taxon-name-part></tp:taxon-name></italic>, <italic><tp:taxon-name><tp:taxon-name-part taxon-name-part-type="genus">Scolytus</tp:taxon-name-part> <tp:taxon-name-part taxon-name-part-type="species">monticolae</tp:taxon-name-part></tp:taxon-name></italic>, <italic><tp:taxon-name><tp:taxon-name-part taxon-name-part-type="genus">Scolytus</tp:taxon-name-part> <tp:taxon-name-part taxon-name-part-type="species">obelus</tp:taxon-name-part></tp:taxon-name></italic>, <italic><tp:taxon-name><tp:taxon-name-part taxon-name-part-type="genus">Scolytus</tp:taxon-name-part> <tp:taxon-name-part taxon-name-part-type="species">oregoni</tp:taxon-name-part></tp:taxon-name></italic> and <italic><tp:taxon-name><tp:taxon-name-part taxon-name-part-type="genus">Scolytus</tp:taxon-name-part> <tp:taxon-name-part taxon-name-part-type="species">piceae</tp:taxon-name-part></tp:taxon-name></italic> venters (from <xref ref-type="bibr" rid="B42">Edson 1967</xref>).</p></caption><graphic xmlns:xlink="http://www.w3.org/1999/xlink" xlink:href="zookeys-450-001-g029.jpg" position="float" orientation="portrait" xlink:type="simple" id="oo_33382.jpg"/></fig><fig id="F24" position="float" orientation="portrait"><label>Figure 24.</label><caption><p>Galleries of conifer-feeding <italic><tp:taxon-name><tp:taxon-name-part taxon-name-part-type="genus">Scolytus</tp:taxon-name-part></tp:taxon-name></italic>, from <xref ref-type="bibr" rid="B42">Edson 1967</xref>.</p></caption><graphic xmlns:xlink="http://www.w3.org/1999/xlink" xlink:href="zookeys-450-001-g024.jpg" position="float" orientation="portrait" xlink:type="simple" id="oo_33377.jpg"/></fig></tp:treatment-sec><ref-list><ref id="B42"><mixed-citation xmlns:xlink="http://www.w3.org/1999/xlink" xlink:type="simple"><person-group><name name-style="western"><surname>Edson</surname><given-names>LJ</given-names></name></person-group> (<year>1967</year>) <source>An annotated and illustrated key to the species of the genus <italic><tp:taxon-name><tp:taxon-name-part taxon-name-part-type="genus">Scolytus</tp:taxon-name-part></tp:taxon-name></italic> (<tp:taxon-name><tp:taxon-name-part taxon-name-part-type="order">Coleoptera</tp:taxon-name-part></tp:taxon-name>, <tp:taxon-name><tp:taxon-name-part taxon-name-part-type="family">Scolytidae</tp:taxon-name-part></tp:taxon-name>) attacking coniferous trees of the Nearctic region.</source><publisher-name>Unpublished thesis</publisher-name>, <publisher-loc>Humboldt State College, California</publisher-loc>, <size units="page">62 pp</size>.</mixed-citation></ref><ref id="B12"><mixed-citation xmlns:xlink="http://www.w3.org/1999/xlink" xlink:type="simple"><person-group><name name-style="western"><surname>Blatchley</surname><given-names>WS</given-names></name><name name-style="western"><surname>Leng</surname><given-names>CW</given-names></name></person-group> (<year>1916</year>) <source><tp:taxon-name><tp:taxon-name-part taxon-name-part-type="above-genus">Rhynchophora</tp:taxon-name-part></tp:taxon-name> or weevils of North Eastern America.</source><publisher-name>Nature Publishing</publisher-name>, <publisher-loc>Indianapolis</publisher-loc>, <size units="page">682 pp</size>. doi: <ext-link ext-link-type="doi" xlink:href="10.5962/bhl.title.1557" xlink:type="simple">10.5962/bhl.title.1557</ext-link></mixed-citation></ref><ref id="B15"><mixed-citation xmlns:xlink="http://www.w3.org/1999/xlink" xlink:type="simple"><person-group><name name-style="western"><surname>Bright</surname><given-names>DE</given-names></name></person-group> (<year>1967</year>) <article-title>Catalogue of the Swaine types of <tp:taxon-name><tp:taxon-name-part taxon-name-part-type="family">Scolytidae</tp:taxon-name-part></tp:taxon-name> (<tp:taxon-name><tp:taxon-name-part taxon-name-part-type="order">Coleoptera</tp:taxon-name-part></tp:taxon-name>) with designations of lectotypes.</article-title><source>The Canadian Entomologist</source><volume>99</volume>: <fpage>673</fpage>–<lpage>681</lpage>. doi: <ext-link ext-link-type="doi" xlink:href="10.4039/Ent99673-7" xlink:type="simple">10.4039/Ent99673-7</ext-link></mixed-citation></ref><ref id="B24"><mixed-citation xmlns:xlink="http://www.w3.org/1999/xlink" xlink:type="simple"><person-group><name name-style="western"><surname>Chamberlin</surname><given-names>WJ</given-names></name></person-group> (<year>1939</year>) <source>The bark and timber beetles of North America north of Mexico The taxonomy, biology and control of 575 species belonging to 72 genera of the superfamily <tp:taxon-name><tp:taxon-name-part taxon-name-part-type="superfamily">Scolytoidea</tp:taxon-name-part></tp:taxon-name>.</source><publisher-name>Oregon State College Cooperative Association</publisher-name>, <publisher-loc>Corvallis</publisher-loc>, <size units="page">513 pp</size>.</mixed-citation></ref><ref id="B20"><mixed-citation xmlns:xlink="http://www.w3.org/1999/xlink" xlink:type="simple"><person-group><name name-style="western"><surname>Bright</surname><given-names>DE</given-names></name><name name-style="western"><surname>Stark</surname><given-names>RW</given-names></name></person-group> (<year>1973</year>) <article-title>The bark and ambrosia beetles of California (<tp:taxon-name><tp:taxon-name-part taxon-name-part-type="order">Coleoptera</tp:taxon-name-part></tp:taxon-name>: <tp:taxon-name><tp:taxon-name-part taxon-name-part-type="family">Scolytidae</tp:taxon-name-part></tp:taxon-name> and <tp:taxon-name><tp:taxon-name-part taxon-name-part-type="family">Platypodidae</tp:taxon-name-part></tp:taxon-name>).</article-title><source>Bulletin of the California Insect Survey</source><volume>16</volume>: <fpage>1</fpage>–<lpage>169</lpage>.</mixed-citation></ref><ref id="B52"><mixed-citation xmlns:xlink="http://www.w3.org/1999/xlink" xlink:type="simple"><person-group><name name-style="western"><surname>Furniss</surname><given-names>MM</given-names></name><name name-style="western"><surname>Johnson</surname><given-names>JB</given-names></name></person-group> (<year>2002</year>) <source>Field guide to the bark beetles of Idaho and adjacent regions.</source><publisher-name>University of Idaho</publisher-name>, <publisher-loc>Moscow</publisher-loc>, <size units="page">125 pp</size>.</mixed-citation></ref><ref id="B130"><mixed-citation xmlns:xlink="http://www.w3.org/1999/xlink" xlink:type="simple"><person-group><name name-style="western"><surname>Swaine</surname><given-names>JM</given-names></name></person-group> (<year>1910</year>) <article-title>A new species of <italic><tp:taxon-name><tp:taxon-name-part taxon-name-part-type="genus">Eccoptogaster</tp:taxon-name-part></tp:taxon-name></italic>.</article-title><source>The Canadian Entomologist</source><volume>42</volume>: <fpage>33</fpage>–<lpage>35</lpage>. doi: <ext-link ext-link-type="doi" xlink:href="10.4039/Ent4233-2" xlink:type="simple">10.4039/Ent4233-2</ext-link></mixed-citation></ref></ref-list></tp:taxon-treatment>
