# Supplementary material for: A taxonomic monograph of Nearctic Scolytus Geoffroy (Coleoptera, Curculionidae, Scolytinae)
Source: Zookeys. 2014 Oct 29;(450):1–182. doi: 10.3897/zookeys.450.7452 (PMC4233402; doi:10.3897/zookeys.450.7452)
Supplement: XML Treatment for Scolytus praeceps [file zookeys.450.7452-treatment19.xml]

<!DOCTYPE tp:taxon-treatment
  PUBLIC "-//TaxonX//DTD Taxonomic Treatment Publishing DTD v0 20100105//EN" "tax-treatment-NSO.dtd">
<tp:taxon-treatment xmlns:tp="http://www.plazi.org/taxpub"><tp:treatment-meta><kwd-group><label>Taxon classification</label><kwd><named-content content-type="kingdom">Animalia</named-content></kwd><kwd><named-content content-type="order">Coleoptera</named-content></kwd><kwd><named-content content-type="family">Curculionidae</named-content></kwd></kwd-group><mixed-citation publication-type="journal"><person-group><name><surname>Smith</surname><given-names>Sarah M.</given-names></name><name><surname>Cognato</surname><given-names>Anthony I.</given-names></name></person-group><article-title>A taxonomic monograph of Nearctic <italic><tp:taxon-name><tp:taxon-name-part taxon-name-part-type="genus">Scolytus</tp:taxon-name-part></tp:taxon-name></italic> Geoffroy (<tp:taxon-name><tp:taxon-name-part taxon-name-part-type="order">Coleoptera</tp:taxon-name-part></tp:taxon-name>, <tp:taxon-name><tp:taxon-name-part taxon-name-part-type="family">Curculionidae</tp:taxon-name-part></tp:taxon-name>, <tp:taxon-name><tp:taxon-name-part taxon-name-part-type="subfamily">Scolytinae</tp:taxon-name-part></tp:taxon-name>)</article-title><source>Zookeys</source><day>29</day><month>10</month><year>2014</year><volume>2014</volume><issue>450</issue><fpage>1</fpage><lpage>182</lpage><pub-id pub-id-type="doi">10.3897/zookeys.450.7452</pub-id></mixed-citation></tp:treatment-meta><tp:nomenclature><tp:taxon-name>
                            <tp:taxon-name-part taxon-name-part-type="genus">Scolytus</tp:taxon-name-part>
                            <tp:taxon-name-part taxon-name-part-type="species">praeceps</tp:taxon-name-part>
                        </tp:taxon-name><tp:taxon-authority>LeConte, 1876</tp:taxon-authority><xref ref-type="fig" rid="F45">Figs 45</xref><xref ref-type="fig" rid="F46">, 46</xref><xref ref-type="fig" rid="F47">, 47</xref><!--PageBreak--><!--PageBreak--><!--PageBreak--><!--PageBreak--><tp:nomenclature-citation-list><tp:nomenclature-citation><tp:taxon-name><tp:taxon-name-part taxon-name-part-type="genus">Scolytus</tp:taxon-name-part> <tp:taxon-name-part taxon-name-part-type="species">praeceps</tp:taxon-name-part></tp:taxon-name><comment> LeConte, 1876: 373.</comment></tp:nomenclature-citation><tp:nomenclature-citation><tp:taxon-name><tp:taxon-name-part taxon-name-part-type="genus">Scolytus</tp:taxon-name-part> <tp:taxon-name-part taxon-name-part-type="species">abietis</tp:taxon-name-part></tp:taxon-name><comment> Blackman, 1934: 21. <bold>syn. n.</bold></comment></tp:nomenclature-citation><tp:nomenclature-citation><tp:taxon-name><tp:taxon-name-part taxon-name-part-type="genus">Scolytus</tp:taxon-name-part> <tp:taxon-name-part taxon-name-part-type="species">opacus</tp:taxon-name-part></tp:taxon-name><comment> Blackman, 1934: 20. <bold>syn. n.</bold></comment></tp:nomenclature-citation></tp:nomenclature-citation-list></tp:nomenclature><tp:treatment-sec sec-type="Diagnosis"><title>Diagnosis.</title><p><italic><tp:taxon-name><tp:taxon-name-part taxon-name-part-type="genus">Scolytus</tp:taxon-name-part> <tp:taxon-name-part taxon-name-part-type="species">praeceps</tp:taxon-name-part></tp:taxon-name></italic> is a morphologically variable species across its range. Both sexes most closely resemble <italic><tp:taxon-name><tp:taxon-name-part taxon-name-part-type="genus">Scolytus</tp:taxon-name-part> <tp:taxon-name-part taxon-name-part-type="species">obelus</tp:taxon-name-part></tp:taxon-name></italic> and are differentiated by the absence of a median tubercle on the apical margin of ventrite 2 in both sexes. The female is differentiated from that of <italic><tp:taxon-name><tp:taxon-name-part taxon-name-part-type="genus">Scolytus</tp:taxon-name-part> <tp:taxon-name-part taxon-name-part-type="species">dentatus</tp:taxon-name-part></tp:taxon-name></italic> by the presence of a weakly developed and almost indistinct epistomal process and smaller size.</p></tp:treatment-sec><tp:treatment-sec sec-type="Description (male)"><title>Description (male).</title><p>1.8–3.2 mm long (mean = 2.5 mm; n = 20); 2.0–2.9 times as long as wide. Color dark red-brown to black, antennae yellow-brown. Pronotum typically darker than elytra.</p><p><italic>Head.</italic> Epistoma weakly emarginate; epistomal process absent; median area above mandibles bearing dense patch of long, yellow, hair-like setae. Frons appearing convex when viewed laterally, slightly transversely impressed just above epistoma and along median line to upper level of eyes (may not be impressed in some specimens); moderately, coarsely, aciculate-punctate; aciculations converging at epistoma; punctures small, coarse; moderately, uniformly covered by long, fine, yellow, erect, hair-like setae, these longer than width of midpoint of eye. Antennal scape short, elongate; club flattened, ovoid, setose with partial septum, two arcuate sutures visible.</p><p><italic>Pronotum</italic> wider than long; apical margin broadly rounded, median area between eyes lined with scales; sides distinctly arcuate, strongly constricted near apex, forming a weak transverse impression near apical margin; surface smooth, shining, punctures on disc fine, shallow, moderately abundant, larger and more abundant laterally and on apical constriction; apical and anterolateral margins bearing sparse, erect, yellow, hair-like setae; base weakly bisinuate.</p><p><italic>Elytra</italic> with sides sub-parallel on apical half, narrowing to subquadrate, smooth apex; apex weakly emarginated at suture. Margin of apical edge bearing large, coarse punctures. Disc glabrous, smooth, shining; interstriae not impressed, more than twice width of striae, punctures uniseriate, smaller than those of striae; striae not impressed. Declivity bearing sparse, short, erect yellow setae. Metepimeron half-length of metanepisternum.</p><p><italic>Venter.</italic> Apical margin of ventrite 1 strongly, acutely produced forming lip along base of ventrite 2, basal margin of ventrite 2 appearing impressed. Ventrite 2 nearly perpendicular to ventrite 1; surface glabrous, shagreened, finely punctate (obscurely punctate in some specimens); punctures small, fine, shallow; surface weakly concave; apical margin unarmed or armed with a longitudinal carina and blunt tubercle, appearing keel-shaped or a low median longitudinal carina; lateral margins of ventrites 2–3 and ventrite 4 unarmed. Ventrite 5 carinate ridge closer to apical margin of segment; length of ventrite 5 equal to combined lengths of ventrites 3 and 4; setal patch and median depression absent.</p><fig id="F45" position="float" orientation="portrait"><label>Figure 45.</label><caption><p>Male venters. <bold>A</bold> <italic><tp:taxon-name><tp:taxon-name-part taxon-name-part-type="genus">Scolytus</tp:taxon-name-part> <tp:taxon-name-part taxon-name-part-type="species">praeceps</tp:taxon-name-part></tp:taxon-name></italic> <bold>B</bold> <italic><tp:taxon-name><tp:taxon-name-part taxon-name-part-type="genus">Scolytus</tp:taxon-name-part> <tp:taxon-name-part taxon-name-part-type="species">praeceps</tp:taxon-name-part></tp:taxon-name></italic> abietis phenotype <bold>C</bold> <italic><tp:taxon-name><tp:taxon-name-part taxon-name-part-type="genus">Scolytus</tp:taxon-name-part> <tp:taxon-name-part taxon-name-part-type="species">praeceps</tp:taxon-name-part></tp:taxon-name></italic> opacus phenotype <bold>D</bold> <italic><tp:taxon-name><tp:taxon-name-part taxon-name-part-type="genus">Scolytus</tp:taxon-name-part> <tp:taxon-name-part taxon-name-part-type="species">reflexus</tp:taxon-name-part></tp:taxon-name></italic> <bold>E</bold> <italic><tp:taxon-name><tp:taxon-name-part taxon-name-part-type="genus">Scolytus</tp:taxon-name-part> <tp:taxon-name-part taxon-name-part-type="species">reflexus</tp:taxon-name-part> <tp:taxon-name-part taxon-name-part-type="subspecies">wickhami</tp:taxon-name-part></tp:taxon-name></italic> phenotype (from <xref ref-type="bibr" rid="B42">Edson 1967</xref>).</p></caption><graphic xmlns:xlink="http://www.w3.org/1999/xlink" xlink:href="zookeys-450-001-g045.jpg" position="float" orientation="portrait" xlink:type="simple" id="oo_33398.jpg"/></fig><fig id="F46" position="float" orientation="portrait"><label>Figure 46.</label><caption><p><italic><tp:taxon-name><tp:taxon-name-part taxon-name-part-type="genus">Scolytus</tp:taxon-name-part> <tp:taxon-name-part taxon-name-part-type="species">praeceps</tp:taxon-name-part></tp:taxon-name></italic> <bold>A</bold> dorsal male habitus <bold>B</bold> lateral male habitus <bold>C</bold> male frons <bold>D</bold> male frons oblique <bold>E</bold> male venter <bold>F</bold> male venter oblique <bold>G</bold> dorsal female habitus <bold>H</bold> lateral female habitus <bold>I</bold> female frons <bold>J</bold> female frons oblique <bold>K</bold> female venter <bold>L</bold> female venter oblique.</p></caption><graphic xmlns:xlink="http://www.w3.org/1999/xlink" xlink:href="zookeys-450-001-g046.jpg" position="float" orientation="portrait" xlink:type="simple" id="oo_33399.jpg"/></fig><fig id="F47" position="float" orientation="portrait"><label>Figure 47.</label><caption><p><italic><tp:taxon-name><tp:taxon-name-part taxon-name-part-type="genus">Scolytus</tp:taxon-name-part> <tp:taxon-name-part taxon-name-part-type="species">praeceps</tp:taxon-name-part></tp:taxon-name></italic> abietis phenotype <bold>A</bold> lateral male habitus <bold>B</bold> male venter <bold>C</bold> male venter oblique <bold>D</bold> lateral female habitus <bold>E</bold> female venter <bold>F</bold> female venter oblique <bold>G</bold> lateral opacus phenotype male habitus <bold>H</bold> opacus phenotype male venter <bold>I</bold> opacus phenotype male venter oblique; opacus phenotype female <bold>J</bold> opacus phenotype lateral female habitus <bold>K</bold> opacus phenotype female venter <bold>L</bold> opacus phenotype female venter oblique.</p></caption><graphic xmlns:xlink="http://www.w3.org/1999/xlink" xlink:href="zookeys-450-001-g047.jpg" position="float" orientation="portrait" xlink:type="simple" id="oo_33400.jpg"/></fig></tp:treatment-sec><tp:treatment-sec sec-type="Female"><title>Female.</title><p>1.7–3.5 mm long (mean = 2.69 mm; n = 20); 2.0–3.0 times as long as wide. Similar to male except epistoma feebly emarginate, epistomal process absent, frons more strongly convex when viewed laterally, weakly aciculate, setae sparser, shorter, less than width of eye; entirely convex to weakly transversely impressed just above epistoma. Apical margin of ventrite 1 weakly elevated above base of ventrite 2. Apical margin of ventrite 2 unarmed or weakly longitudinally tumescent.</p></tp:treatment-sec><tp:treatment-sec sec-type="Specimens examined"><title>Specimens examined.</title><p>627.</p></tp:treatment-sec><tp:treatment-sec sec-type="Type material"><title>Type material.</title><p>Lectotype <italic><tp:taxon-name><tp:taxon-name-part taxon-name-part-type="genus">Scolytus</tp:taxon-name-part> <tp:taxon-name-part taxon-name-part-type="species">praeceps</tp:taxon-name-part></tp:taxon-name></italic> LeConte: female, labeled “Cali. [California, Calaveras, Crotch Coll], Type 967” (MCZC). Lectotype designated <xref ref-type="bibr" rid="B148">Wood 1982</xref>: 439. Holotype <italic><tp:taxon-name><tp:taxon-name-part taxon-name-part-type="genus">Scolytus</tp:taxon-name-part> <tp:taxon-name-part taxon-name-part-type="species">abietis</tp:taxon-name-part></tp:taxon-name></italic> Blackman: male, labeled “8637iss [Sandpoint, Idaho], 6-20-[18]99, [A.D. Hopkins], Hopk. US 224, Type No. 43837” (USNM). Holotype <italic><tp:taxon-name><tp:taxon-name-part taxon-name-part-type="genus">Scolytus</tp:taxon-name-part> <tp:taxon-name-part taxon-name-part-type="species">opacus</tp:taxon-name-part></tp:taxon-name></italic> Blackman: male, labeled “Ouray, Colo[rado], 7,500-8,000 ft., July 1-15, [18]97, HF Wickham, Type No. 43836” (USNM).</p></tp:treatment-sec><tp:treatment-sec sec-type="Non-type material"><title>Non-type material.</title><p><bold>CANADA:</bold> <!--PageBreak--><!--PageBreak--><!--PageBreak--><!--PageBreak--><bold><italic>BRITISH COLUMBIA</italic>:</bold> [Big Creek Provincial Park], Lorna [Lake], 5.VIII.1926, H. Richmond, ex. <italic><tp:taxon-name><tp:taxon-name-part taxon-name-part-type="genus">Abies</tp:taxon-name-part> <tp:taxon-name-part taxon-name-part-type="species">lasiocarpa</tp:taxon-name-part></tp:taxon-name></italic> (CASC-2). Duncan, Genoa Bay, 16.VIII.1928, W.G. Mathers, ex. <italic><tp:taxon-name><tp:taxon-name-part taxon-name-part-type="genus">Abies</tp:taxon-name-part> <tp:taxon-name-part taxon-name-part-type="species">grandis</tp:taxon-name-part></tp:taxon-name></italic> (CNCI-10), 17.VIII.1928 (CASC-3). <bold>UNITED STATES:</bold> <bold><italic>CALIFORNIA</italic>:</bold> <italic>Alpine Co.</italic>: Humboldt-Toiyabe National Forest, Hwy 88, <named-content xmlns:xlink="http://www.w3.org/1999/xlink" content-type="dwc:verbatimCoordinates" xlink:type="simple">N38°45.824', W119°51.498'</named-content>, 6262 ft, 24.VII.2010, S.M. Smith, ex. <italic><tp:taxon-name><tp:taxon-name-part taxon-name-part-type="genus">Abies</tp:taxon-name-part> <tp:taxon-name-part taxon-name-part-type="species">concolor</tp:taxon-name-part></tp:taxon-name></italic> (MSUC-3). <italic>El Dorado Co.</italic>: Georgetown, 10 mi E., University of California Blodgett [Experimental] Forest, VI.[19]62, R.W. Stark, ex. <italic><tp:taxon-name><tp:taxon-name-part taxon-name-part-type="genus">Abies</tp:taxon-name-part> <tp:taxon-name-part taxon-name-part-type="species">concolor</tp:taxon-name-part></tp:taxon-name></italic> (DEBC-3, EMEC-8); 30.V.1986, K. Hobson (EMEC-2), 1-2.VI.1986 (EMEC-2), 21-24.VI.1986 (EMEC-2), 1-7.VII.1986 (EMEC-9), 9-16.VII.1986 (EMEC-3); 2.VI.2003, K. Apigian (EMEC-2), 5.VI.2003 (EMEC-1). Ice House Reservoir, 25.V.2007, A.I. Cognato (MSUC-5). [Lake Tahoe], Fallen Leaf Lake, 6300 ft, 5.VII.1940, H.T. Reynolds (EMEC-2). Pacific House, 0.7 mi E., 2.VII.1989, F.G. Andrews, ex. flume (CSCA-1). Pacific House, 1 mi E., 1.V.1994, C.B. Barr, ex. seining El Dorado ditch (EMEC-1). South Lake Tahoe, 16.VI.1988, D. Adams, ex. reared from <italic><tp:taxon-name><tp:taxon-name-part taxon-name-part-type="genus">Abies</tp:taxon-name-part> <tp:taxon-name-part taxon-name-part-type="species">concolor</tp:taxon-name-part></tp:taxon-name></italic> (CSCA-1). [<italic>Fresno Co.</italic>]: Huntington Lake, 23.VII.[19]19, F.C. Clark (CASC-52). Shaver [Lake], 14.IX.[19]08, Miller, ex. <italic><tp:taxon-name><tp:taxon-name-part taxon-name-part-type="genus">Abies</tp:taxon-name-part> <tp:taxon-name-part taxon-name-part-type="species">concolor</tp:taxon-name-part></tp:taxon-name></italic> (CNCI-3). [<italic>Madera Co.</italic>]: North Fork, 22.VI.1935, R.P. Allen (EMEC-1). <italic>Marin Co.</italic>: Inverness, 8.VIII.[19]62, C.A. Toschi (EMEC-1). <italic>Mariposa Co.</italic>: Yosemite Valley, 7.VII.1921 (CASC-21). <italic>Mendocino Co.</italic>: Noyo River, VI.1896 (CASC-2). <italic>Modoc Co.</italic>: Alturas, Knox Mountain, 8.VII.1964, D.L. Dahlsten (EMEC-1). Warner Mountains, 4.VII.1919, G. Hopping, ex. <italic><tp:taxon-name><tp:taxon-name-part taxon-name-part-type="genus">Abies</tp:taxon-name-part> <tp:taxon-name-part taxon-name-part-type="species">concolor</tp:taxon-name-part></tp:taxon-name></italic> (CASC-4, USNM-2). <italic>Monterey Co.</italic>: 30.VII.1964, D.E. Bright, ex. <italic><tp:taxon-name><tp:taxon-name-part taxon-name-part-type="genus">Abies</tp:taxon-name-part> <tp:taxon-name-part taxon-name-part-type="species">bracteata</tp:taxon-name-part></tp:taxon-name></italic> (CASC-8). Carmel Valley, 15 mi S., 22.VI.1963, C.J. Wray, ex. <italic><tp:taxon-name><tp:taxon-name-part taxon-name-part-type="genus">Abies</tp:taxon-name-part> <tp:taxon-name-part taxon-name-part-type="species">bracteata</tp:taxon-name-part></tp:taxon-name></italic> (CNCI-7, DEBC-1, EMEC-5). Williams Canyon, Los Padres National Forest, 24.IV.1992, D.E. Bright, G. Ferrell, ex. <italic><tp:taxon-name><tp:taxon-name-part taxon-name-part-type="genus">Abies</tp:taxon-name-part> <tp:taxon-name-part taxon-name-part-type="species">bracteata</tp:taxon-name-part></tp:taxon-name></italic> limbs (CNCI-22). <italic>Nevada Co.</italic>: Donner Memorial State Park, 10.IX.[19]87, S. Seybold, ex. collected on <italic><tp:taxon-name><tp:taxon-name-part taxon-name-part-type="genus">Abies</tp:taxon-name-part> <tp:taxon-name-part taxon-name-part-type="species">concolor</tp:taxon-name-part></tp:taxon-name></italic> (CNCI-2, EMEC-1), 11.IX.[19]87 (CNCI-1, EMEC-1), 29.X.1987 (CNCI-2, EMEC-2). Nevada City, 28.V.1939, R.P. Allen (CNCI-5). <italic>Riverside Co.</italic>: Mount San Jacinto State Park, <named-content xmlns:xlink="http://www.w3.org/1999/xlink" content-type="dwc:verbatimCoordinates" xlink:type="simple">33.807°N, 116.654°W</named-content>, 15.VII.2003, M. Caterino (SBMN-1). Santa Rosa Mountain, 15.IX.[19]56, D.E. Bright, D.N. King, ex. <italic><tp:taxon-name><tp:taxon-name-part taxon-name-part-type="genus">Abies</tp:taxon-name-part> <tp:taxon-name-part taxon-name-part-type="species">concolor</tp:taxon-name-part></tp:taxon-name></italic> (EMEC-4). <italic>San Bernardino Co.</italic>: San Bernardino National Forest, E. of Arrowbear Lake, <named-content xmlns:xlink="http://www.w3.org/1999/xlink" content-type="dwc:verbatimCoordinates" xlink:type="simple">34.2076°N, 117.0584°W</named-content>, 29.V.2004, M. Caterino (SBMN-2); S. Fork Trail, <named-content xmlns:xlink="http://www.w3.org/1999/xlink" content-type="dwc:verbatimCoordinates" xlink:type="simple">34.1297°N, 117.8426°W</named-content>, 28.V.2004, M. Caterino (SBMN-1). San Bernardino Mountains, Dollar Lake trail, 10.VII.1956, R.W. Bushing (EMEC-2), 11.VII.1956 (DEBC-1, EMEC-10). <italic>Sierra Co.</italic>: Calpine, 2.3 mi N.W., 5200ft, 27.VIII.1961, H.B. Leech, ex. under bark of <italic><tp:taxon-name><tp:taxon-name-part taxon-name-part-type="genus">Abies</tp:taxon-name-part></tp:taxon-name></italic> sp. (CASC-9). <italic>Siskiyou Co.</italic>: McCloud, 14.VI.1961, S.L. Wood, J.B. Karren, D.E. Bright, ex. <italic><tp:taxon-name><tp:taxon-name-part taxon-name-part-type="genus">Abies</tp:taxon-name-part> <tp:taxon-name-part taxon-name-part-type="species">concolor</tp:taxon-name-part></tp:taxon-name></italic> (DEBC-5). Mount Shasta, 28.VII.1980, A.J. Gilbert (CASC-1). <italic>Trinity Co.</italic>: Klamath National Forest, FR 41N16, 0.2 mi E. FR 93, <named-content xmlns:xlink="http://www.w3.org/1999/xlink" content-type="dwc:verbatimCoordinates" xlink:type="simple">N41°14.822', W122°53.562'</named-content>, 5081ft, 28.VII.2010, S.M. Smith, ex. <italic><tp:taxon-name><tp:taxon-name-part taxon-name-part-type="genus">Abies</tp:taxon-name-part> <tp:taxon-name-part taxon-name-part-type="species">concolor</tp:taxon-name-part></tp:taxon-name></italic> (MSUC-2). <italic>Tuolumne Co.</italic>: Cow Creek, 5 mi N. Strawberry, 18.VII.1964, C.W. O’Brien, ex. <italic><tp:taxon-name><tp:taxon-name-part taxon-name-part-type="genus">Abies</tp:taxon-name-part></tp:taxon-name></italic> sp. (CASC-102, DEBC-11). Pinecrest, Hopk. U.S. 19192-A, 29.VII.1930, G.R. Struble, ex. <italic><tp:taxon-name><tp:taxon-name-part taxon-name-part-type="genus">Abies</tp:taxon-name-part> <tp:taxon-name-part taxon-name-part-type="species">concolor</tp:taxon-name-part></tp:taxon-name></italic> (DEBC-3); IX.1966, emerged 28.III.1967, G.T. Ferrell, ex. <italic><tp:taxon-name><tp:taxon-name-part taxon-name-part-type="genus">Abies</tp:taxon-name-part> <tp:taxon-name-part taxon-name-part-type="species">concolor</tp:taxon-name-part></tp:taxon-name></italic> (EMEC-4). Sierra Village, 10.VII.1966, B.A. Tolden (EMEC-1). [<italic>Unspecified County</italic>]: Shasta [-Trinity] National Forest, Hopk. U.S. 21078, 10.V.1934, K.A. Salmon (DEBC-4). <bold><italic>COLORADO</italic>:</bold> <italic>Clear Creek Co.</italic>: Idaho Springs, 12 mi S., 12.VII.2007, D.E. Bright, B.A. Barr, ex. bole <italic><tp:taxon-name><tp:taxon-name-part taxon-name-part-type="genus">Abies</tp:taxon-name-part> <tp:taxon-name-part taxon-name-part-type="species">lasiocarpa</tp:taxon-name-part></tp:taxon-name></italic> (CSUC-2, DEBC-4). <italic>Eagle Co.</italic>: Basalt Mountain, 20.VI.1996, D. Leatherman (CSUC-1). <bold><italic>IDAHO</italic>:</bold> [<italic>Bonner Co.</italic>]: Sandpoint, 2.VII.1964, N.M. Downie (FMNH-1). <italic>Clearwater Co.</italic>: Angel Butte thinning, T37N R3E, sec 3, ex. <italic><tp:taxon-name><tp:taxon-name-part taxon-name-part-type="genus">Abies</tp:taxon-name-part> <tp:taxon-name-part taxon-name-part-type="species">grandis</tp:taxon-name-part></tp:taxon-name></italic> #86 (USNM-10). <italic>Kootenai Co.</italic>: Coeur d’Alene, 28.IV.1922, H.J. Rust, ex. <italic><tp:taxon-name><tp:taxon-name-part taxon-name-part-type="genus">Abies</tp:taxon-name-part> <tp:taxon-name-part taxon-name-part-type="species">grandis</tp:taxon-name-part></tp:taxon-name></italic> (MSUC-3); 15.V.1951, 2157 ft, W.F. Barr, ex. <italic><tp:taxon-name><tp:taxon-name-part taxon-name-part-type="genus">Abies</tp:taxon-name-part> <tp:taxon-name-part taxon-name-part-type="species">grandis</tp:taxon-name-part></tp:taxon-name></italic> (EMEC-3). <italic>Latah Co.</italic>: Moscow Mountain, 46.8042, -116.830183, 2713ft, 10.VIII.2010, S.M. Smith, [A.R. Gillogly], M.M. Furniss, ex. <italic><tp:taxon-name><tp:taxon-name-part taxon-name-part-type="genus">Abies</tp:taxon-name-part> <tp:taxon-name-part taxon-name-part-type="species">lasiocarpa</tp:taxon-name-part></tp:taxon-name></italic>, emerged II.2011, M.M. Furniss (MSUC-72). <italic>Lewis Co.</italic>: Nezperce, 3 mi N., 3.VII.[19]69, R.C. Biggum (EMEC-1). <bold><italic>OREGON</italic>:</bold> <italic>Deschutes Co.</italic>: Deschutes National Forest, Black Butte Rd, Black Butte, <named-content xmlns:xlink="http://www.w3.org/1999/xlink" content-type="dwc:verbatimCoordinates" xlink:type="simple">N44°24.924', W121°38.323'</named-content>, 4212 ft, 31.VII.2010, S.M. Smith, ex. <italic><tp:taxon-name><tp:taxon-name-part taxon-name-part-type="genus">Abies</tp:taxon-name-part> <tp:taxon-name-part taxon-name-part-type="species">grandis</tp:taxon-name-part></tp:taxon-name></italic> (MSUC-91). Paulina Lake, 2 mi W., 12.VI.1940, Schuh, Scott, ex. <italic><tp:taxon-name><tp:taxon-name-part taxon-name-part-type="genus">Abies</tp:taxon-name-part> <tp:taxon-name-part taxon-name-part-type="species">concolor</tp:taxon-name-part></tp:taxon-name></italic> (EMEC-2). <italic>Douglas Co.</italic>: Diamond Lake, 9.VII.[19]64, D.E. Bright, ex. <italic><tp:taxon-name><tp:taxon-name-part taxon-name-part-type="genus">Abies</tp:taxon-name-part></tp:taxon-name></italic> sp. (EMEC-7). <italic>Jackson Co.</italic>: Copper, 2 mi N., 3.IX.1970, W.G. Harwood, ex. <italic><tp:taxon-name><tp:taxon-name-part taxon-name-part-type="genus">Abies</tp:taxon-name-part> <tp:taxon-name-part taxon-name-part-type="species">lasiocarpa</tp:taxon-name-part></tp:taxon-name></italic>, emerged 21.X.1970 (MSUC-7). [<italic>Klamath Co.</italic>]: Keno, 16.VII.[19]29, J.A. Beal, ex. <italic><tp:taxon-name><tp:taxon-name-part taxon-name-part-type="genus">Abies</tp:taxon-name-part> <tp:taxon-name-part taxon-name-part-type="species">concolor</tp:taxon-name-part></tp:taxon-name></italic> (CSUC-2). <italic>Linn/Lane Co.</italic>: Blue River, 11 mi N.E., H.J. Andrews Experimental Forest, 5.VIII.1988, log decomp study, site 2, SE1/4 S15 T15S RSE, trap 2WA (OSAC-1). [<italic>Umatilla Co.</italic>]: Tollgate, 6.VI.[19]49, C. Chastain, ex. <italic><tp:taxon-name><tp:taxon-name-part taxon-name-part-type="genus">Abies</tp:taxon-name-part> <tp:taxon-name-part taxon-name-part-type="species">grandis</tp:taxon-name-part></tp:taxon-name></italic> (CSUC-3, EMEC-2, FMNH-1). <bold><italic>UTAH</italic>:</bold> <italic>Utah Co.</italic>: Hobble Creek Canyon, 14.VI.[19]60, D.E. Bright, ex. <italic><tp:taxon-name><tp:taxon-name-part taxon-name-part-type="genus">Abies</tp:taxon-name-part> <tp:taxon-name-part taxon-name-part-type="species">concolor</tp:taxon-name-part></tp:taxon-name></italic> (DEBC-2). [<italic>Unspecified County</italic>]: (CNCI-1). 1952, T.O. Thatcher (CSUC-10). <bold><italic>WYOMING</italic>:</bold> <italic>Albany Co.</italic>: Snowy Mountains, [Medicine Bow National Forest], Spruce campground, 6.IX.2010, D.E. Bright, B.A. Barr coll., ex. <italic><tp:taxon-name><tp:taxon-name-part taxon-name-part-type="genus">Abies</tp:taxon-name-part> <tp:taxon-name-part taxon-name-part-type="species">concolor</tp:taxon-name-part></tp:taxon-name></italic> branches (DEBC-2). [<italic>Carbon Co.</italic>]: Saratoga, Hopk. U.S. 31518-E, 1.IX.[19]38, ex. <italic><tp:taxon-name><tp:taxon-name-part taxon-name-part-type="genus">Abies</tp:taxon-name-part> <tp:taxon-name-part taxon-name-part-type="species">lasiocarpa</tp:taxon-name-part></tp:taxon-name></italic> (CSUC-1).</p></tp:treatment-sec><tp:treatment-sec sec-type="Distribution"><title>Distribution.</title><p>CANADA: Alberta, British Columbia. UNITED STATES: California, Colorado, Idaho, Montana, Oregon, Utah, Washington, Wyoming (Fig. <xref ref-type="fig" rid="F48">48</xref>).</p><fig id="F48" position="float" orientation="portrait"><label>Figure 48.</label><caption><p><italic><tp:taxon-name><tp:taxon-name-part taxon-name-part-type="genus">Scolytus</tp:taxon-name-part> <tp:taxon-name-part taxon-name-part-type="species">praeceps</tp:taxon-name-part></tp:taxon-name></italic> distribution map.</p></caption><graphic xmlns:xlink="http://www.w3.org/1999/xlink" xlink:href="zookeys-450-001-g048.jpg" position="float" orientation="portrait" xlink:type="simple" id="oo_33401.jpg"/></fig></tp:treatment-sec><tp:treatment-sec sec-type="Hosts"><title>Hosts.</title><p><italic><tp:taxon-name><tp:taxon-name-part taxon-name-part-type="genus">Abies</tp:taxon-name-part> <tp:taxon-name-part taxon-name-part-type="species">concolor</tp:taxon-name-part></tp:taxon-name></italic> (Gord. &amp; Glend.) Lindl. ex Hildebr. (white fir), <italic><tp:taxon-name><tp:taxon-name-part taxon-name-part-type="genus">Abies</tp:taxon-name-part> <tp:taxon-name-part taxon-name-part-type="species">grandis</tp:taxon-name-part></tp:taxon-name></italic> (Douglas ex D. Don) Lindl. (grand fir), <italic><tp:taxon-name><tp:taxon-name-part taxon-name-part-type="genus">Abies</tp:taxon-name-part> <tp:taxon-name-part taxon-name-part-type="species">lasiocarpa</tp:taxon-name-part></tp:taxon-name></italic> (Hook.) Nutt. (subalpine fir) and <italic><tp:taxon-name><tp:taxon-name-part taxon-name-part-type="genus">Abies</tp:taxon-name-part> <tp:taxon-name-part taxon-name-part-type="species">bracteata</tp:taxon-name-part></tp:taxon-name></italic> (D. Don) Poit. (bristlecone fir).</p></tp:treatment-sec><tp:treatment-sec sec-type="Biology"><title>Biology.</title><p><italic><tp:taxon-name><tp:taxon-name-part taxon-name-part-type="genus">Scolytus</tp:taxon-name-part> <tp:taxon-name-part taxon-name-part-type="species">praeceps</tp:taxon-name-part></tp:taxon-name></italic> prefers to colonize fresh slash but is also found in small limbs and tops of small standing trees (<xref ref-type="bibr" rid="B42">Edson 1967</xref>; <xref ref-type="bibr" rid="B20">Bright and Stark 1973</xref>).</p><p>The adult gallery contains two egg galleries that branch from the central nuptial chamber. Typically, one egg gallery extends from the nuptial chamber perpendicular to the grain of wood and the second egg gallery extends at a 45° angle to the grain (Fig. <xref ref-type="fig" rid="F24">24</xref>). Occasionally both egg galleries are extended obliquely to the grain, at a 45° angle to the grain or perpendicular to the grain (<xref ref-type="bibr" rid="B42">Edson 1967</xref>). Galleries are frequently initiated near branch crotches and disguised under rough patches of bark. The adult gallery equally scores the sapwood and cambium. The adult galleries range in size from 2.5–6.4 cm in length. Eggs are laid in niches on both sides of each egg gallery and larval mines radiate perpendicular to the egg gallery. The larval mines gradually diverge forming a fan shaped pattern and lightly etch the sapwood. Pupation occurs in the sapwood (<xref ref-type="bibr" rid="B42">Edson 1967</xref>). There is one generation per year and broods overwinter as larvae (<xref ref-type="bibr" rid="B52">Furniss and Johnson 2002</xref>).</p></tp:treatment-sec><tp:treatment-sec sec-type="Remarks"><title>Remarks.</title><p>There has been a great deal of historical uncertainty regarding the placement of <!--PageBreak--><!--PageBreak--><italic><tp:taxon-name><tp:taxon-name-part taxon-name-part-type="genus">Scolytus</tp:taxon-name-part> <tp:taxon-name-part taxon-name-part-type="species">abietis</tp:taxon-name-part></tp:taxon-name></italic> and <italic><tp:taxon-name><tp:taxon-name-part taxon-name-part-type="genus">Scolytus</tp:taxon-name-part> <tp:taxon-name-part taxon-name-part-type="species">opacus</tp:taxon-name-part></tp:taxon-name></italic> since they were described. The species are extremely morphologically similar and thus difficult to differentiate. This similarity led several authors to treat <italic><tp:taxon-name><tp:taxon-name-part taxon-name-part-type="genus">Scolytus</tp:taxon-name-part> <tp:taxon-name-part taxon-name-part-type="species">abietis</tp:taxon-name-part></tp:taxon-name></italic> as either a synonym of <italic><tp:taxon-name><tp:taxon-name-part taxon-name-part-type="genus">Scolytus</tp:taxon-name-part> <tp:taxon-name-part taxon-name-part-type="species">opacus</tp:taxon-name-part></tp:taxon-name></italic> (<xref ref-type="bibr" rid="B148">Wood 1982</xref>) or as a subspecies (<xref ref-type="bibr" rid="B17">Bright 1976</xref>). <xref ref-type="bibr" rid="B46">Equihua-Martínez and Furniss (2009)</xref> removed <italic><tp:taxon-name><tp:taxon-name-part taxon-name-part-type="genus">Scolytus</tp:taxon-name-part> <tp:taxon-name-part taxon-name-part-type="species">abietis</tp:taxon-name-part></tp:taxon-name></italic> from synonymy with <italic><tp:taxon-name><tp:taxon-name-part taxon-name-part-type="genus">Scolytus</tp:taxon-name-part> <tp:taxon-name-part taxon-name-part-type="species">opacus</tp:taxon-name-part></tp:taxon-name></italic> based on differences in host use, submentum shape, and striations on the underside of the head and characters of the second ventrite including setae, punctures and spine shape. The species <italic><tp:taxon-name><tp:taxon-name-part taxon-name-part-type="genus">Scolytus</tp:taxon-name-part> <tp:taxon-name-part taxon-name-part-type="species">abietis</tp:taxon-name-part></tp:taxon-name></italic>, <italic><tp:taxon-name><tp:taxon-name-part taxon-name-part-type="genus">Scolytus</tp:taxon-name-part> <tp:taxon-name-part taxon-name-part-type="species">opacus</tp:taxon-name-part></tp:taxon-name></italic> and <italic><tp:taxon-name><tp:taxon-name-part taxon-name-part-type="genus">Scolytus</tp:taxon-name-part> <tp:taxon-name-part taxon-name-part-type="species">praeceps</tp:taxon-name-part></tp:taxon-name></italic> were not recovered as monophyletic in any of our analyses (Figs <xref ref-type="fig" rid="F2">2</xref>, <xref ref-type="fig" rid="F8">8</xref>, <xref ref-type="fig" rid="F9">9</xref>). We observed very low intraspecific COI and ArgK nucleotide differences among populations (COI: 0–0.0049; mean = 0.0032), (ArgK: 0–0.0044; mean = 0.0024) and no differences in 28S or CAD (Table <xref ref-type="table" rid="T6">6</xref>). Considerable variation was also observed in the shape of the spine on the male second ventrite, especially within <italic><tp:taxon-name><tp:taxon-name-part taxon-name-part-type="genus">Scolytus</tp:taxon-name-part> <tp:taxon-name-part taxon-name-part-type="species">praeceps</tp:taxon-name-part></tp:taxon-name></italic>. <italic><tp:taxon-name><tp:taxon-name-part taxon-name-part-type="genus">Scolytus</tp:taxon-name-part> <tp:taxon-name-part taxon-name-part-type="species">abietis</tp:taxon-name-part></tp:taxon-name></italic> and <italic><tp:taxon-name><tp:taxon-name-part taxon-name-part-type="genus">Scolytus</tp:taxon-name-part> <tp:taxon-name-part taxon-name-part-type="species">opacus</tp:taxon-name-part></tp:taxon-name></italic> are here placed in synonymy with <italic><tp:taxon-name><tp:taxon-name-part taxon-name-part-type="genus">Scolytus</tp:taxon-name-part> <tp:taxon-name-part taxon-name-part-type="species">praeceps</tp:taxon-name-part></tp:taxon-name></italic> because they were recovered as polyphyletic (Figs <xref ref-type="fig" rid="F2">2</xref>, <xref ref-type="fig" rid="F8">8</xref>, <xref ref-type="fig" rid="F9">9</xref>), there are minute molecular difference among populations sampled from California, Oregon, Idaho and Wyoming (Table <xref ref-type="table" rid="T6">6</xref>), the species have identical galleries (<xref ref-type="bibr" rid="B42">Edson 1967</xref>, <xref ref-type="bibr" rid="B148">Wood 1982</xref>) and variability of the spine on male ventrite 2.</p><p>The lectotype of <italic><tp:taxon-name><tp:taxon-name-part taxon-name-part-type="genus">Scolytus</tp:taxon-name-part> <tp:taxon-name-part taxon-name-part-type="species">praeceps</tp:taxon-name-part></tp:taxon-name></italic> bears a partial locality label. <xref ref-type="bibr" rid="B82">LeConte’s (1868)</xref> description states that the lectotype was collected at Calaveras, California by Mr. Crotch.</p></tp:treatment-sec><tp:treatment-sec><!--Section generated to contain objects referenced in tp:taxon-treatment.--><fig id="F24" position="float" orientation="portrait"><label>Figure 24.</label><caption><p>Galleries of conifer-feeding <italic><tp:taxon-name><tp:taxon-name-part taxon-name-part-type="genus">Scolytus</tp:taxon-name-part></tp:taxon-name></italic>, from <xref ref-type="bibr" rid="B42">Edson 1967</xref>.</p></caption><graphic xmlns:xlink="http://www.w3.org/1999/xlink" xlink:href="zookeys-450-001-g024.jpg" position="float" orientation="portrait" xlink:type="simple" id="oo_33377.jpg"/></fig><fig id="F2" position="float" orientation="portrait"><label>Figure 2.</label><caption><p>Morphological phylogeny of Nearctic <italic><tp:taxon-name><tp:taxon-name-part taxon-name-part-type="genus">Scolytus</tp:taxon-name-part></tp:taxon-name></italic>. Phylogram of one of 1016 most parsimonious trees (L = 262, CI = 0.332, RI = 0.539) generated for 37 taxa with 43 characters from a heuristic search of 1000 stepwise random additions with TBR in PAUP*. Numbers above the node indicate bootstrap values (&gt;50). Bremer support values are listed below the node. The Nearctic hardwood and conifer clades are indicated in blue and green respectively. Non-monophyletic species are indicated in purple. * denotes species exotic to the Nearctic.</p></caption><graphic xmlns:xlink="http://www.w3.org/1999/xlink" xlink:href="zookeys-450-001-g002.jpg" position="float" orientation="portrait" xlink:type="simple" id="oo_33355.jpg"/></fig><fig id="F8" position="float" orientation="portrait"><label>Figure 8.</label><caption><p>Mitochondrial COI phylogeny of Nearctic <italic><tp:taxon-name><tp:taxon-name-part taxon-name-part-type="genus">Scolytus</tp:taxon-name-part></tp:taxon-name></italic>. Phylogram of one of 2958 most parsimonious trees (L = 1431, CI = 0.356, RI = 0.809) generated from a heurtistic search of 1000 stepwise random additions with TBR in PAUP*. Numbers above the node indicate bootstrap values (&gt;50). Bremer support values are listed below the node. Non-monophyletic species are indicated in red. Mean intraspecific nucleotide differences (listed next to each taxon) and mean interspecific nucleotide differences (right of solid line) are given. Taxa highlighted in red were not recovered as monophyletic.</p></caption><graphic xmlns:xlink="http://www.w3.org/1999/xlink" xlink:href="zookeys-450-001-g008.jpg" position="float" orientation="portrait" xlink:type="simple" id="oo_33361.jpg"/></fig><fig id="F9" position="float" orientation="portrait"><label>Figure 9.</label><caption><p>Bayesian tree found by analysis of data using combined molecular and morphological datasets. St. dev. = 0.006983. Numbers above the nodes are Bayesian posterior probabilities. Taxa in purple were not recovered as monophyletic. <italic><tp:taxon-name><tp:taxon-name-part taxon-name-part-type="genus">Scolytus</tp:taxon-name-part> <tp:taxon-name-part taxon-name-part-type="species">fiskei</tp:taxon-name-part></tp:taxon-name></italic> was a synonym of <italic><tp:taxon-name><tp:taxon-name-part taxon-name-part-type="genus">Scolytus</tp:taxon-name-part> <tp:taxon-name-part taxon-name-part-type="species">unispinosus</tp:taxon-name-part></tp:taxon-name></italic>. * denotes species exotic to the Nearctic.</p></caption><graphic xmlns:xlink="http://www.w3.org/1999/xlink" xlink:href="zookeys-450-001-g009.jpg" position="float" orientation="portrait" xlink:type="simple" id="oo_33362.jpg"/></fig><table-wrap id="T6" position="float" orientation="portrait"><label>Table 6.</label><caption><p>Intraspecific differences among genes expressed as the proportion of sites differing between sequences.</p></caption><table rules="all"><tbody><tr><td rowspan="1" colspan="1"/><td rowspan="1" colspan="8"><bold>Gene</bold></td></tr><tr><td rowspan="1" colspan="1"/><td rowspan="1" colspan="2"><bold>COI</bold></td><td rowspan="1" colspan="2"><bold>28S</bold></td><td rowspan="1" colspan="2"><bold>CAD</bold></td><td rowspan="1" colspan="2"><bold>ArgK</bold></td></tr><tr><td rowspan="1" colspan="1"><bold>Species</bold></td><td rowspan="1" colspan="1"><bold>Range</bold></td><td rowspan="1" colspan="1"><bold>Average</bold></td><td rowspan="1" colspan="1"><bold>Range</bold></td><td rowspan="1" colspan="1"><bold>Average</bold></td><td rowspan="1" colspan="1"><bold>Range</bold></td><td rowspan="1" colspan="1"><bold>Average</bold></td><td rowspan="1" colspan="1"><bold>Range</bold></td><td rowspan="1" colspan="1"><bold>Average</bold></td></tr><tr><td rowspan="1" colspan="1"><italic><tp:taxon-name><tp:taxon-name-part taxon-name-part-type="genus">Scolytus</tp:taxon-name-part> <tp:taxon-name-part taxon-name-part-type="species">aztecus</tp:taxon-name-part></tp:taxon-name></italic></td><td rowspan="1" colspan="1">N/A</td><td rowspan="1" colspan="1">N/A</td><td rowspan="1" colspan="1">N/A</td><td rowspan="1" colspan="1">N/A</td><td rowspan="1" colspan="1">N/A</td><td rowspan="1" colspan="1">N/A</td><td rowspan="1" colspan="1">N/A</td><td rowspan="1" colspan="1">N/A</td></tr><tr><td rowspan="1" colspan="1"><italic><tp:taxon-name><tp:taxon-name-part taxon-name-part-type="genus">Scolytus</tp:taxon-name-part> <tp:taxon-name-part taxon-name-part-type="species">fagi</tp:taxon-name-part></tp:taxon-name></italic></td><td rowspan="1" colspan="1">0</td><td rowspan="1" colspan="1">0</td><td rowspan="1" colspan="1">0</td><td rowspan="1" colspan="1">0</td><td rowspan="1" colspan="1">N/A</td><td rowspan="1" colspan="1">N/A</td><td rowspan="1" colspan="1">N/A</td><td rowspan="1" colspan="1">N/A</td></tr><tr><td rowspan="1" colspan="1"><italic><tp:taxon-name><tp:taxon-name-part taxon-name-part-type="genus">Scolytus</tp:taxon-name-part> <tp:taxon-name-part taxon-name-part-type="species">fiskei</tp:taxon-name-part></tp:taxon-name></italic></td><td rowspan="1" colspan="1">0–0.0231</td><td rowspan="1" colspan="1">0.0183</td><td rowspan="1" colspan="1">0</td><td rowspan="1" colspan="1">0</td><td rowspan="1" colspan="1">0</td><td rowspan="1" colspan="1">0</td><td rowspan="1" colspan="1">0–0.0058</td><td rowspan="1" colspan="1">0.0034</td></tr><tr><td rowspan="1" colspan="1"><italic><tp:taxon-name><tp:taxon-name-part taxon-name-part-type="genus">Scolytus</tp:taxon-name-part> <tp:taxon-name-part taxon-name-part-type="species">intricatus</tp:taxon-name-part></tp:taxon-name></italic></td><td rowspan="1" colspan="1">N/A</td><td rowspan="1" colspan="1">N/A</td><td rowspan="1" colspan="1">N/A</td><td rowspan="1" colspan="1">N/A</td><td rowspan="1" colspan="1">N/A</td><td rowspan="1" colspan="1">N/A</td><td rowspan="1" colspan="1">N/A</td><td rowspan="1" colspan="1">N/A</td></tr><tr><td rowspan="1" colspan="1"><italic><tp:taxon-name><tp:taxon-name-part taxon-name-part-type="genus">Scolytus</tp:taxon-name-part> <tp:taxon-name-part taxon-name-part-type="species">laricis</tp:taxon-name-part></tp:taxon-name></italic></td><td rowspan="1" colspan="1">0–0.0043</td><td rowspan="1" colspan="1">0.0020</td><td rowspan="1" colspan="1">0</td><td rowspan="1" colspan="1">0</td><td rowspan="1" colspan="1">0</td><td rowspan="1" colspan="1">0</td><td rowspan="1" colspan="1">0.0043</td><td rowspan="1" colspan="1">0.0043</td></tr><tr><td rowspan="1" colspan="1"><italic><tp:taxon-name><tp:taxon-name-part taxon-name-part-type="genus">Scolytus</tp:taxon-name-part> <tp:taxon-name-part taxon-name-part-type="species">mali</tp:taxon-name-part></tp:taxon-name></italic></td><td rowspan="1" colspan="1">0.0433</td><td rowspan="1" colspan="1">0.0433</td><td rowspan="1" colspan="1">0</td><td rowspan="1" colspan="1">0</td><td rowspan="1" colspan="1">0</td><td rowspan="1" colspan="1">0</td><td rowspan="1" colspan="1">0–0.0030</td><td rowspan="1" colspan="1">0.0020</td></tr><tr><td rowspan="1" colspan="1"><italic><tp:taxon-name><tp:taxon-name-part taxon-name-part-type="genus">Scolytus</tp:taxon-name-part> <tp:taxon-name-part taxon-name-part-type="species">monticolae</tp:taxon-name-part></tp:taxon-name></italic></td><td rowspan="1" colspan="1">0–0.0017</td><td rowspan="1" colspan="1">0.0011</td><td rowspan="1" colspan="1">0</td><td rowspan="1" colspan="1">0</td><td rowspan="1" colspan="1">N/A</td><td rowspan="1" colspan="1">N/A</td><td rowspan="1" colspan="1">N/A</td><td rowspan="1" colspan="1">N/A</td></tr><tr><td rowspan="1" colspan="1"><italic><tp:taxon-name><tp:taxon-name-part taxon-name-part-type="genus">Scolytus</tp:taxon-name-part> <tp:taxon-name-part taxon-name-part-type="species">multistriatus</tp:taxon-name-part></tp:taxon-name></italic></td><td rowspan="1" colspan="1">0–0.0016</td><td rowspan="1" colspan="1">0.0033</td><td rowspan="1" colspan="1">0–0.0027</td><td rowspan="1" colspan="1">0.0009</td><td rowspan="1" colspan="1">0–0.0127</td><td rowspan="1" colspan="1">0.0078</td><td rowspan="1" colspan="1">N/A</td><td rowspan="1" colspan="1">N/A</td></tr><tr><td rowspan="1" colspan="1"><italic><tp:taxon-name><tp:taxon-name-part taxon-name-part-type="genus">Scolytus</tp:taxon-name-part> <tp:taxon-name-part taxon-name-part-type="species">muticus</tp:taxon-name-part></tp:taxon-name></italic></td><td rowspan="1" colspan="1">0.0034–0.0105</td><td rowspan="1" colspan="1">0.0079</td><td rowspan="1" colspan="1">0–0.0074</td><td rowspan="1" colspan="1">0.0049</td><td rowspan="1" colspan="1">0</td><td rowspan="1" colspan="1">0</td><td rowspan="1" colspan="1">0</td><td rowspan="1" colspan="1">0</td></tr><tr><td rowspan="1" colspan="1"><italic><tp:taxon-name><tp:taxon-name-part taxon-name-part-type="genus">Scolytus</tp:taxon-name-part> <tp:taxon-name-part taxon-name-part-type="species">obelus</tp:taxon-name-part></tp:taxon-name></italic></td><td rowspan="1" colspan="1">0.0081–0.0195</td><td rowspan="1" colspan="1">0.0135</td><td rowspan="1" colspan="1">0</td><td rowspan="1" colspan="1">0</td><td rowspan="1" colspan="1">0.0021</td><td rowspan="1" colspan="1">0.0021</td><td rowspan="1" colspan="1">0.0014</td><td rowspan="1" colspan="1">0.0014</td></tr><tr><td rowspan="1" colspan="1"><italic><tp:taxon-name><tp:taxon-name-part taxon-name-part-type="genus">Scolytus</tp:taxon-name-part> <tp:taxon-name-part taxon-name-part-type="species">oregoni</tp:taxon-name-part></tp:taxon-name></italic></td><td rowspan="1" colspan="1">N/A</td><td rowspan="1" colspan="1">N/A</td><td rowspan="1" colspan="1">0</td><td rowspan="1" colspan="1">0</td><td rowspan="1" colspan="1">0.0085</td><td rowspan="1" colspan="1">0.0085</td><td rowspan="1" colspan="1">0</td><td rowspan="1" colspan="1">0</td></tr><tr><td rowspan="1" colspan="1"><italic><tp:taxon-name><tp:taxon-name-part taxon-name-part-type="genus">Scolytus</tp:taxon-name-part> <tp:taxon-name-part taxon-name-part-type="species">piceae</tp:taxon-name-part></tp:taxon-name></italic></td><td rowspan="1" colspan="1">0–0.0163</td><td rowspan="1" colspan="1">0.0100</td><td rowspan="1" colspan="1">0–0.0025</td><td rowspan="1" colspan="1">0.0008</td><td rowspan="1" colspan="1">0–0.00850</td><td rowspan="1" colspan="1">0.0050</td><td rowspan="1" colspan="1">0</td><td rowspan="1" colspan="1">0</td></tr><tr><td rowspan="1" colspan="1"><italic><tp:taxon-name><tp:taxon-name-part taxon-name-part-type="genus">Scolytus</tp:taxon-name-part> <tp:taxon-name-part taxon-name-part-type="species">praeceps</tp:taxon-name-part></tp:taxon-name></italic></td><td rowspan="1" colspan="1">0–0.0148</td><td rowspan="1" colspan="1">0.0077</td><td rowspan="1" colspan="1">0</td><td rowspan="1" colspan="1">0</td><td rowspan="1" colspan="1">0</td><td rowspan="1" colspan="1">0</td><td rowspan="1" colspan="1">0–0.0044</td><td rowspan="1" colspan="1">0.0024</td></tr><tr><td rowspan="1" colspan="1"><italic><tp:taxon-name><tp:taxon-name-part taxon-name-part-type="genus">Scolytus</tp:taxon-name-part> <tp:taxon-name-part taxon-name-part-type="species">propinquus</tp:taxon-name-part></tp:taxon-name></italic></td><td rowspan="1" colspan="1">0</td><td rowspan="1" colspan="1">0</td><td rowspan="1" colspan="1">N/A</td><td rowspan="1" colspan="1">N/A</td><td rowspan="1" colspan="1">0</td><td rowspan="1" colspan="1">0</td><td rowspan="1" colspan="1">0.0063</td><td rowspan="1" colspan="1">0.0063</td></tr><tr><td rowspan="1" colspan="1"><italic><tp:taxon-name><tp:taxon-name-part taxon-name-part-type="genus">Scolytus</tp:taxon-name-part> <tp:taxon-name-part taxon-name-part-type="species">pygmaeus</tp:taxon-name-part></tp:taxon-name></italic></td><td rowspan="1" colspan="1">0</td><td rowspan="1" colspan="1">0</td><td rowspan="1" colspan="1">0</td><td rowspan="1" colspan="1">0.0000</td><td rowspan="1" colspan="1">0</td><td rowspan="1" colspan="1">0</td><td rowspan="1" colspan="1">0</td><td rowspan="1" colspan="1">0</td></tr><tr><td rowspan="1" colspan="1"><italic><tp:taxon-name><tp:taxon-name-part taxon-name-part-type="genus">Scolytus</tp:taxon-name-part> <tp:taxon-name-part taxon-name-part-type="species">quadrispinosus</tp:taxon-name-part></tp:taxon-name></italic></td><td rowspan="1" colspan="1">0.0016–0.0049</td><td rowspan="1" colspan="1">0.0032</td><td rowspan="1" colspan="1">0</td><td rowspan="1" colspan="1">0.0000</td><td rowspan="1" colspan="1">0</td><td rowspan="1" colspan="1">0</td><td rowspan="1" colspan="1">0.0014</td><td rowspan="1" colspan="1">0.0014</td></tr><tr><td rowspan="1" colspan="1"><italic><tp:taxon-name><tp:taxon-name-part taxon-name-part-type="genus">Scolytus</tp:taxon-name-part> <tp:taxon-name-part taxon-name-part-type="species">ratzeburgii</tp:taxon-name-part></tp:taxon-name></italic></td><td rowspan="1" colspan="1">N/A</td><td rowspan="1" colspan="1">N/A</td><td rowspan="1" colspan="1">N/A</td><td rowspan="1" colspan="1">N/A</td><td rowspan="1" colspan="1">N/A</td><td rowspan="1" colspan="1">N/A</td><td rowspan="1" colspan="1">N/A</td><td rowspan="1" colspan="1">N/A</td></tr><tr><td rowspan="1" colspan="1"><italic><tp:taxon-name><tp:taxon-name-part taxon-name-part-type="genus">Scolytus</tp:taxon-name-part> <tp:taxon-name-part taxon-name-part-type="species">reflexus</tp:taxon-name-part></tp:taxon-name></italic></td><td rowspan="1" colspan="1">0–0.0130</td><td rowspan="1" colspan="1">0.0070</td><td rowspan="1" colspan="1">0–0.0049</td><td rowspan="1" colspan="1">0.0012</td><td rowspan="1" colspan="1">0–0.0023</td><td rowspan="1" colspan="1">0.0003</td><td rowspan="1" colspan="1">0–0.0043</td><td rowspan="1" colspan="1">0.0029</td></tr><tr><td rowspan="1" colspan="1"><italic><tp:taxon-name><tp:taxon-name-part taxon-name-part-type="genus">Scolytus</tp:taxon-name-part> <tp:taxon-name-part taxon-name-part-type="species">robustus</tp:taxon-name-part></tp:taxon-name></italic></td><td rowspan="1" colspan="1">0.0033–0.0537</td><td rowspan="1" colspan="1">0.0358</td><td rowspan="1" colspan="1">0–0.0025</td><td rowspan="1" colspan="1">0.0017</td><td rowspan="1" colspan="1">0–0.0043</td><td rowspan="1" colspan="1">0.0029</td><td rowspan="1" colspan="1">0.0015–0.00612</td><td rowspan="1" colspan="1">0.0038</td></tr><tr><td rowspan="1" colspan="1"><italic><tp:taxon-name><tp:taxon-name-part taxon-name-part-type="genus">Scolytus</tp:taxon-name-part> <tp:taxon-name-part taxon-name-part-type="species">rugulosus</tp:taxon-name-part></tp:taxon-name></italic></td><td rowspan="1" colspan="1">N/A</td><td rowspan="1" colspan="1">N/A</td><td rowspan="1" colspan="1">0–0.0074</td><td rowspan="1" colspan="1">0.0050</td><td rowspan="1" colspan="1">0.0065–0.0192</td><td rowspan="1" colspan="1">0.0128</td><td rowspan="1" colspan="1">0–0.0274</td><td rowspan="1" colspan="1">0.0150</td></tr><tr><td rowspan="1" colspan="1"><italic><tp:taxon-name><tp:taxon-name-part taxon-name-part-type="genus">Scolytus</tp:taxon-name-part> <tp:taxon-name-part taxon-name-part-type="species">schevyrewi</tp:taxon-name-part></tp:taxon-name></italic></td><td rowspan="1" colspan="1">N/A</td><td rowspan="1" colspan="1">N/A</td><td rowspan="1" colspan="1">N/A</td><td rowspan="1" colspan="1">N/A</td><td rowspan="1" colspan="1">N/A</td><td rowspan="1" colspan="1">N/A</td><td rowspan="1" colspan="1">N/A</td><td rowspan="1" colspan="1">N/A</td></tr><tr><td rowspan="1" colspan="1"><italic><tp:taxon-name><tp:taxon-name-part taxon-name-part-type="genus">Scolytus</tp:taxon-name-part> <tp:taxon-name-part taxon-name-part-type="species">scolytus</tp:taxon-name-part></tp:taxon-name></italic></td><td rowspan="1" colspan="1">N/A</td><td rowspan="1" colspan="1">N/A</td><td rowspan="1" colspan="1">N/A</td><td rowspan="1" colspan="1">N/A</td><td rowspan="1" colspan="1">N/A</td><td rowspan="1" colspan="1">N/A</td><td rowspan="1" colspan="1">N/A</td><td rowspan="1" colspan="1">N/A</td></tr><tr><td rowspan="1" colspan="1"><italic><tp:taxon-name><tp:taxon-name-part taxon-name-part-type="genus">Scolytus</tp:taxon-name-part> <tp:taxon-name-part taxon-name-part-type="species">sinopiceus</tp:taxon-name-part></tp:taxon-name></italic></td><td rowspan="1" colspan="1">0.0157</td><td rowspan="1" colspan="1">0.0157</td><td rowspan="1" colspan="1">0.0123</td><td rowspan="1" colspan="1">0.0123</td><td rowspan="1" colspan="1">0</td><td rowspan="1" colspan="1">0</td><td rowspan="1" colspan="1">0</td><td rowspan="1" colspan="1">0</td></tr><tr><td rowspan="1" colspan="1"><italic><tp:taxon-name><tp:taxon-name-part taxon-name-part-type="genus">Scolytus</tp:taxon-name-part> <tp:taxon-name-part taxon-name-part-type="species">subscaber</tp:taxon-name-part></tp:taxon-name></italic></td><td rowspan="1" colspan="1">0.0158</td><td rowspan="1" colspan="1">0.0158</td><td rowspan="1" colspan="1">0.0049</td><td rowspan="1" colspan="1">0.0049</td><td rowspan="1" colspan="1">N/A</td><td rowspan="1" colspan="1">N/A</td><td rowspan="1" colspan="1">0.0101</td><td rowspan="1" colspan="1">0.0101</td></tr><tr><td rowspan="1" colspan="1"><italic><tp:taxon-name><tp:taxon-name-part taxon-name-part-type="genus">Scolytus</tp:taxon-name-part> <tp:taxon-name-part taxon-name-part-type="species">sulcifrons</tp:taxon-name-part></tp:taxon-name></italic></td><td rowspan="1" colspan="1">N/A</td><td rowspan="1" colspan="1">N/A</td><td rowspan="1" colspan="1">N/A</td><td rowspan="1" colspan="1">N/A</td><td rowspan="1" colspan="1">N/A</td><td rowspan="1" colspan="1">N/A</td><td rowspan="1" colspan="1">N/A</td><td rowspan="1" colspan="1">N/A</td></tr><tr><td rowspan="1" colspan="1"><italic><tp:taxon-name><tp:taxon-name-part taxon-name-part-type="genus">Scolytus</tp:taxon-name-part> <tp:taxon-name-part taxon-name-part-type="species">tsugae</tp:taxon-name-part></tp:taxon-name></italic></td><td rowspan="1" colspan="1">0.0016–0.0147</td><td rowspan="1" colspan="1">0.0103</td><td rowspan="1" colspan="1">0</td><td rowspan="1" colspan="1">0</td><td rowspan="1" colspan="1">0</td><td rowspan="1" colspan="1">0</td><td rowspan="1" colspan="1">N/A</td><td rowspan="1" colspan="1">N/A</td></tr><tr><td rowspan="1" colspan="1"><italic><tp:taxon-name><tp:taxon-name-part taxon-name-part-type="genus">Scolytus</tp:taxon-name-part> <tp:taxon-name-part taxon-name-part-type="species">unispinosus</tp:taxon-name-part></tp:taxon-name></italic></td><td rowspan="1" colspan="1">0.0016–0.0282</td><td rowspan="1" colspan="1">0.0121</td><td rowspan="1" colspan="1">0</td><td rowspan="1" colspan="1">0</td><td rowspan="1" colspan="1">0–0.0023</td><td rowspan="1" colspan="1">0.0015</td><td rowspan="1" colspan="1">0–0.0029</td><td rowspan="1" colspan="1">0.0007</td></tr><tr><td rowspan="1" colspan="1"><italic><tp:taxon-name><tp:taxon-name-part taxon-name-part-type="genus">Scolytus</tp:taxon-name-part> <tp:taxon-name-part taxon-name-part-type="species">ventralis</tp:taxon-name-part></tp:taxon-name></italic></td><td rowspan="1" colspan="1">0–0.0181</td><td rowspan="1" colspan="1">0.0089</td><td rowspan="1" colspan="1">0–0.0025</td><td rowspan="1" colspan="1">0.0010</td><td rowspan="1" colspan="1">0–0.0043</td><td rowspan="1" colspan="1">0.0022</td><td rowspan="1" colspan="1">0–0.0043</td><td rowspan="1" colspan="1">0.0022</td></tr></tbody></table></table-wrap></tp:treatment-sec><ref-list><ref id="B42"><mixed-citation xmlns:xlink="http://www.w3.org/1999/xlink" xlink:type="simple"><person-group><name name-style="western"><surname>Edson</surname><given-names>LJ</given-names></name></person-group> (<year>1967</year>) <source>An annotated and illustrated key to the species of the genus <italic><tp:taxon-name><tp:taxon-name-part taxon-name-part-type="genus">Scolytus</tp:taxon-name-part></tp:taxon-name></italic> (<tp:taxon-name><tp:taxon-name-part taxon-name-part-type="order">Coleoptera</tp:taxon-name-part></tp:taxon-name>, <tp:taxon-name><tp:taxon-name-part taxon-name-part-type="family">Scolytidae</tp:taxon-name-part></tp:taxon-name>) attacking coniferous trees of the Nearctic region.</source><publisher-name>Unpublished thesis</publisher-name>, <publisher-loc>Humboldt State College, California</publisher-loc>, <size units="page">62 pp</size>.</mixed-citation></ref><ref id="B148"><mixed-citation xmlns:xlink="http://www.w3.org/1999/xlink" xlink:type="simple"><person-group><name name-style="western"><surname>Wood</surname><given-names>SL</given-names></name></person-group> (<year>1982</year>) <article-title>The bark and ambrosia beetles of North and Central America (<tp:taxon-name><tp:taxon-name-part taxon-name-part-type="order">Coleoptera</tp:taxon-name-part></tp:taxon-name>: <tp:taxon-name><tp:taxon-name-part taxon-name-part-type="family">Scolytidae</tp:taxon-name-part></tp:taxon-name>), a taxonomic monograph.</article-title><source>Great Basin Naturalist Memoirs</source><volume>8</volume>: <fpage>1</fpage>–<lpage>1359</lpage>.</mixed-citation></ref><ref id="B20"><mixed-citation xmlns:xlink="http://www.w3.org/1999/xlink" xlink:type="simple"><person-group><name name-style="western"><surname>Bright</surname><given-names>DE</given-names></name><name name-style="western"><surname>Stark</surname><given-names>RW</given-names></name></person-group> (<year>1973</year>) <article-title>The bark and ambrosia beetles of California (<tp:taxon-name><tp:taxon-name-part taxon-name-part-type="order">Coleoptera</tp:taxon-name-part></tp:taxon-name>: <tp:taxon-name><tp:taxon-name-part taxon-name-part-type="family">Scolytidae</tp:taxon-name-part></tp:taxon-name> and <tp:taxon-name><tp:taxon-name-part taxon-name-part-type="family">Platypodidae</tp:taxon-name-part></tp:taxon-name>).</article-title><source>Bulletin of the California Insect Survey</source><volume>16</volume>: <fpage>1</fpage>–<lpage>169</lpage>.</mixed-citation></ref><ref id="B52"><mixed-citation xmlns:xlink="http://www.w3.org/1999/xlink" xlink:type="simple"><person-group><name name-style="western"><surname>Furniss</surname><given-names>MM</given-names></name><name name-style="western"><surname>Johnson</surname><given-names>JB</given-names></name></person-group> (<year>2002</year>) <source>Field guide to the bark beetles of Idaho and adjacent regions.</source><publisher-name>University of Idaho</publisher-name>, <publisher-loc>Moscow</publisher-loc>, <size units="page">125 pp</size>.</mixed-citation></ref><ref id="B17"><mixed-citation xmlns:xlink="http://www.w3.org/1999/xlink" xlink:type="simple"><person-group><name name-style="western"><surname>Bright</surname><given-names>DE</given-names></name></person-group> (<year>1976</year>) <source>The insects and arachnids of Canada, Part 2: The bark beetles of Canada and Alaska, <tp:taxon-name><tp:taxon-name-part taxon-name-part-type="order">Coleoptera</tp:taxon-name-part></tp:taxon-name>: <tp:taxon-name><tp:taxon-name-part taxon-name-part-type="family">Scolytidae</tp:taxon-name-part></tp:taxon-name>.</source><publisher-name>Canada Department of Agriculture, Research Branch, Biosystematic Research Institute</publisher-name>, <publisher-loc>Ottawa</publisher-loc>, <size units="page">241 pp</size>.</mixed-citation></ref><ref id="B46"><mixed-citation xmlns:xlink="http://www.w3.org/1999/xlink" xlink:type="simple"><person-group><name name-style="western"><surname>Equihua-Martínez</surname><given-names>A</given-names></name><name name-style="western"><surname>Furniss</surname><given-names>MM</given-names></name></person-group> (<year>2009</year>) <article-title>Taxonomic status of <italic><tp:taxon-name><tp:taxon-name-part taxon-name-part-type="genus">Scolytus</tp:taxon-name-part> <tp:taxon-name-part taxon-name-part-type="species">opacus</tp:taxon-name-part></tp:taxon-name></italic> and <italic><tp:taxon-name><tp:taxon-name-part taxon-name-part-type="genus">Scolytus</tp:taxon-name-part> <tp:taxon-name-part taxon-name-part-type="species">abietis</tp:taxon-name-part></tp:taxon-name></italic> (<tp:taxon-name><tp:taxon-name-part taxon-name-part-type="order">Coleoptera</tp:taxon-name-part></tp:taxon-name>: <tp:taxon-name><tp:taxon-name-part taxon-name-part-type="family">Curculionidae</tp:taxon-name-part></tp:taxon-name>: <tp:taxon-name><tp:taxon-name-part taxon-name-part-type="subfamily">Scolytinae</tp:taxon-name-part></tp:taxon-name>): A comparative study.</article-title><source>Annals of the Entomological Society of America</source><volume>102</volume>: <fpage>597</fpage>–<lpage>602</lpage>. doi: <ext-link ext-link-type="doi" xlink:href="10.1603/008.102.0403" xlink:type="simple">10.1603/008.102.0403</ext-link></mixed-citation></ref><ref id="B82"><mixed-citation xmlns:xlink="http://www.w3.org/1999/xlink" xlink:type="simple"><person-group><name name-style="western"><surname>LeConte</surname><given-names>JL</given-names></name></person-group> (<year>1868</year>) <article-title>Appendix.</article-title> In: <person-group><name name-style="western"><surname>Zimmermann</surname><given-names>C</given-names></name></person-group> (<role>Ed.</role>) <issue-title>Synopsis of the Scolytidae of America North of Mexico.</issue-title><source>Transactions of the American Entomological Society</source><volume>2</volume>: <fpage>141</fpage>–<lpage>178</lpage>.</mixed-citation></ref></ref-list></tp:taxon-treatment>
