# Supplementary material for: A taxonomic monograph of Nearctic Scolytus Geoffroy (Coleoptera, Curculionidae, Scolytinae)
Source: Zookeys. 2014 Oct 29;(450):1–182. doi: 10.3897/zookeys.450.7452 (PMC4233402; doi:10.3897/zookeys.450.7452)
Supplement: XML Treatment for Scolytus reflexus [file zookeys.450.7452-treatment20.xml]

<!DOCTYPE tp:taxon-treatment
  PUBLIC "-//TaxonX//DTD Taxonomic Treatment Publishing DTD v0 20100105//EN" "tax-treatment-NSO.dtd">
<tp:taxon-treatment xmlns:tp="http://www.plazi.org/taxpub"><tp:treatment-meta><kwd-group><label>Taxon classification</label><kwd><named-content content-type="kingdom">Animalia</named-content></kwd><kwd><named-content content-type="order">Coleoptera</named-content></kwd><kwd><named-content content-type="family">Curculionidae</named-content></kwd></kwd-group><mixed-citation publication-type="journal"><person-group><name><surname>Smith</surname><given-names>Sarah M.</given-names></name><name><surname>Cognato</surname><given-names>Anthony I.</given-names></name></person-group><article-title>A taxonomic monograph of Nearctic <italic><tp:taxon-name><tp:taxon-name-part taxon-name-part-type="genus">Scolytus</tp:taxon-name-part></tp:taxon-name></italic> Geoffroy (<tp:taxon-name><tp:taxon-name-part taxon-name-part-type="order">Coleoptera</tp:taxon-name-part></tp:taxon-name>, <tp:taxon-name><tp:taxon-name-part taxon-name-part-type="family">Curculionidae</tp:taxon-name-part></tp:taxon-name>, <tp:taxon-name><tp:taxon-name-part taxon-name-part-type="subfamily">Scolytinae</tp:taxon-name-part></tp:taxon-name>)</article-title><source>Zookeys</source><day>29</day><month>10</month><year>2014</year><volume>2014</volume><issue>450</issue><fpage>1</fpage><lpage>182</lpage><pub-id pub-id-type="doi">10.3897/zookeys.450.7452</pub-id></mixed-citation></tp:treatment-meta><tp:nomenclature><tp:taxon-name>
                            <tp:taxon-name-part taxon-name-part-type="genus">Scolytus</tp:taxon-name-part>
                            <tp:taxon-name-part taxon-name-part-type="species">reflexus</tp:taxon-name-part>
                        </tp:taxon-name><tp:taxon-authority>Blackman, 1934</tp:taxon-authority><xref ref-type="fig" rid="F45">Figs 45</xref><xref ref-type="fig" rid="F49">, 49</xref><xref ref-type="fig" rid="F50">–50</xref><tp:nomenclature-citation-list><tp:nomenclature-citation><tp:taxon-name><tp:taxon-name-part taxon-name-part-type="genus">Scolytus</tp:taxon-name-part> <tp:taxon-name-part taxon-name-part-type="species">reflexus</tp:taxon-name-part></tp:taxon-name><comment> Blackman, 1934: 13.</comment></tp:nomenclature-citation><tp:nomenclature-citation><tp:taxon-name><tp:taxon-name-part taxon-name-part-type="genus">Scolytus</tp:taxon-name-part> <tp:taxon-name-part taxon-name-part-type="species">virgatus</tp:taxon-name-part></tp:taxon-name><comment> Bright, 1972: 1490. <bold>syn. n.</bold></comment></tp:nomenclature-citation><tp:nomenclature-citation><tp:taxon-name><tp:taxon-name-part taxon-name-part-type="genus">Scolytus</tp:taxon-name-part> <tp:taxon-name-part taxon-name-part-type="species">wickhami</tp:taxon-name-part></tp:taxon-name><comment> Blackman, 1934: 13. <bold>syn. n.</bold></comment></tp:nomenclature-citation></tp:nomenclature-citation-list></tp:nomenclature><tp:treatment-sec sec-type="Diagnosis"><title>Diagnosis.</title><p>Males exhibiting the reflexus phenotype are readily distinguished by the presence of a strong recurved subapical carinate ridge on ventrite 5 that is medially produced to form a slightly recurved and subrostriform ridge that appears “reflexed”. Males of this species exhibiting the wickhami phenotype are easily confused with males of <italic><tp:taxon-name><tp:taxon-name-part taxon-name-part-type="genus">Scolytus</tp:taxon-name-part> <tp:taxon-name-part taxon-name-part-type="species">monticolae</tp:taxon-name-part></tp:taxon-name></italic>. They are easily distinguished by the size of male ventrite 5. In <italic><tp:taxon-name><tp:taxon-name-part taxon-name-part-type="genus">Scolytus</tp:taxon-name-part> <tp:taxon-name-part taxon-name-part-type="species">reflexus</tp:taxon-name-part></tp:taxon-name></italic>, ventrite 5 is equal in length to ventrite 4. In <italic><tp:taxon-name><tp:taxon-name-part taxon-name-part-type="genus">Scolytus</tp:taxon-name-part> <tp:taxon-name-part taxon-name-part-type="species">monticolae</tp:taxon-name-part></tp:taxon-name></italic>, ventrite 5 is equal in length to ventrites 3 and 4 combined. <italic><tp:taxon-name><tp:taxon-name-part taxon-name-part-type="genus">Scolytus</tp:taxon-name-part> <tp:taxon-name-part taxon-name-part-type="species">monticolae</tp:taxon-name-part></tp:taxon-name></italic> lacks an epistomal process while <italic><tp:taxon-name><tp:taxon-name-part taxon-name-part-type="genus">Scolytus</tp:taxon-name-part> <tp:taxon-name-part taxon-name-part-type="species">reflexus</tp:taxon-name-part></tp:taxon-name></italic> typically has a strongly developed epistomal process. Females are distinguished from those of <italic><tp:taxon-name><tp:taxon-name-part taxon-name-part-type="genus">Scolytus</tp:taxon-name-part> <tp:taxon-name-part taxon-name-part-type="species">monticolae</tp:taxon-name-part></tp:taxon-name></italic> by having the apical margin of ventrite 1 rounded and by the ventrite 2 surface rugose, shining, coarsely punctate and convex.</p></tp:treatment-sec><tp:treatment-sec sec-type="Description (male)"><title>Description (male).</title><p>2.4–3.8 mm long (mean = 3.2 mm; n = 20); 1.8–2.5 times as long as wide. Color dark red-brown to black, antenna brown. Pronotum typically darker than elytra.</p><p><italic>Head.</italic> Epistoma weakly to acutely, deeply emarginate; epistomal process weakly to strongly developed and elevated; median area above mandibles bearing dense patch of long, yellow, hair-like setae. Frons appearing flattened when viewed laterally, slightly transversely impressed just above epistoma; moderately, longitudinally aciculate, deeply, coarsely punctate; aciculations converging at epistoma; punctures small, coarse; moderately, uniformly covered by long, fine, yellow, erect, hair-like setae, these longer than width of midpoint of eye. Antennal scape short, elongate; club flattened, irregularly ovoid, setose with partial septum, three sharply arcuate sutures visible.</p><p><italic>Pronotum</italic> wider than long; apical margin broadly rounded, median area between eyes lined with scales; sides distinctly arcuate, strongly constricted near apex, forming a weak transverse impression near apical margin; surface smooth, shining, punctures on disc fine, shallow, moderately abundant, larger and more abundant laterally and on apical constriction; apical, anterolateral and lateral margins bearing sparse, erect, yellow, hair-like setae; base weakly bisinuate.</p><p><italic>Elytra</italic> with sides sub-parallel on apical half, narrowing to subquadrate, smooth apex; apex moderately emarginated at suture. Margin of apical edge bearing small, fine punctures. Disc smooth, shining; interstriae weakly impressed, more than twice width of striae, punctures uniseriate, smaller than those of striae, bearing minute, recumbent setae less than length of a puncture; striae weakly impressed. Declivity bearing sparse, short, erect yellow setae. Metepimeron half-length of metanepisternum.</p><p><italic>Venter.</italic> Apical margin of ventrite 1 rounded, marked by weak carina on vertical surface of segment. Ventrite 2 nearly perpendicular to ventrite 1; surface rugose, shagreened, finely punctate; punctures small, coarse, shallow; surface convex; setae moderately abundant, long, erect and longer than length of ventrite 3; lateral margins of ventrites 2–3 and ventrite 4 unarmed. Ventrite 5 typically armed with strong, recurved, subapical, carinate ridge, occasionally modified and medially produced to form a slightly recurved and subrostriform ridge appearing “reflexed” (Chiricahua Mountains, Arizona and Chihuahua, Mexico populations). Ventrite 5 carinate ridge closer to apical margin of segment; length of ventrite 5 less than combined lengths of ventrites 3 and 4; setal patch and median depression absent.</p><fig id="F49" position="float" orientation="portrait"><label>Figure 49.</label><caption><p><italic><tp:taxon-name><tp:taxon-name-part taxon-name-part-type="genus">Scolytus</tp:taxon-name-part> <tp:taxon-name-part taxon-name-part-type="species">reflexus</tp:taxon-name-part></tp:taxon-name></italic> <bold>A</bold> dorsal male habitus <bold>B</bold> lateral male habitus <bold>C</bold> male frons <bold>D</bold> male frons oblique <bold>E</bold> male venter <bold>F</bold> male venter oblique <bold>G</bold> dorsal female habitus <bold>H</bold> lateral female habitus <bold>I</bold> female frons <bold>J</bold> female frons oblique <bold>K</bold> female venter <bold>L</bold> female venter oblique.</p></caption><graphic xmlns:xlink="http://www.w3.org/1999/xlink" xlink:href="zookeys-450-001-g049.jpg" position="float" orientation="portrait" xlink:type="simple" id="oo_33402.jpg"/></fig><fig id="F50" position="float" orientation="portrait"><label>Figure 50.</label><caption><p><italic><tp:taxon-name><tp:taxon-name-part taxon-name-part-type="genus">Scolytus</tp:taxon-name-part> <tp:taxon-name-part taxon-name-part-type="species">reflexus</tp:taxon-name-part></tp:taxon-name></italic> wickhami phenotype <bold>A</bold> dorsal male habitus <bold>B</bold> lateral male habitus <bold>C</bold> male frons <bold>D</bold> male frons oblique <bold>E</bold> male venter <bold>F</bold> male venter oblique.</p></caption><graphic xmlns:xlink="http://www.w3.org/1999/xlink" xlink:href="zookeys-450-001-g050.jpg" position="float" orientation="portrait" xlink:type="simple" id="oo_33403.jpg"/></fig></tp:treatment-sec><tp:treatment-sec sec-type="Female"><title>Female.</title><p>2.5–4.0 mm long (mean = 3.2 mm; n = 20); 1.87–2.5 times as long as wide. Similar to male except epistoma entire, epistomal process absent, frons convex when viewed laterally, weakly longitudinally aciculate, setae sparser, shorter, less than width of eye; weakly transversely impressed just above epistoma and between inner apices of eyes. Second ventrite unarmed, setae sparse, erect, measuring length of three diameters of a puncture. Length of ventrite 5 greater than combined lengths of ventrites 3 and 4, armed with apical strongly recurved subapical carinate ridge.</p></tp:treatment-sec><tp:treatment-sec sec-type="Specimens examined"><title>Specimens examined.</title><p>358.</p></tp:treatment-sec><tp:treatment-sec sec-type="Type material"><title>Type material.</title><p>Holotype <italic><tp:taxon-name><tp:taxon-name-part taxon-name-part-type="genus">Scolytus</tp:taxon-name-part> <tp:taxon-name-part taxon-name-part-type="species">reflexus</tp:taxon-name-part></tp:taxon-name></italic> Blackman: male, labeled “Sta Catalina Mts, Ariz., Chrisman, M. Coll, <italic><tp:taxon-name><tp:taxon-name-part taxon-name-part-type="genus">Pseudotsuga</tp:taxon-name-part> <tp:taxon-name-part taxon-name-part-type="species">taxifolia</tp:taxon-name-part></tp:taxon-name></italic>, Hopk. U.S. 12210, Reared June 1-14 H.B. Kirk, Type No. 43831 USNM” (USNM). Holotype <italic><tp:taxon-name><tp:taxon-name-part taxon-name-part-type="genus">Scolytus</tp:taxon-name-part> <tp:taxon-name-part taxon-name-part-type="species">virgatus</tp:taxon-name-part></tp:taxon-name></italic> Bright: male, labeled “MEX., N.L., Cerro Potosi, V.2.71, 8500', D.E. Bright, <italic><tp:taxon-name><tp:taxon-name-part taxon-name-part-type="genus">Pseudotsuga</tp:taxon-name-part> <tp:taxon-name-part taxon-name-part-type="species">menziesii</tp:taxon-name-part></tp:taxon-name></italic>, CNC No. 12604” (CNCI). Holotype <italic><tp:taxon-name><tp:taxon-name-part taxon-name-part-type="genus">Scolytus</tp:taxon-name-part> <tp:taxon-name-part taxon-name-part-type="species">wickhami</tp:taxon-name-part></tp:taxon-name></italic> Blackman: male, labeled “Buena Vista, Col. H.F. Wickham July 1-6 ’96, 7,900-8,000 ft, Type No. 43832 USNM” (USNM). Paratypes <italic><tp:taxon-name><tp:taxon-name-part taxon-name-part-type="genus">Scolytus</tp:taxon-name-part> <tp:taxon-name-part taxon-name-part-type="species">reflexus</tp:taxon-name-part></tp:taxon-name></italic> <bold>UNITED STATES:</bold> <bold><italic>ARIZONA</italic>:</bold> [<italic>Cochise Co.</italic>]: Chiricahua Mountains, 18.VI.[?], Hubbard, Schwarz (EMEC-1). <italic>Pima/ Pinal Co.</italic>: Santa Catalina Mountains, M. Chrisman, reared 25.VI.[19]14, H.B. Kirk, ex. <italic><tp:taxon-name><tp:taxon-name-part taxon-name-part-type="genus">Pseudotsuga</tp:taxon-name-part> <tp:taxon-name-part taxon-name-part-type="species">taxifolia</tp:taxon-name-part></tp:taxon-name></italic> [= <italic><tp:taxon-name><tp:taxon-name-part taxon-name-part-type="genus">Pseudotsuga</tp:taxon-name-part> <tp:taxon-name-part taxon-name-part-type="species">menziesii</tp:taxon-name-part></tp:taxon-name></italic>] (EMEC-1). Paratypes <italic><tp:taxon-name><tp:taxon-name-part taxon-name-part-type="genus">Scolytus</tp:taxon-name-part> <tp:taxon-name-part taxon-name-part-type="species">wickhami</tp:taxon-name-part></tp:taxon-name></italic> <bold>UNITED STATES:</bold> <bold><italic>ARIZONA</italic>:</bold> [<italic>Cochise Co.</italic>]: Chiricahua Mountains, Hopk. U.S. 5558-A, 5.VIII.[19]07, J.L. Webb, ex. <italic><tp:taxon-name><tp:taxon-name-part taxon-name-part-type="genus">Pseudotsuga</tp:taxon-name-part> <tp:taxon-name-part taxon-name-part-type="species">taxifolia</tp:taxon-name-part></tp:taxon-name></italic> [= <italic><tp:taxon-name><tp:taxon-name-part taxon-name-part-type="genus">Pseudotsuga</tp:taxon-name-part> <tp:taxon-name-part taxon-name-part-type="species">menziesii</tp:taxon-name-part></tp:taxon-name></italic>] (CNCI-1). <bold><italic>NEW MEXICO</italic>:</bold> [<italic>Lincoln Co.</italic>]: Capitan Mountains, Hopk. U.S. 5674, J.L. Webb, ex. <italic><tp:taxon-name><tp:taxon-name-part taxon-name-part-type="genus">Pseudotsuga</tp:taxon-name-part> <tp:taxon-name-part taxon-name-part-type="species">taxifolia</tp:taxon-name-part></tp:taxon-name></italic> [= <italic><tp:taxon-name><tp:taxon-name-part taxon-name-part-type="genus">Pseudotsuga</tp:taxon-name-part> <tp:taxon-name-part taxon-name-part-type="species">menziesii</tp:taxon-name-part></tp:taxon-name></italic>] (CNCI-1). Paratypes <italic><tp:taxon-name><tp:taxon-name-part taxon-name-part-type="genus">Scolytus</tp:taxon-name-part> <tp:taxon-name-part taxon-name-part-type="species">virgatus</tp:taxon-name-part></tp:taxon-name></italic> <bold>MEXICO:</bold> <bold><italic>Nuevo León</italic>:</bold> Cerro Potosi, 8500 ft, 2.V.[19]71, D.E. Bright, ex. <italic><tp:taxon-name><tp:taxon-name-part taxon-name-part-type="genus">Pseudotsuga</tp:taxon-name-part> <tp:taxon-name-part taxon-name-part-type="species">menziesii</tp:taxon-name-part></tp:taxon-name></italic> (CNCI-4).</p></tp:treatment-sec><tp:treatment-sec sec-type="Non-type material"><title>Non-type material.</title><p><bold>MEXICO:</bold> <!--PageBreak--><!--PageBreak--><bold><italic>CHIHUAHUA</italic>:</bold> San Juanito, 16 km N.E., 50 m, 19.VII.1960, S.L. Wood, ex. <italic><tp:taxon-name><tp:taxon-name-part taxon-name-part-type="genus">Pseudotsuga</tp:taxon-name-part> <tp:taxon-name-part taxon-name-part-type="species">menziesii</tp:taxon-name-part></tp:taxon-name></italic> (MSUC-3, USNM-7). San Juanito, Hopk. U.S. 58592, 16.III.1974, M.M. Furniss, ex. <italic><tp:taxon-name><tp:taxon-name-part taxon-name-part-type="genus">Pinus</tp:taxon-name-part></tp:taxon-name></italic> sp. (USNM-1, WFBM-5). <bold><italic>DURANGO</italic>:</bold> Durango, Hopk. U.S. 58685, 24.III.1974, M.M. Furniss, ex. <italic><tp:taxon-name><tp:taxon-name-part taxon-name-part-type="genus">Pseudotsuga</tp:taxon-name-part> <tp:taxon-name-part taxon-name-part-type="species">menziesii</tp:taxon-name-part></tp:taxon-name></italic> (USNM-14). <bold>UNITED STATES:</bold> <bold><italic>ARIZONA</italic>:</bold> <italic>Cochise Co.</italic>: Chiricahua Mountains, 21.VII.1916, C.R. Bruck, (DEBC-2), 29.IX.[19]47, D.J. &amp; J.N. Knull (DEBC-4). Coronado National Forest, Chiricahua Mountains, <named-content xmlns:xlink="http://www.w3.org/1999/xlink" content-type="dwc:verbatimCoordinates" xlink:type="simple">N31°54.915', W109°16.040'</named-content>, 8196 ft, 20.V.2010, S.M. Smith, ex. <italic><tp:taxon-name><tp:taxon-name-part taxon-name-part-type="genus">Pseudotsuga</tp:taxon-name-part> <tp:taxon-name-part taxon-name-part-type="species">menziesii</tp:taxon-name-part></tp:taxon-name></italic> (MSUC-7). Huachuca Mountains, Upper Carr Canyon, 7500 ft, 6–10.VIII.[19]52, H.B. Leech, J.W. Green (CASC-1). [<italic>Coconino Co.</italic>]: Jacob Lake, Kaibab National Forest, 19.VI.[19]66, [L. Edson], ex. <italic><tp:taxon-name><tp:taxon-name-part taxon-name-part-type="genus">Pseudotsuga</tp:taxon-name-part> <tp:taxon-name-part taxon-name-part-type="species">menziesii</tp:taxon-name-part></tp:taxon-name></italic> (EMEC-3). <italic>Greenlee Co.</italic>: Hannagan [Meadows] campground, 12.VII.1968, D.E. Bright, ex. <italic><tp:taxon-name><tp:taxon-name-part taxon-name-part-type="genus">Pseudotsuga</tp:taxon-name-part> <tp:taxon-name-part taxon-name-part-type="species">menziesii</tp:taxon-name-part></tp:taxon-name></italic> (CNCI-5). <italic>Pima Co.</italic>: Tucson, Mount Lemmon, 11.VI.1969, S.L. Wood, ex. <italic><tp:taxon-name><tp:taxon-name-part taxon-name-part-type="genus">Pseudotsuga</tp:taxon-name-part> <tp:taxon-name-part taxon-name-part-type="species">menziesii</tp:taxon-name-part></tp:taxon-name></italic> (MSUC-1). <italic>Pima/Pinal Co.</italic>: Santa Catalina Mountains, 9000 ft, 6.VI.1926, R.B. Streets (CASC-1); 5.VIII.1968, D.E. Bright, ex. <italic><tp:taxon-name><tp:taxon-name-part taxon-name-part-type="genus">Pseudotsuga</tp:taxon-name-part> <tp:taxon-name-part taxon-name-part-type="species">menziesii</tp:taxon-name-part></tp:taxon-name></italic> (CNCI-1); Bear Wallow, 7800 ft, 11.VI.1969, S.L. Wood (USNM-5). <italic>Santa Cruz Co.</italic>: Carr Canyon, 8.VIII.1962, S.L. Wood, ex. <italic><tp:taxon-name><tp:taxon-name-part taxon-name-part-type="genus">Pseudotsuga</tp:taxon-name-part> <tp:taxon-name-part taxon-name-part-type="species">taxifolia</tp:taxon-name-part></tp:taxon-name></italic> [= <italic><tp:taxon-name><tp:taxon-name-part taxon-name-part-type="genus">Pseudotsuga</tp:taxon-name-part> <tp:taxon-name-part taxon-name-part-type="species">menziesii</tp:taxon-name-part></tp:taxon-name></italic>] (USNM-12). <italic>Yavapai Co.</italic>: Prescott National Forest, Mount Union, Lake. <italic><tp:taxon-name><tp:taxon-name-part taxon-name-part-type="genus">Pseudotsuga</tp:taxon-name-part> <tp:taxon-name-part taxon-name-part-type="species">menziesii</tp:taxon-name-part></tp:taxon-name></italic> (EMEC-1). <bold><italic>COLORADO</italic>:</bold> [<italic>Boulder Co.</italic>]: Boulder, Hopk. U.S. 17700-Y, 21.IV.[19]37, J.A. Beal, ex. <italic><tp:taxon-name><tp:taxon-name-part taxon-name-part-type="genus">Pseudotsuga</tp:taxon-name-part> <tp:taxon-name-part taxon-name-part-type="species">taxifolia</tp:taxon-name-part></tp:taxon-name></italic> [= <italic><tp:taxon-name><tp:taxon-name-part taxon-name-part-type="genus">Pseudotsuga</tp:taxon-name-part> <tp:taxon-name-part taxon-name-part-type="species">menziesii</tp:taxon-name-part></tp:taxon-name></italic>] (CSUC-3, USNM-5). <italic>Chaffee Co.</italic>: N. of Poncha Pass, 25.VII.1997, D. Leatherman, ex. ponderosa pine [= <italic><tp:taxon-name><tp:taxon-name-part taxon-name-part-type="genus">Pinus</tp:taxon-name-part> <tp:taxon-name-part taxon-name-part-type="species">ponderosa</tp:taxon-name-part></tp:taxon-name></italic>] (CSUC-1). <italic>Clear Creek Co.</italic>: Idaho Springs, 7.5 mi S., 12.VII.2007, D. Bright, B.A. Barr, ex. bole <italic><tp:taxon-name><tp:taxon-name-part taxon-name-part-type="genus">Pseudotsuga</tp:taxon-name-part> <tp:taxon-name-part taxon-name-part-type="species">menziesii</tp:taxon-name-part></tp:taxon-name></italic> (DEBC-3). Lawson, 26.VII.1994, D. Leatherman, ex. Douglas fir [= <italic><tp:taxon-name><tp:taxon-name-part taxon-name-part-type="genus">Pseudotsuga</tp:taxon-name-part> <tp:taxon-name-part taxon-name-part-type="species">menziesii</tp:taxon-name-part></tp:taxon-name></italic>] (CSUC-4). Near Lawson, 26.VII.1994, S. Kelley, ex. <italic><tp:taxon-name><tp:taxon-name-part taxon-name-part-type="genus">Pseudotsuga</tp:taxon-name-part> <tp:taxon-name-part taxon-name-part-type="species">menziesii</tp:taxon-name-part></tp:taxon-name></italic> (CNCI-2). [<italic>Garfield Co.</italic>]: Glenwood Springs, VII.[?] (CASC-1). <italic>Jefferson Co.</italic>: 1–15.VII.2010, Colorado Dept of Agriculture, ex. Lindgren funnel UHR EtOH &amp; Ω-pinene conifer (CSUC-3). Buffalo Creek, 6.VIII.2004, D. Leatherman, ex. Douglas fir [= <italic><tp:taxon-name><tp:taxon-name-part taxon-name-part-type="genus">Pseudotsuga</tp:taxon-name-part> <tp:taxon-name-part taxon-name-part-type="species">menziesii</tp:taxon-name-part></tp:taxon-name></italic>] (CSUC-1). <italic>Larimer Co.</italic>: Estes Park, 19.VI.[19]35, ex. <italic><tp:taxon-name><tp:taxon-name-part taxon-name-part-type="genus">Pseudotsuga</tp:taxon-name-part> <tp:taxon-name-part taxon-name-part-type="species">taxifolia</tp:taxon-name-part></tp:taxon-name></italic> [= <italic><tp:taxon-name><tp:taxon-name-part taxon-name-part-type="genus">Pseudotsuga</tp:taxon-name-part> <tp:taxon-name-part taxon-name-part-type="species">menziesii</tp:taxon-name-part></tp:taxon-name></italic>] (USNM-3); 28-VI-13.VII.2010, Colorado Dept of Agriculture, ex. Lindgren funnel UHR EtOH &amp; Ω-pinene conifer (CSUC-3). Fort Collins, 29.VI.[19]35 (USNM-2). Mount Margaret trailhead, 4.VIII.1994, D. Leatherman, ex. Douglas fir [= <italic><tp:taxon-name><tp:taxon-name-part taxon-name-part-type="genus">Pseudotsuga</tp:taxon-name-part> <tp:taxon-name-part taxon-name-part-type="species">menziesii</tp:taxon-name-part></tp:taxon-name></italic>] (CSUC-1). Pingree Park, 30.VIII.1995, D. Leatherman (CSUC-1). Poudre Canyon, 27.V.1975, D. Leatherman, ex. Douglas fir [= <italic><tp:taxon-name><tp:taxon-name-part taxon-name-part-type="genus">Pseudotsuga</tp:taxon-name-part> <tp:taxon-name-part taxon-name-part-type="species">menziesii</tp:taxon-name-part></tp:taxon-name></italic>] (CSUC-1). Rist Canyon, 28.X.[19]56, D.E. Bright, ex. <italic><tp:taxon-name><tp:taxon-name-part taxon-name-part-type="genus">Pseudotsuga</tp:taxon-name-part> <tp:taxon-name-part taxon-name-part-type="species">taxifolia</tp:taxon-name-part></tp:taxon-name></italic> [= <italic><tp:taxon-name><tp:taxon-name-part taxon-name-part-type="genus">Pseudotsuga</tp:taxon-name-part> <tp:taxon-name-part taxon-name-part-type="species">menziesii</tp:taxon-name-part></tp:taxon-name></italic>] (DEBC-1); S28 T8 NR70W, 3.III.1957, T.O. Thatcher, ex. <italic><tp:taxon-name><tp:taxon-name-part taxon-name-part-type="genus">Pseudotsuga</tp:taxon-name-part> <tp:taxon-name-part taxon-name-part-type="species">taxifolia</tp:taxon-name-part></tp:taxon-name></italic> [= <italic><tp:taxon-name><tp:taxon-name-part taxon-name-part-type="genus">Pseudotsuga</tp:taxon-name-part> <tp:taxon-name-part taxon-name-part-type="species">menziesii</tp:taxon-name-part></tp:taxon-name></italic>] (DEBC-7). Rist Canyon Picnic Area, 26.VI.2008, D. Leatherman, ex. fallen Douglas fir [= <italic><tp:taxon-name><tp:taxon-name-part taxon-name-part-type="genus">Pseudotsuga</tp:taxon-name-part> <tp:taxon-name-part taxon-name-part-type="species">menziesii</tp:taxon-name-part></tp:taxon-name></italic>] (CSUC-3). Roosevelt National Forest, Big Thompson Canyon, <named-content xmlns:xlink="http://www.w3.org/1999/xlink" content-type="dwc:verbatimCoordinates" xlink:type="simple">N40°24.456', W105°24.565'</named-content>, 7080 ft, 5.V.2010, S.M. Smith, D.E. Bright, B.A Barr, ex. <italic><tp:taxon-name><tp:taxon-name-part taxon-name-part-type="genus">Pseudotsuga</tp:taxon-name-part> <tp:taxon-name-part taxon-name-part-type="species">menziesii</tp:taxon-name-part></tp:taxon-name></italic> (MSUC-2). Red Feather Lakes, 12.III.2003, D. Leatherman, ex. Douglas fir [= <italic><tp:taxon-name><tp:taxon-name-part taxon-name-part-type="genus">Pseudotsuga</tp:taxon-name-part> <tp:taxon-name-part taxon-name-part-type="species">menziesii</tp:taxon-name-part></tp:taxon-name></italic>] (CSUC-1), VI.2000 (CSUC-5). CR 63E, 2 mi S. off Hwy 14, 4.VII.2007, D. Leatherman, ex. Douglas fir [= <italic><tp:taxon-name><tp:taxon-name-part taxon-name-part-type="genus">Pseudotsuga</tp:taxon-name-part> <tp:taxon-name-part taxon-name-part-type="species">menziesii</tp:taxon-name-part></tp:taxon-name></italic>] (CSUC-11). <italic>Mineral Co.</italic>: Wolf Creek Pass off US 160, Sheep Mountain, 25.VII.2005, D. Leatherman, ex. Douglas fir [= <italic><tp:taxon-name><tp:taxon-name-part taxon-name-part-type="genus">Pseudotsuga</tp:taxon-name-part> <tp:taxon-name-part taxon-name-part-type="species">menziesii</tp:taxon-name-part></tp:taxon-name></italic>] (CSUC-1). <italic>Pueblo Co.</italic>: SR 165, 5 mi S.E. San Isabel Millset trailhead, 23.VI.2000, D. Leatherman, ex. Douglas fir [= <italic><tp:taxon-name><tp:taxon-name-part taxon-name-part-type="genus">Pseudotsuga</tp:taxon-name-part> <tp:taxon-name-part taxon-name-part-type="species">menziesii</tp:taxon-name-part></tp:taxon-name></italic>] (CSUC-3). <italic>Teller Co.</italic>: Ridgewood Subdivision, 5.VIII.2004, D. Leatherman, ex. Douglas fir [= <italic><tp:taxon-name><tp:taxon-name-part taxon-name-part-type="genus">Pseudotsuga</tp:taxon-name-part> <tp:taxon-name-part taxon-name-part-type="species">menziesii</tp:taxon-name-part></tp:taxon-name></italic>] (CSUC-1). <bold><italic>NEVADA</italic>:</bold> [<italic>Lander Co.</italic>]: Austin, 12.VIII.[19]40, D.E. Hardy (USNM-1). <bold><italic>NEW MEXICO</italic>:</bold> <italic>Otero Co.</italic>: Cloudcroft, 4.VI.1969, tree 53, S.L. Wood, ex. <italic><tp:taxon-name><tp:taxon-name-part taxon-name-part-type="genus">Pseudotsuga</tp:taxon-name-part> <tp:taxon-name-part taxon-name-part-type="species">menziesii</tp:taxon-name-part></tp:taxon-name></italic> (MSUC-14); 11-13.VII.[19]74, D.E. Bright, ex. <italic><tp:taxon-name><tp:taxon-name-part taxon-name-part-type="genus">Pseudotsuga</tp:taxon-name-part> <tp:taxon-name-part taxon-name-part-type="species">menziesii</tp:taxon-name-part></tp:taxon-name></italic> (CNCI-4). Lincoln National Forest, Apache Point Observatory, <named-content xmlns:xlink="http://www.w3.org/1999/xlink" content-type="dwc:verbatimCoordinates" xlink:type="simple">N32°47.046', W105°48.841'</named-content>, 9116 ft, 15.V.2010, S.M. Smith, ex. <italic><tp:taxon-name><tp:taxon-name-part taxon-name-part-type="genus">Pseudotsuga</tp:taxon-name-part> <tp:taxon-name-part taxon-name-part-type="species">menziesii</tp:taxon-name-part></tp:taxon-name></italic> (MSUC-145). [<italic>Sandoval Co.</italic>]: Jemez Springs, Hopk. U.S. 37218-F, ex. <italic><tp:taxon-name><tp:taxon-name-part taxon-name-part-type="genus">Pseudotsuga</tp:taxon-name-part> <tp:taxon-name-part taxon-name-part-type="species">menziesii</tp:taxon-name-part></tp:taxon-name></italic> (USNM-4); Hopk. U.S. 37214-D, 1.IX.[19]57, F.M. Yasinski, ex. <italic><tp:taxon-name><tp:taxon-name-part taxon-name-part-type="genus">Pseudotsuga</tp:taxon-name-part> <tp:taxon-name-part taxon-name-part-type="species">taxifolia</tp:taxon-name-part></tp:taxon-name></italic> [= <italic><tp:taxon-name><tp:taxon-name-part taxon-name-part-type="genus">Pseudotsuga</tp:taxon-name-part> <tp:taxon-name-part taxon-name-part-type="species">menziesii</tp:taxon-name-part></tp:taxon-name></italic>] (USNM-15). <bold><italic>TEXAS</italic>:</bold> <italic>Culberson Co.</italic>: Guadalupe Mountains National Park, The Bowl, 17.VII.1974, Bright, ex. <italic><tp:taxon-name><tp:taxon-name-part taxon-name-part-type="genus">Pseudotsuga</tp:taxon-name-part> <tp:taxon-name-part taxon-name-part-type="species">menziesii</tp:taxon-name-part></tp:taxon-name></italic> (CNCI-6). <bold><italic>UTAH</italic>:</bold> [<italic>Utah Co.</italic>]: Wasatch National Forest, Mount Timpanogos, 13.VII.1957, D.E. Bright, ex. <italic><tp:taxon-name><tp:taxon-name-part taxon-name-part-type="genus">Abies</tp:taxon-name-part> <tp:taxon-name-part taxon-name-part-type="species">concolor</tp:taxon-name-part></tp:taxon-name></italic> (DEBC-1). [<italic>Unspecified County</italic>]: Logan Canyon, 5000 ft, 31.XII.1945, S.L. Wood, ex. Douglas fir [= <italic><tp:taxon-name><tp:taxon-name-part taxon-name-part-type="genus">Pseudotsuga</tp:taxon-name-part> <tp:taxon-name-part taxon-name-part-type="species">menziesii</tp:taxon-name-part></tp:taxon-name></italic>] (USNM-3), 28.IV.1946 (USNM-2), 16.VI.1946 (USNM-4), 3.VII.1946 (USNM-4).</p></tp:treatment-sec><tp:treatment-sec sec-type="Distribution"><title>Distribution.</title><p>MEXICO: Chihuahua, Durango, Nuevo León. UNITED STATES: Arizona, Colorado, Nevada, New Mexico, Texas, Utah (Fig. <xref ref-type="fig" rid="F51">51</xref>).</p><fig id="F51" position="float" orientation="portrait"><label>Figure 51.</label><caption><p><italic><tp:taxon-name><tp:taxon-name-part taxon-name-part-type="genus">Scolytus</tp:taxon-name-part> <tp:taxon-name-part taxon-name-part-type="species">reflexus</tp:taxon-name-part></tp:taxon-name></italic> and <italic><tp:taxon-name><tp:taxon-name-part taxon-name-part-type="genus">Scolytus</tp:taxon-name-part> <tp:taxon-name-part taxon-name-part-type="species">unispinosus</tp:taxon-name-part></tp:taxon-name></italic> distribution map.</p></caption><graphic xmlns:xlink="http://www.w3.org/1999/xlink" xlink:href="zookeys-450-001-g051.jpg" position="float" orientation="portrait" xlink:type="simple" id="oo_33404.jpg"/></fig></tp:treatment-sec><tp:treatment-sec sec-type="Hosts"><title>Hosts.</title><p><italic><tp:taxon-name><tp:taxon-name-part taxon-name-part-type="genus">Pseudotsuga</tp:taxon-name-part> <tp:taxon-name-part taxon-name-part-type="species">menziesii</tp:taxon-name-part></tp:taxon-name></italic> (Mirb.) Franco (= <italic><tp:taxon-name><tp:taxon-name-part taxon-name-part-type="genus">Pseudotsuga</tp:taxon-name-part> <tp:taxon-name-part taxon-name-part-type="species">taxifolia</tp:taxon-name-part></tp:taxon-name></italic> Britton) (Douglas fir).</p></tp:treatment-sec><tp:treatment-sec sec-type="Biology"><title>Biology.</title><p><italic><tp:taxon-name><tp:taxon-name-part taxon-name-part-type="genus">Scolytus</tp:taxon-name-part> <tp:taxon-name-part taxon-name-part-type="species">reflexus</tp:taxon-name-part></tp:taxon-name></italic> is relatively common throughout its range and is found in fresh slash and branches of Douglas fir (<xref ref-type="bibr" rid="B42">Edson 1967</xref>).</p><p>The adult gallery consists of two egg galleries and a central nuptial chamber. The adult gallery is parallel to the grain of the wood and bayonet shaped (Fig. <xref ref-type="fig" rid="F24">24</xref>). From the central nuptial chamber, one egg gallery extends parallel to the grain of the wood and the other egg gallery is slightly transversely extended and then extends parallel to the grain. The nuptial chamber is oblique to the egg galleries. The adult gallery equally scores the sapwood and cambium and averages 3.9–7.6 cm in length. Egg niches are closely spaced and score the sapwood. Larvae extend their mines perpendicular to the egg gallery before diverging in a fan shaped pattern. Pupation may occur under the bark or in the sapwood (<xref ref-type="bibr" rid="B42">Edson 1967</xref>).</p></tp:treatment-sec><tp:treatment-sec sec-type="Collection notes"><title>Collection notes.</title><p>The senior author has collected <italic><tp:taxon-name><tp:taxon-name-part taxon-name-part-type="genus">Scolytus</tp:taxon-name-part> <tp:taxon-name-part taxon-name-part-type="species">reflexus</tp:taxon-name-part></tp:taxon-name></italic> in the Chiricahua Mountains, Arizona and Apache Point Observatory, New Mexico killing small (less than 10.0 cm DBH) Douglas fir trees. This species was also reported killing Douglas fir in the Sacramento Mountains and Santa Fe National Forest of New Mexico, and was tentatively and incorrectly identified as <italic><tp:taxon-name><tp:taxon-name-part taxon-name-part-type="genus">Scolytus</tp:taxon-name-part> <tp:taxon-name-part taxon-name-part-type="species">monticolae</tp:taxon-name-part></tp:taxon-name></italic> (<xref ref-type="bibr" rid="B136">USFS 2004</xref>). <italic><tp:taxon-name><tp:taxon-name-part taxon-name-part-type="genus">Scolytus</tp:taxon-name-part> <tp:taxon-name-part taxon-name-part-type="species">monticolae</tp:taxon-name-part></tp:taxon-name></italic> strongly resembles <italic><tp:taxon-name><tp:taxon-name-part taxon-name-part-type="genus">Scolytus</tp:taxon-name-part> <tp:taxon-name-part taxon-name-part-type="species">reflexus</tp:taxon-name-part></tp:taxon-name></italic> (see diagnosis) but does not occur in New Mexico.</p></tp:treatment-sec><tp:treatment-sec sec-type="Remarks"><title>Remarks.</title><p><xref ref-type="bibr" rid="B146">Wood (1977</xref>: 388) placed <italic><tp:taxon-name><tp:taxon-name-part taxon-name-part-type="genus">Scolytus</tp:taxon-name-part> <tp:taxon-name-part taxon-name-part-type="species">reflexus</tp:taxon-name-part></tp:taxon-name></italic> and <italic><tp:taxon-name><tp:taxon-name-part taxon-name-part-type="genus">Scolytus</tp:taxon-name-part> <tp:taxon-name-part taxon-name-part-type="species">wickhami</tp:taxon-name-part></tp:taxon-name></italic> in synonymy with <italic><tp:taxon-name><tp:taxon-name-part taxon-name-part-type="genus">Scolytus</tp:taxon-name-part> <tp:taxon-name-part taxon-name-part-type="species">tsugae</tp:taxon-name-part></tp:taxon-name></italic>. <xref ref-type="bibr" rid="B148">Wood (1982)</xref> removed <italic><tp:taxon-name><tp:taxon-name-part taxon-name-part-type="genus">Scolytus</tp:taxon-name-part> <tp:taxon-name-part taxon-name-part-type="species">reflexus</tp:taxon-name-part></tp:taxon-name></italic> from synonymy with <italic><tp:taxon-name><tp:taxon-name-part taxon-name-part-type="genus">Scolytus</tp:taxon-name-part> <tp:taxon-name-part taxon-name-part-type="species">tsugae</tp:taxon-name-part></tp:taxon-name></italic>. In this publication he also listed <italic><tp:taxon-name><tp:taxon-name-part taxon-name-part-type="genus">Scolytus</tp:taxon-name-part> <tp:taxon-name-part taxon-name-part-type="species">wickhami</tp:taxon-name-part></tp:taxon-name></italic> as a synonym of <italic><tp:taxon-name><tp:taxon-name-part taxon-name-part-type="genus">Scolytus</tp:taxon-name-part> <tp:taxon-name-part taxon-name-part-type="species">reflexus</tp:taxon-name-part></tp:taxon-name></italic> and cited <xref ref-type="bibr" rid="B146">Wood (1977)</xref> for the synonymy. <xref ref-type="bibr" rid="B151">Wood and Bright (1992</xref>: 364) also cite <xref ref-type="bibr" rid="B146">Wood (1977)</xref> for the synonymy. However, <italic><tp:taxon-name><tp:taxon-name-part taxon-name-part-type="genus">Scolytus</tp:taxon-name-part> <tp:taxon-name-part taxon-name-part-type="species">wickhami</tp:taxon-name-part></tp:taxon-name></italic> was never removed from synonymy with <italic><tp:taxon-name><tp:taxon-name-part taxon-name-part-type="genus">Scolytus</tp:taxon-name-part> <tp:taxon-name-part taxon-name-part-type="species">tsugae</tp:taxon-name-part></tp:taxon-name></italic> and designated as a synonym of <italic><tp:taxon-name><tp:taxon-name-part taxon-name-part-type="genus">Scolytus</tp:taxon-name-part> <tp:taxon-name-part taxon-name-part-type="species">reflexus</tp:taxon-name-part></tp:taxon-name></italic>.</p><p>In his description of <!--PageBreak--><!--PageBreak--><italic><tp:taxon-name><tp:taxon-name-part taxon-name-part-type="genus">Scolytus</tp:taxon-name-part> <tp:taxon-name-part taxon-name-part-type="species">virgatus</tp:taxon-name-part></tp:taxon-name></italic>, <xref ref-type="bibr" rid="B16">Bright (1972)</xref> posited that the species was closely related to <italic><tp:taxon-name><tp:taxon-name-part taxon-name-part-type="genus">Scolytus</tp:taxon-name-part> <tp:taxon-name-part taxon-name-part-type="species">wickhami</tp:taxon-name-part></tp:taxon-name></italic> or either a subspecies or variety. <xref ref-type="bibr" rid="B148">Wood (1982)</xref> considered <italic><tp:taxon-name><tp:taxon-name-part taxon-name-part-type="genus">Scolytus</tp:taxon-name-part> <tp:taxon-name-part taxon-name-part-type="species">wickhami</tp:taxon-name-part></tp:taxon-name></italic> a synonym of <italic><tp:taxon-name><tp:taxon-name-part taxon-name-part-type="genus">Scolytus</tp:taxon-name-part> <tp:taxon-name-part taxon-name-part-type="species">reflexus</tp:taxon-name-part></tp:taxon-name></italic>, but as discussed above, never formally placed it in synonymy. All three species are here treated as one slightly morphologically variable species. We assessed intraspecific variation within these three species for four genes (Table <xref ref-type="table" rid="T6">6</xref>). It was small for each gene with the average divergence of 1.3% for COI and less than 0.12%, 0.03% and 0.29% for 28S, CAD and ArgK respectively among sampled populations (Table <xref ref-type="table" rid="T6">6</xref>). These ranges are consistent with variation observed within other species. There are two main characteristics found that vary among the populations: the male fifth ventrite carina and the male epistomal process. There are two main phenotypes observed in populations: reflexus and wickhami. The reflexus phenotype includes individuals that were previously considered to be <italic><tp:taxon-name><tp:taxon-name-part taxon-name-part-type="genus">Scolytus</tp:taxon-name-part> <tp:taxon-name-part taxon-name-part-type="species">reflexus</tp:taxon-name-part></tp:taxon-name></italic> with the male ventrite 5 armed with a strong recurved subapical carinate ridge that at its crest is closer to the basal than the apical margin of the segment. The length and height of the subapical carinate ridge is also variable within populations. This character is only found in the Chiricahua Mountains, Arizona and in Mexico. The wickhami phenotype includes individuals that were formerly considered <italic><tp:taxon-name><tp:taxon-name-part taxon-name-part-type="genus">Scolytus</tp:taxon-name-part> <tp:taxon-name-part taxon-name-part-type="species">wickhami</tp:taxon-name-part></tp:taxon-name></italic> and <italic><tp:taxon-name><tp:taxon-name-part taxon-name-part-type="genus">Scolytus</tp:taxon-name-part> <tp:taxon-name-part taxon-name-part-type="species">virgatus</tp:taxon-name-part></tp:taxon-name></italic>. In the wickhami phenotype the process on the male fifth ventrite is reduced in the wickhami phenotype and but still forms strong recurved subapical carinate ridge. However it is important to note that both the reflexus and wickhami phenotypes are sympatric in the Chiricahua Mountains. The male epistomal process also varies from a strongly developed and elevated ridge above the epistoma to weakly developed and elevated ridge. In general, the ridge is more strongly developed in the reflexus phenotype but considerable variation is observed especially in the wickhami phenotype. Additional variation is observed in the density of punctures on the male second ventrite and the coarseness of the male frons aciculations. In addition, the gallery structure of <italic><tp:taxon-name><tp:taxon-name-part taxon-name-part-type="genus">Scolytus</tp:taxon-name-part> <tp:taxon-name-part taxon-name-part-type="species">reflexus</tp:taxon-name-part></tp:taxon-name></italic> and <italic><tp:taxon-name><tp:taxon-name-part taxon-name-part-type="genus">Scolytus</tp:taxon-name-part> <tp:taxon-name-part taxon-name-part-type="species">wickhami</tp:taxon-name-part></tp:taxon-name></italic> are identical; the gallery of <italic><tp:taxon-name><tp:taxon-name-part taxon-name-part-type="genus">Scolytus</tp:taxon-name-part> <tp:taxon-name-part taxon-name-part-type="species">virgatus</tp:taxon-name-part></tp:taxon-name></italic> is has not been noted. <italic><tp:taxon-name><tp:taxon-name-part taxon-name-part-type="genus">Scolytus</tp:taxon-name-part> <tp:taxon-name-part taxon-name-part-type="species">wickhami</tp:taxon-name-part></tp:taxon-name></italic> and <italic><tp:taxon-name><tp:taxon-name-part taxon-name-part-type="genus">Scolytus</tp:taxon-name-part> <tp:taxon-name-part taxon-name-part-type="species">virgatus</tp:taxon-name-part></tp:taxon-name></italic> are here designated as synonyms of <italic><tp:taxon-name><tp:taxon-name-part taxon-name-part-type="genus">Scolytus</tp:taxon-name-part> <tp:taxon-name-part taxon-name-part-type="species">reflexus</tp:taxon-name-part></tp:taxon-name></italic>.</p></tp:treatment-sec><tp:treatment-sec><!--Section generated to contain objects referenced in tp:taxon-treatment.--><fig id="F45" position="float" orientation="portrait"><label>Figure 45.</label><caption><p>Male venters. <bold>A</bold> <italic><tp:taxon-name><tp:taxon-name-part taxon-name-part-type="genus">Scolytus</tp:taxon-name-part> <tp:taxon-name-part taxon-name-part-type="species">praeceps</tp:taxon-name-part></tp:taxon-name></italic> <bold>B</bold> <italic><tp:taxon-name><tp:taxon-name-part taxon-name-part-type="genus">Scolytus</tp:taxon-name-part> <tp:taxon-name-part taxon-name-part-type="species">praeceps</tp:taxon-name-part></tp:taxon-name></italic> abietis phenotype <bold>C</bold> <italic><tp:taxon-name><tp:taxon-name-part taxon-name-part-type="genus">Scolytus</tp:taxon-name-part> <tp:taxon-name-part taxon-name-part-type="species">praeceps</tp:taxon-name-part></tp:taxon-name></italic> opacus phenotype <bold>D</bold> <italic><tp:taxon-name><tp:taxon-name-part taxon-name-part-type="genus">Scolytus</tp:taxon-name-part> <tp:taxon-name-part taxon-name-part-type="species">reflexus</tp:taxon-name-part></tp:taxon-name></italic> <bold>E</bold> <italic><tp:taxon-name><tp:taxon-name-part taxon-name-part-type="genus">Scolytus</tp:taxon-name-part> <tp:taxon-name-part taxon-name-part-type="species">reflexus</tp:taxon-name-part> <tp:taxon-name-part taxon-name-part-type="subspecies">wickhami</tp:taxon-name-part></tp:taxon-name></italic> phenotype (from <xref ref-type="bibr" rid="B42">Edson 1967</xref>).</p></caption><graphic xmlns:xlink="http://www.w3.org/1999/xlink" xlink:href="zookeys-450-001-g045.jpg" position="float" orientation="portrait" xlink:type="simple" id="oo_33398.jpg"/></fig><fig id="F24" position="float" orientation="portrait"><label>Figure 24.</label><caption><p>Galleries of conifer-feeding <italic><tp:taxon-name><tp:taxon-name-part taxon-name-part-type="genus">Scolytus</tp:taxon-name-part></tp:taxon-name></italic>, from <xref ref-type="bibr" rid="B42">Edson 1967</xref>.</p></caption><graphic xmlns:xlink="http://www.w3.org/1999/xlink" xlink:href="zookeys-450-001-g024.jpg" position="float" orientation="portrait" xlink:type="simple" id="oo_33377.jpg"/></fig><table-wrap id="T6" position="float" orientation="portrait"><label>Table 6.</label><caption><p>Intraspecific differences among genes expressed as the proportion of sites differing between sequences.</p></caption><table rules="all"><tbody><tr><td rowspan="1" colspan="1"/><td rowspan="1" colspan="8"><bold>Gene</bold></td></tr><tr><td rowspan="1" colspan="1"/><td rowspan="1" colspan="2"><bold>COI</bold></td><td rowspan="1" colspan="2"><bold>28S</bold></td><td rowspan="1" colspan="2"><bold>CAD</bold></td><td rowspan="1" colspan="2"><bold>ArgK</bold></td></tr><tr><td rowspan="1" colspan="1"><bold>Species</bold></td><td rowspan="1" colspan="1"><bold>Range</bold></td><td rowspan="1" colspan="1"><bold>Average</bold></td><td rowspan="1" colspan="1"><bold>Range</bold></td><td rowspan="1" colspan="1"><bold>Average</bold></td><td rowspan="1" colspan="1"><bold>Range</bold></td><td rowspan="1" colspan="1"><bold>Average</bold></td><td rowspan="1" colspan="1"><bold>Range</bold></td><td rowspan="1" colspan="1"><bold>Average</bold></td></tr><tr><td rowspan="1" colspan="1"><italic><tp:taxon-name><tp:taxon-name-part taxon-name-part-type="genus">Scolytus</tp:taxon-name-part> <tp:taxon-name-part taxon-name-part-type="species">aztecus</tp:taxon-name-part></tp:taxon-name></italic></td><td rowspan="1" colspan="1">N/A</td><td rowspan="1" colspan="1">N/A</td><td rowspan="1" colspan="1">N/A</td><td rowspan="1" colspan="1">N/A</td><td rowspan="1" colspan="1">N/A</td><td rowspan="1" colspan="1">N/A</td><td rowspan="1" colspan="1">N/A</td><td rowspan="1" colspan="1">N/A</td></tr><tr><td rowspan="1" colspan="1"><italic><tp:taxon-name><tp:taxon-name-part taxon-name-part-type="genus">Scolytus</tp:taxon-name-part> <tp:taxon-name-part taxon-name-part-type="species">fagi</tp:taxon-name-part></tp:taxon-name></italic></td><td rowspan="1" colspan="1">0</td><td rowspan="1" colspan="1">0</td><td rowspan="1" colspan="1">0</td><td rowspan="1" colspan="1">0</td><td rowspan="1" colspan="1">N/A</td><td rowspan="1" colspan="1">N/A</td><td rowspan="1" colspan="1">N/A</td><td rowspan="1" colspan="1">N/A</td></tr><tr><td rowspan="1" colspan="1"><italic><tp:taxon-name><tp:taxon-name-part taxon-name-part-type="genus">Scolytus</tp:taxon-name-part> <tp:taxon-name-part taxon-name-part-type="species">fiskei</tp:taxon-name-part></tp:taxon-name></italic></td><td rowspan="1" colspan="1">0–0.0231</td><td rowspan="1" colspan="1">0.0183</td><td rowspan="1" colspan="1">0</td><td rowspan="1" colspan="1">0</td><td rowspan="1" colspan="1">0</td><td rowspan="1" colspan="1">0</td><td rowspan="1" colspan="1">0–0.0058</td><td rowspan="1" colspan="1">0.0034</td></tr><tr><td rowspan="1" colspan="1"><italic><tp:taxon-name><tp:taxon-name-part taxon-name-part-type="genus">Scolytus</tp:taxon-name-part> <tp:taxon-name-part taxon-name-part-type="species">intricatus</tp:taxon-name-part></tp:taxon-name></italic></td><td rowspan="1" colspan="1">N/A</td><td rowspan="1" colspan="1">N/A</td><td rowspan="1" colspan="1">N/A</td><td rowspan="1" colspan="1">N/A</td><td rowspan="1" colspan="1">N/A</td><td rowspan="1" colspan="1">N/A</td><td rowspan="1" colspan="1">N/A</td><td rowspan="1" colspan="1">N/A</td></tr><tr><td rowspan="1" colspan="1"><italic><tp:taxon-name><tp:taxon-name-part taxon-name-part-type="genus">Scolytus</tp:taxon-name-part> <tp:taxon-name-part taxon-name-part-type="species">laricis</tp:taxon-name-part></tp:taxon-name></italic></td><td rowspan="1" colspan="1">0–0.0043</td><td rowspan="1" colspan="1">0.0020</td><td rowspan="1" colspan="1">0</td><td rowspan="1" colspan="1">0</td><td rowspan="1" colspan="1">0</td><td rowspan="1" colspan="1">0</td><td rowspan="1" colspan="1">0.0043</td><td rowspan="1" colspan="1">0.0043</td></tr><tr><td rowspan="1" colspan="1"><italic><tp:taxon-name><tp:taxon-name-part taxon-name-part-type="genus">Scolytus</tp:taxon-name-part> <tp:taxon-name-part taxon-name-part-type="species">mali</tp:taxon-name-part></tp:taxon-name></italic></td><td rowspan="1" colspan="1">0.0433</td><td rowspan="1" colspan="1">0.0433</td><td rowspan="1" colspan="1">0</td><td rowspan="1" colspan="1">0</td><td rowspan="1" colspan="1">0</td><td rowspan="1" colspan="1">0</td><td rowspan="1" colspan="1">0–0.0030</td><td rowspan="1" colspan="1">0.0020</td></tr><tr><td rowspan="1" colspan="1"><italic><tp:taxon-name><tp:taxon-name-part taxon-name-part-type="genus">Scolytus</tp:taxon-name-part> <tp:taxon-name-part taxon-name-part-type="species">monticolae</tp:taxon-name-part></tp:taxon-name></italic></td><td rowspan="1" colspan="1">0–0.0017</td><td rowspan="1" colspan="1">0.0011</td><td rowspan="1" colspan="1">0</td><td rowspan="1" colspan="1">0</td><td rowspan="1" colspan="1">N/A</td><td rowspan="1" colspan="1">N/A</td><td rowspan="1" colspan="1">N/A</td><td rowspan="1" colspan="1">N/A</td></tr><tr><td rowspan="1" colspan="1"><italic><tp:taxon-name><tp:taxon-name-part taxon-name-part-type="genus">Scolytus</tp:taxon-name-part> <tp:taxon-name-part taxon-name-part-type="species">multistriatus</tp:taxon-name-part></tp:taxon-name></italic></td><td rowspan="1" colspan="1">0–0.0016</td><td rowspan="1" colspan="1">0.0033</td><td rowspan="1" colspan="1">0–0.0027</td><td rowspan="1" colspan="1">0.0009</td><td rowspan="1" colspan="1">0–0.0127</td><td rowspan="1" colspan="1">0.0078</td><td rowspan="1" colspan="1">N/A</td><td rowspan="1" colspan="1">N/A</td></tr><tr><td rowspan="1" colspan="1"><italic><tp:taxon-name><tp:taxon-name-part taxon-name-part-type="genus">Scolytus</tp:taxon-name-part> <tp:taxon-name-part taxon-name-part-type="species">muticus</tp:taxon-name-part></tp:taxon-name></italic></td><td rowspan="1" colspan="1">0.0034–0.0105</td><td rowspan="1" colspan="1">0.0079</td><td rowspan="1" colspan="1">0–0.0074</td><td rowspan="1" colspan="1">0.0049</td><td rowspan="1" colspan="1">0</td><td rowspan="1" colspan="1">0</td><td rowspan="1" colspan="1">0</td><td rowspan="1" colspan="1">0</td></tr><tr><td rowspan="1" colspan="1"><italic><tp:taxon-name><tp:taxon-name-part taxon-name-part-type="genus">Scolytus</tp:taxon-name-part> <tp:taxon-name-part taxon-name-part-type="species">obelus</tp:taxon-name-part></tp:taxon-name></italic></td><td rowspan="1" colspan="1">0.0081–0.0195</td><td rowspan="1" colspan="1">0.0135</td><td rowspan="1" colspan="1">0</td><td rowspan="1" colspan="1">0</td><td rowspan="1" colspan="1">0.0021</td><td rowspan="1" colspan="1">0.0021</td><td rowspan="1" colspan="1">0.0014</td><td rowspan="1" colspan="1">0.0014</td></tr><tr><td rowspan="1" colspan="1"><italic><tp:taxon-name><tp:taxon-name-part taxon-name-part-type="genus">Scolytus</tp:taxon-name-part> <tp:taxon-name-part taxon-name-part-type="species">oregoni</tp:taxon-name-part></tp:taxon-name></italic></td><td rowspan="1" colspan="1">N/A</td><td rowspan="1" colspan="1">N/A</td><td rowspan="1" colspan="1">0</td><td rowspan="1" colspan="1">0</td><td rowspan="1" colspan="1">0.0085</td><td rowspan="1" colspan="1">0.0085</td><td rowspan="1" colspan="1">0</td><td rowspan="1" colspan="1">0</td></tr><tr><td rowspan="1" colspan="1"><italic><tp:taxon-name><tp:taxon-name-part taxon-name-part-type="genus">Scolytus</tp:taxon-name-part> <tp:taxon-name-part taxon-name-part-type="species">piceae</tp:taxon-name-part></tp:taxon-name></italic></td><td rowspan="1" colspan="1">0–0.0163</td><td rowspan="1" colspan="1">0.0100</td><td rowspan="1" colspan="1">0–0.0025</td><td rowspan="1" colspan="1">0.0008</td><td rowspan="1" colspan="1">0–0.00850</td><td rowspan="1" colspan="1">0.0050</td><td rowspan="1" colspan="1">0</td><td rowspan="1" colspan="1">0</td></tr><tr><td rowspan="1" colspan="1"><italic><tp:taxon-name><tp:taxon-name-part taxon-name-part-type="genus">Scolytus</tp:taxon-name-part> <tp:taxon-name-part taxon-name-part-type="species">praeceps</tp:taxon-name-part></tp:taxon-name></italic></td><td rowspan="1" colspan="1">0–0.0148</td><td rowspan="1" colspan="1">0.0077</td><td rowspan="1" colspan="1">0</td><td rowspan="1" colspan="1">0</td><td rowspan="1" colspan="1">0</td><td rowspan="1" colspan="1">0</td><td rowspan="1" colspan="1">0–0.0044</td><td rowspan="1" colspan="1">0.0024</td></tr><tr><td rowspan="1" colspan="1"><italic><tp:taxon-name><tp:taxon-name-part taxon-name-part-type="genus">Scolytus</tp:taxon-name-part> <tp:taxon-name-part taxon-name-part-type="species">propinquus</tp:taxon-name-part></tp:taxon-name></italic></td><td rowspan="1" colspan="1">0</td><td rowspan="1" colspan="1">0</td><td rowspan="1" colspan="1">N/A</td><td rowspan="1" colspan="1">N/A</td><td rowspan="1" colspan="1">0</td><td rowspan="1" colspan="1">0</td><td rowspan="1" colspan="1">0.0063</td><td rowspan="1" colspan="1">0.0063</td></tr><tr><td rowspan="1" colspan="1"><italic><tp:taxon-name><tp:taxon-name-part taxon-name-part-type="genus">Scolytus</tp:taxon-name-part> <tp:taxon-name-part taxon-name-part-type="species">pygmaeus</tp:taxon-name-part></tp:taxon-name></italic></td><td rowspan="1" colspan="1">0</td><td rowspan="1" colspan="1">0</td><td rowspan="1" colspan="1">0</td><td rowspan="1" colspan="1">0.0000</td><td rowspan="1" colspan="1">0</td><td rowspan="1" colspan="1">0</td><td rowspan="1" colspan="1">0</td><td rowspan="1" colspan="1">0</td></tr><tr><td rowspan="1" colspan="1"><italic><tp:taxon-name><tp:taxon-name-part taxon-name-part-type="genus">Scolytus</tp:taxon-name-part> <tp:taxon-name-part taxon-name-part-type="species">quadrispinosus</tp:taxon-name-part></tp:taxon-name></italic></td><td rowspan="1" colspan="1">0.0016–0.0049</td><td rowspan="1" colspan="1">0.0032</td><td rowspan="1" colspan="1">0</td><td rowspan="1" colspan="1">0.0000</td><td rowspan="1" colspan="1">0</td><td rowspan="1" colspan="1">0</td><td rowspan="1" colspan="1">0.0014</td><td rowspan="1" colspan="1">0.0014</td></tr><tr><td rowspan="1" colspan="1"><italic><tp:taxon-name><tp:taxon-name-part taxon-name-part-type="genus">Scolytus</tp:taxon-name-part> <tp:taxon-name-part taxon-name-part-type="species">ratzeburgii</tp:taxon-name-part></tp:taxon-name></italic></td><td rowspan="1" colspan="1">N/A</td><td rowspan="1" colspan="1">N/A</td><td rowspan="1" colspan="1">N/A</td><td rowspan="1" colspan="1">N/A</td><td rowspan="1" colspan="1">N/A</td><td rowspan="1" colspan="1">N/A</td><td rowspan="1" colspan="1">N/A</td><td rowspan="1" colspan="1">N/A</td></tr><tr><td rowspan="1" colspan="1"><italic><tp:taxon-name><tp:taxon-name-part taxon-name-part-type="genus">Scolytus</tp:taxon-name-part> <tp:taxon-name-part taxon-name-part-type="species">reflexus</tp:taxon-name-part></tp:taxon-name></italic></td><td rowspan="1" colspan="1">0–0.0130</td><td rowspan="1" colspan="1">0.0070</td><td rowspan="1" colspan="1">0–0.0049</td><td rowspan="1" colspan="1">0.0012</td><td rowspan="1" colspan="1">0–0.0023</td><td rowspan="1" colspan="1">0.0003</td><td rowspan="1" colspan="1">0–0.0043</td><td rowspan="1" colspan="1">0.0029</td></tr><tr><td rowspan="1" colspan="1"><italic><tp:taxon-name><tp:taxon-name-part taxon-name-part-type="genus">Scolytus</tp:taxon-name-part> <tp:taxon-name-part taxon-name-part-type="species">robustus</tp:taxon-name-part></tp:taxon-name></italic></td><td rowspan="1" colspan="1">0.0033–0.0537</td><td rowspan="1" colspan="1">0.0358</td><td rowspan="1" colspan="1">0–0.0025</td><td rowspan="1" colspan="1">0.0017</td><td rowspan="1" colspan="1">0–0.0043</td><td rowspan="1" colspan="1">0.0029</td><td rowspan="1" colspan="1">0.0015–0.00612</td><td rowspan="1" colspan="1">0.0038</td></tr><tr><td rowspan="1" colspan="1"><italic><tp:taxon-name><tp:taxon-name-part taxon-name-part-type="genus">Scolytus</tp:taxon-name-part> <tp:taxon-name-part taxon-name-part-type="species">rugulosus</tp:taxon-name-part></tp:taxon-name></italic></td><td rowspan="1" colspan="1">N/A</td><td rowspan="1" colspan="1">N/A</td><td rowspan="1" colspan="1">0–0.0074</td><td rowspan="1" colspan="1">0.0050</td><td rowspan="1" colspan="1">0.0065–0.0192</td><td rowspan="1" colspan="1">0.0128</td><td rowspan="1" colspan="1">0–0.0274</td><td rowspan="1" colspan="1">0.0150</td></tr><tr><td rowspan="1" colspan="1"><italic><tp:taxon-name><tp:taxon-name-part taxon-name-part-type="genus">Scolytus</tp:taxon-name-part> <tp:taxon-name-part taxon-name-part-type="species">schevyrewi</tp:taxon-name-part></tp:taxon-name></italic></td><td rowspan="1" colspan="1">N/A</td><td rowspan="1" colspan="1">N/A</td><td rowspan="1" colspan="1">N/A</td><td rowspan="1" colspan="1">N/A</td><td rowspan="1" colspan="1">N/A</td><td rowspan="1" colspan="1">N/A</td><td rowspan="1" colspan="1">N/A</td><td rowspan="1" colspan="1">N/A</td></tr><tr><td rowspan="1" colspan="1"><italic><tp:taxon-name><tp:taxon-name-part taxon-name-part-type="genus">Scolytus</tp:taxon-name-part> <tp:taxon-name-part taxon-name-part-type="species">scolytus</tp:taxon-name-part></tp:taxon-name></italic></td><td rowspan="1" colspan="1">N/A</td><td rowspan="1" colspan="1">N/A</td><td rowspan="1" colspan="1">N/A</td><td rowspan="1" colspan="1">N/A</td><td rowspan="1" colspan="1">N/A</td><td rowspan="1" colspan="1">N/A</td><td rowspan="1" colspan="1">N/A</td><td rowspan="1" colspan="1">N/A</td></tr><tr><td rowspan="1" colspan="1"><italic><tp:taxon-name><tp:taxon-name-part taxon-name-part-type="genus">Scolytus</tp:taxon-name-part> <tp:taxon-name-part taxon-name-part-type="species">sinopiceus</tp:taxon-name-part></tp:taxon-name></italic></td><td rowspan="1" colspan="1">0.0157</td><td rowspan="1" colspan="1">0.0157</td><td rowspan="1" colspan="1">0.0123</td><td rowspan="1" colspan="1">0.0123</td><td rowspan="1" colspan="1">0</td><td rowspan="1" colspan="1">0</td><td rowspan="1" colspan="1">0</td><td rowspan="1" colspan="1">0</td></tr><tr><td rowspan="1" colspan="1"><italic><tp:taxon-name><tp:taxon-name-part taxon-name-part-type="genus">Scolytus</tp:taxon-name-part> <tp:taxon-name-part taxon-name-part-type="species">subscaber</tp:taxon-name-part></tp:taxon-name></italic></td><td rowspan="1" colspan="1">0.0158</td><td rowspan="1" colspan="1">0.0158</td><td rowspan="1" colspan="1">0.0049</td><td rowspan="1" colspan="1">0.0049</td><td rowspan="1" colspan="1">N/A</td><td rowspan="1" colspan="1">N/A</td><td rowspan="1" colspan="1">0.0101</td><td rowspan="1" colspan="1">0.0101</td></tr><tr><td rowspan="1" colspan="1"><italic><tp:taxon-name><tp:taxon-name-part taxon-name-part-type="genus">Scolytus</tp:taxon-name-part> <tp:taxon-name-part taxon-name-part-type="species">sulcifrons</tp:taxon-name-part></tp:taxon-name></italic></td><td rowspan="1" colspan="1">N/A</td><td rowspan="1" colspan="1">N/A</td><td rowspan="1" colspan="1">N/A</td><td rowspan="1" colspan="1">N/A</td><td rowspan="1" colspan="1">N/A</td><td rowspan="1" colspan="1">N/A</td><td rowspan="1" colspan="1">N/A</td><td rowspan="1" colspan="1">N/A</td></tr><tr><td rowspan="1" colspan="1"><italic><tp:taxon-name><tp:taxon-name-part taxon-name-part-type="genus">Scolytus</tp:taxon-name-part> <tp:taxon-name-part taxon-name-part-type="species">tsugae</tp:taxon-name-part></tp:taxon-name></italic></td><td rowspan="1" colspan="1">0.0016–0.0147</td><td rowspan="1" colspan="1">0.0103</td><td rowspan="1" colspan="1">0</td><td rowspan="1" colspan="1">0</td><td rowspan="1" colspan="1">0</td><td rowspan="1" colspan="1">0</td><td rowspan="1" colspan="1">N/A</td><td rowspan="1" colspan="1">N/A</td></tr><tr><td rowspan="1" colspan="1"><italic><tp:taxon-name><tp:taxon-name-part taxon-name-part-type="genus">Scolytus</tp:taxon-name-part> <tp:taxon-name-part taxon-name-part-type="species">unispinosus</tp:taxon-name-part></tp:taxon-name></italic></td><td rowspan="1" colspan="1">0.0016–0.0282</td><td rowspan="1" colspan="1">0.0121</td><td rowspan="1" colspan="1">0</td><td rowspan="1" colspan="1">0</td><td rowspan="1" colspan="1">0–0.0023</td><td rowspan="1" colspan="1">0.0015</td><td rowspan="1" colspan="1">0–0.0029</td><td rowspan="1" colspan="1">0.0007</td></tr><tr><td rowspan="1" colspan="1"><italic><tp:taxon-name><tp:taxon-name-part taxon-name-part-type="genus">Scolytus</tp:taxon-name-part> <tp:taxon-name-part taxon-name-part-type="species">ventralis</tp:taxon-name-part></tp:taxon-name></italic></td><td rowspan="1" colspan="1">0–0.0181</td><td rowspan="1" colspan="1">0.0089</td><td rowspan="1" colspan="1">0–0.0025</td><td rowspan="1" colspan="1">0.0010</td><td rowspan="1" colspan="1">0–0.0043</td><td rowspan="1" colspan="1">0.0022</td><td rowspan="1" colspan="1">0–0.0043</td><td rowspan="1" colspan="1">0.0022</td></tr></tbody></table></table-wrap></tp:treatment-sec><ref-list><ref id="B42"><mixed-citation xmlns:xlink="http://www.w3.org/1999/xlink" xlink:type="simple"><person-group><name name-style="western"><surname>Edson</surname><given-names>LJ</given-names></name></person-group> (<year>1967</year>) <source>An annotated and illustrated key to the species of the genus <italic><tp:taxon-name><tp:taxon-name-part taxon-name-part-type="genus">Scolytus</tp:taxon-name-part></tp:taxon-name></italic> (<tp:taxon-name><tp:taxon-name-part taxon-name-part-type="order">Coleoptera</tp:taxon-name-part></tp:taxon-name>, <tp:taxon-name><tp:taxon-name-part taxon-name-part-type="family">Scolytidae</tp:taxon-name-part></tp:taxon-name>) attacking coniferous trees of the Nearctic region.</source><publisher-name>Unpublished thesis</publisher-name>, <publisher-loc>Humboldt State College, California</publisher-loc>, <size units="page">62 pp</size>.</mixed-citation></ref><ref id="B136"><mixed-citation xmlns:xlink="http://www.w3.org/1999/xlink" xlink:type="simple"><institution xlink:type="simple">U.S. Department of Agriculture Forest Service</institution> (<year>2004</year>) <source>Forest insect and disease conditions in the Southwestern Region, 2004</source>. <publisher-loc>Washington, D.C.</publisher-loc>, <size units="page">142 pp</size>.</mixed-citation></ref><ref id="B146"><mixed-citation xmlns:xlink="http://www.w3.org/1999/xlink" xlink:type="simple"><person-group><name name-style="western"><surname>Wood</surname><given-names>SL</given-names></name></person-group> (<year>1977</year>) <article-title>New synonymy and new species of American bark beetles (<tp:taxon-name><tp:taxon-name-part taxon-name-part-type="order">Coleoptera</tp:taxon-name-part></tp:taxon-name>: <tp:taxon-name><tp:taxon-name-part taxon-name-part-type="family">Scolytidae</tp:taxon-name-part></tp:taxon-name>), Part V.</article-title><source>Great Basin Naturalist</source><volume>37</volume>: <fpage>383</fpage>–<lpage>394</lpage>.</mixed-citation></ref><ref id="B148"><mixed-citation xmlns:xlink="http://www.w3.org/1999/xlink" xlink:type="simple"><person-group><name name-style="western"><surname>Wood</surname><given-names>SL</given-names></name></person-group> (<year>1982</year>) <article-title>The bark and ambrosia beetles of North and Central America (<tp:taxon-name><tp:taxon-name-part taxon-name-part-type="order">Coleoptera</tp:taxon-name-part></tp:taxon-name>: <tp:taxon-name><tp:taxon-name-part taxon-name-part-type="family">Scolytidae</tp:taxon-name-part></tp:taxon-name>), a taxonomic monograph.</article-title><source>Great Basin Naturalist Memoirs</source><volume>8</volume>: <fpage>1</fpage>–<lpage>1359</lpage>.</mixed-citation></ref><ref id="B151"><mixed-citation xmlns:xlink="http://www.w3.org/1999/xlink" xlink:type="simple"><person-group><name name-style="western"><surname>Wood</surname><given-names>SL</given-names></name><name name-style="western"><surname>Bright</surname><given-names>DE</given-names></name></person-group> (<year>1992</year>) <article-title>A catalog of <tp:taxon-name><tp:taxon-name-part taxon-name-part-type="family">Scolytidae</tp:taxon-name-part></tp:taxon-name> and <tp:taxon-name><tp:taxon-name-part taxon-name-part-type="family">Platypodidae</tp:taxon-name-part></tp:taxon-name> (<tp:taxon-name><tp:taxon-name-part taxon-name-part-type="order">Coleoptera</tp:taxon-name-part></tp:taxon-name>), Part 2: Taxonomic Index.</article-title><source>Great Basin Naturalist Memoirs</source><volume>13</volume>: <fpage>1</fpage>–<lpage>1553</lpage>.</mixed-citation></ref><ref id="B16"><mixed-citation xmlns:xlink="http://www.w3.org/1999/xlink" xlink:type="simple"><person-group><name name-style="western"><surname>Bright</surname><given-names>DE</given-names></name></person-group> (<year>1972</year>) <article-title>New species of <tp:taxon-name><tp:taxon-name-part taxon-name-part-type="family">Scolytidae</tp:taxon-name-part></tp:taxon-name> (<tp:taxon-name><tp:taxon-name-part taxon-name-part-type="order">Coleoptera</tp:taxon-name-part></tp:taxon-name>) from Mexico, with additional notes II. Subfamilies <tp:taxon-name><tp:taxon-name-part taxon-name-part-type="subfamily">Scolytinae</tp:taxon-name-part></tp:taxon-name> and <tp:taxon-name><tp:taxon-name-part taxon-name-part-type="subfamily">Hylesininae</tp:taxon-name-part></tp:taxon-name>.</article-title><source>The Canadian Entomologist</source><volume>104</volume>: <fpage>1489</fpage>–<lpage>1497</lpage>. doi: <ext-link ext-link-type="doi" xlink:href="10.4039/Ent1041489-10" xlink:type="simple">10.4039/Ent1041489-10</ext-link></mixed-citation></ref></ref-list></tp:taxon-treatment>
