# Supplementary material for: A taxonomic monograph of Nearctic Scolytus Geoffroy (Coleoptera, Curculionidae, Scolytinae)
Source: Zookeys. 2014 Oct 29;(450):1–182. doi: 10.3897/zookeys.450.7452 (PMC4233402; doi:10.3897/zookeys.450.7452)
Supplement: XML Treatment for Scolytus silvaticus [file zookeys.450.7452-treatment22.xml]

<!DOCTYPE tp:taxon-treatment
  PUBLIC "-//TaxonX//DTD Taxonomic Treatment Publishing DTD v0 20100105//EN" "tax-treatment-NSO.dtd">
<tp:taxon-treatment xmlns:tp="http://www.plazi.org/taxpub"><tp:treatment-meta><kwd-group><label>Taxon classification</label><kwd><named-content content-type="kingdom">Animalia</named-content></kwd><kwd><named-content content-type="order">Coleoptera</named-content></kwd><kwd><named-content content-type="family">Curculionidae</named-content></kwd></kwd-group><mixed-citation publication-type="journal"><person-group><name><surname>Smith</surname><given-names>Sarah M.</given-names></name><name><surname>Cognato</surname><given-names>Anthony I.</given-names></name></person-group><article-title>A taxonomic monograph of Nearctic <italic><tp:taxon-name><tp:taxon-name-part taxon-name-part-type="genus">Scolytus</tp:taxon-name-part></tp:taxon-name></italic> Geoffroy (<tp:taxon-name><tp:taxon-name-part taxon-name-part-type="order">Coleoptera</tp:taxon-name-part></tp:taxon-name>, <tp:taxon-name><tp:taxon-name-part taxon-name-part-type="family">Curculionidae</tp:taxon-name-part></tp:taxon-name>, <tp:taxon-name><tp:taxon-name-part taxon-name-part-type="subfamily">Scolytinae</tp:taxon-name-part></tp:taxon-name>)</article-title><source>Zookeys</source><day>29</day><month>10</month><year>2014</year><volume>2014</volume><issue>450</issue><fpage>1</fpage><lpage>182</lpage><pub-id pub-id-type="doi">10.3897/zookeys.450.7452</pub-id></mixed-citation></tp:treatment-meta><tp:nomenclature><tp:taxon-name>
                            <tp:taxon-name-part taxon-name-part-type="genus">Scolytus</tp:taxon-name-part>
                            <tp:taxon-name-part taxon-name-part-type="species">silvaticus</tp:taxon-name-part>
                        </tp:taxon-name><tp:taxon-authority>Bright, 1972</tp:taxon-authority><tp:taxon-status xmlns:xlink="http://www.w3.org/1999/xlink" xlink:type="simple">valid sp.</tp:taxon-status><xref ref-type="fig" rid="F54">Fig. 54</xref><tp:nomenclature-citation-list><tp:nomenclature-citation><tp:taxon-name><tp:taxon-name-part taxon-name-part-type="genus">Scolytus</tp:taxon-name-part> <tp:taxon-name-part taxon-name-part-type="species">silvaticus</tp:taxon-name-part></tp:taxon-name><comment> Bright, 1972: 1489.</comment></tp:nomenclature-citation></tp:nomenclature-citation-list></tp:nomenclature><tp:treatment-sec sec-type="Diagnosis"><title>Diagnosis.</title><p>The male is distinguished from other species by having the apical margin of ventrite 4 thickened, forming a broad carina with a blunt median tubercle. The female is distinguished from the morphologically similar male of <italic><tp:taxon-name><tp:taxon-name-part taxon-name-part-type="genus">Scolytus</tp:taxon-name-part> <tp:taxon-name-part taxon-name-part-type="species">hermosus</tp:taxon-name-part></tp:taxon-name></italic> by having the apical margin of ventrite 1 produced, forming a carinate lip along the basal margin of ventrite 2 that is about half as produced as thick and by the host and is distinguished from the <italic><tp:taxon-name><tp:taxon-name-part taxon-name-part-type="genus">Scolytus</tp:taxon-name-part> <tp:taxon-name-part taxon-name-part-type="species">hermosus</tp:taxon-name-part></tp:taxon-name></italic> female by having a strongly developed epistomal process.</p></tp:treatment-sec><tp:treatment-sec sec-type="Description (male)"><title>Description (male).</title><p>3.0 mm long (mean = 3.0 mm; n = 1); 2.1 times as long as wide. Color dark red-brown to black. Pronotum same color as elytra.</p><p><italic>Head.</italic> Epistoma moderately, broadly emarginate; epistomal process weakly developed; median area above mandibles bearing dense patch of long, yellow, hair-like setae. Frons appearing flattened when viewed laterally, slightly transversely impressed just above epistoma; moderately, coarsely, aciculate-punctate; aciculations converging at epistoma; punctures small, coarse; moderately, uniformly covered by long, fine, erect, yellow-brown, hair-like setae, these longer than width of midpoint of eye. Antennal scape short, elongate; club flattened, almost subquadrate, setose with partial septum, two broadly arcuate sutures visible.</p><p><italic>Pronotum</italic> wider than long; apical margin broadly rounded, median area between eyes lined with scales; sides distinctly arcuate, strongly constricted near apex, forming a weak transverse impression near apical margin; surface smooth, shining, punctures on disc fine, shallow, moderately abundant, larger and more abundant laterally and on apical constriction; apical and anterolateral margins bearing sparse, erect, dark yellow-brown setae; base weakly bisinuate.</p><p><italic>Elytra</italic> with sides sub-parallel on apical half, narrowing to subquadrate, smooth apex; apex moderately emarginated at suture. Margin of apical edge bearing small, fine punctures. Disc smooth, shining; interstriae not impressed, more than twice width of striae, punctures uniseriate, smaller than those of striae; bearing sparse, recumbent, long, dark yellow-brown setae; striae weakly impressed. Declivity bearing abundant, long, erect dark yellow-brown hair-like setae. Metepimeron half-length of metanepisternum.</p><p><italic>Venter.</italic> Apical margin of ventrite 1 moderately elevated above base of ventrite 2, ventrite 2 appearing impressed. Ventrite 2 nearly perpendicular to ventrite 1; surface smooth, shining, finely punctate; punctures small, fine, shallow; setae small, about two diameters of a puncture in length; surface flattened; lateral margins of ventrites 2–3 unarmed. Apical margin of ventrite 4 thickened forming a broad carina with blunt median tubercle. Ventrite 5 carinate ridge closer to apical margin of segment; length of ventrite 5 greater than combined lengths of ventrites 3 and 4; setal patch and median depression absent.</p><fig id="F54" position="float" orientation="portrait"><label>Figure 54.</label><caption><p><italic><tp:taxon-name><tp:taxon-name-part taxon-name-part-type="genus">Scolytus</tp:taxon-name-part> <tp:taxon-name-part taxon-name-part-type="species">silvaticus</tp:taxon-name-part></tp:taxon-name></italic> <bold>A</bold> dorsal male habitus <bold>B</bold> lateral male habitus <bold>C</bold> male frons <bold>D</bold> male frons oblique <bold>E</bold> male venter <bold>F</bold> male venter oblique <bold>G</bold> dorsal female habitus <bold>H</bold> lateral female habitus <bold>I</bold> female frons <bold>J</bold> female frons oblique <bold>K</bold> female venter <bold>L</bold> female venter oblique.</p></caption><graphic xmlns:xlink="http://www.w3.org/1999/xlink" xlink:href="zookeys-450-001-g054.jpg" position="float" orientation="portrait" xlink:type="simple" id="oo_33407.jpg"/></fig></tp:treatment-sec><tp:treatment-sec sec-type="Female"><title>Female.</title><p>3.3–3.6 mm long (mean = 3.4 mm; n = 3); 2.2–2.8 times as long as wide. Similar to male except epistomal process more strongly developed, frons convex when viewed laterally, weakly aciculate, setae sparse, shorter, less than width of eye; weakly transversely impressed between inner apices of eye. Second ventrite unarmed.</p></tp:treatment-sec><tp:treatment-sec sec-type="Specimens examined"><title>Specimens examined.</title><p>4.</p></tp:treatment-sec><tp:treatment-sec sec-type="Type material"><title>Type material.</title><p>Holotype <italic><tp:taxon-name><tp:taxon-name-part taxon-name-part-type="genus">Scolytus</tp:taxon-name-part> <tp:taxon-name-part taxon-name-part-type="species">silvaticus</tp:taxon-name-part></tp:taxon-name></italic> Bright: male, labeled “MEX., N.L., Cerro Potosi, V.3.[19]71, 1100', D.E. Bright, <italic><tp:taxon-name><tp:taxon-name-part taxon-name-part-type="genus">Pseudotsuga</tp:taxon-name-part> <tp:taxon-name-part taxon-name-part-type="species">menziesii</tp:taxon-name-part></tp:taxon-name></italic>, CNC No. 12603” (CNCI). Allotype, female, identical data as holotype. Paratypes, identical data as holotype (CNCI-2).</p></tp:treatment-sec><tp:treatment-sec sec-type="Non-type material"><title>Non-type material.</title><p>None examined.</p></tp:treatment-sec><tp:treatment-sec sec-type="Distribution"><title>Distribution.</title><p>MEXICO: Nuevo León (Fig. <xref ref-type="fig" rid="F32">32</xref>).</p></tp:treatment-sec><tp:treatment-sec sec-type="Hosts"><title>Hosts.</title><p><italic><tp:taxon-name><tp:taxon-name-part taxon-name-part-type="genus">Pseudotsuga</tp:taxon-name-part> <tp:taxon-name-part taxon-name-part-type="species">menziesii</tp:taxon-name-part></tp:taxon-name></italic> (Mirb.) Franco (Douglas fir).</p></tp:treatment-sec><tp:treatment-sec sec-type="Biology"><title>Biology.</title><p><italic><tp:taxon-name><tp:taxon-name-part taxon-name-part-type="genus">Scolytus</tp:taxon-name-part> <tp:taxon-name-part taxon-name-part-type="species">silvaticus</tp:taxon-name-part></tp:taxon-name></italic> is only known from a single collecting event from broken branches of <italic><tp:taxon-name><tp:taxon-name-part taxon-name-part-type="genus">Pseudotsuga</tp:taxon-name-part> <tp:taxon-name-part taxon-name-part-type="species">menziesii</tp:taxon-name-part></tp:taxon-name></italic> (<xref ref-type="bibr" rid="B16">Bright 1972</xref>). The gallery and biology of this species are unknown but the gallery structure is presumably similar to that of other <italic><tp:taxon-name><tp:taxon-name-part taxon-name-part-type="genus">Pseudotsuga</tp:taxon-name-part></tp:taxon-name></italic> feeding <italic><tp:taxon-name><tp:taxon-name-part taxon-name-part-type="genus">Scolytus</tp:taxon-name-part></tp:taxon-name></italic>, parallel to the grain of the wood.</p></tp:treatment-sec><tp:treatment-sec sec-type="Remarks"><title>Remarks.</title><p><xref ref-type="bibr" rid="B145">Wood (1975</xref>: 22) placed <italic><tp:taxon-name><tp:taxon-name-part taxon-name-part-type="genus">Scolytus</tp:taxon-name-part> <tp:taxon-name-part taxon-name-part-type="species">silvaticus</tp:taxon-name-part></tp:taxon-name></italic> in synonymy with <italic><tp:taxon-name><tp:taxon-name-part taxon-name-part-type="genus">Scolytus</tp:taxon-name-part> <tp:taxon-name-part taxon-name-part-type="species">hermosus</tp:taxon-name-part></tp:taxon-name></italic> because it occured on the same mountain as <italic><tp:taxon-name><tp:taxon-name-part taxon-name-part-type="genus">Scolytus</tp:taxon-name-part> <tp:taxon-name-part taxon-name-part-type="species">silvaticus</tp:taxon-name-part></tp:taxon-name></italic>. Wood reasoned that only one <italic><tp:taxon-name><tp:taxon-name-part taxon-name-part-type="genus">Scolytus</tp:taxon-name-part></tp:taxon-name></italic> species could occur in the same location and that the observed morphological variation was due to intraspecific differences. In addition, he stated that Bright’s image of the <italic><tp:taxon-name><tp:taxon-name-part taxon-name-part-type="genus">Scolytus</tp:taxon-name-part> <tp:taxon-name-part taxon-name-part-type="species">silvaticus</tp:taxon-name-part></tp:taxon-name></italic> male was a normal male of <italic><tp:taxon-name><tp:taxon-name-part taxon-name-part-type="genus">Scolytus</tp:taxon-name-part> <tp:taxon-name-part taxon-name-part-type="species">hermosus</tp:taxon-name-part></tp:taxon-name></italic>. We here remove <italic><tp:taxon-name><tp:taxon-name-part taxon-name-part-type="genus">Scolytus</tp:taxon-name-part> <tp:taxon-name-part taxon-name-part-type="species">silvaticus</tp:taxon-name-part></tp:taxon-name></italic> from synonymy with <italic><tp:taxon-name><tp:taxon-name-part taxon-name-part-type="genus">Scolytus</tp:taxon-name-part> <tp:taxon-name-part taxon-name-part-type="species">hermosus</tp:taxon-name-part></tp:taxon-name></italic> because of the many distinct morphological and host differences originally noted by <xref ref-type="bibr" rid="B16">Bright (1972)</xref>. In the male of <italic><tp:taxon-name><tp:taxon-name-part taxon-name-part-type="genus">Scolytus</tp:taxon-name-part> <tp:taxon-name-part taxon-name-part-type="species">silvaticus</tp:taxon-name-part></tp:taxon-name></italic>, the apical margin of ventrite 1 is moderately thickened and weakly produced, the posterior margin of ventrite 3 is slightly medially thickened and the posterior margin of ventrite 4 is in strongly produced and thickened medially, forming a broad carina with a blunt median tubercle. In the male of <italic><tp:taxon-name><tp:taxon-name-part taxon-name-part-type="genus">Scolytus</tp:taxon-name-part> <tp:taxon-name-part taxon-name-part-type="species">hermosus</tp:taxon-name-part></tp:taxon-name></italic> ventrite 1 apical margin is thickened and strongly produced and ventrites 3–4 are flat and <italic><tp:taxon-name><tp:taxon-name-part taxon-name-part-type="genus">Scolytus</tp:taxon-name-part> <tp:taxon-name-part taxon-name-part-type="species">hermosus</tp:taxon-name-part></tp:taxon-name></italic> colonizes <italic><tp:taxon-name><tp:taxon-name-part taxon-name-part-type="genus">Abies</tp:taxon-name-part></tp:taxon-name></italic> species rather than <italic><tp:taxon-name><tp:taxon-name-part taxon-name-part-type="genus">Pseudotsuga</tp:taxon-name-part></tp:taxon-name></italic>. It is also not uncommon for multiple <italic><tp:taxon-name><tp:taxon-name-part taxon-name-part-type="genus">Scolytus</tp:taxon-name-part></tp:taxon-name></italic> species to have overlapping distributions.</p></tp:treatment-sec><tp:treatment-sec><!--Section generated to contain objects referenced in tp:taxon-treatment.--><fig id="F32" position="float" orientation="portrait"><label>Figure 32.</label><caption><p><italic><tp:taxon-name><tp:taxon-name-part taxon-name-part-type="genus">Scolytus</tp:taxon-name-part> <tp:taxon-name-part taxon-name-part-type="species">fiskei</tp:taxon-name-part></tp:taxon-name></italic> and <italic><tp:taxon-name><tp:taxon-name-part taxon-name-part-type="genus">Scolytus</tp:taxon-name-part> <tp:taxon-name-part taxon-name-part-type="species">silvaticus</tp:taxon-name-part></tp:taxon-name></italic> distribution map.</p></caption><graphic xmlns:xlink="http://www.w3.org/1999/xlink" xlink:href="zookeys-450-001-g032.jpg" position="float" orientation="portrait" xlink:type="simple" id="oo_33385.jpg"/></fig></tp:treatment-sec><ref-list><ref id="B16"><mixed-citation xmlns:xlink="http://www.w3.org/1999/xlink" xlink:type="simple"><person-group><name name-style="western"><surname>Bright</surname><given-names>DE</given-names></name></person-group> (<year>1972</year>) <article-title>New species of <tp:taxon-name><tp:taxon-name-part taxon-name-part-type="family">Scolytidae</tp:taxon-name-part></tp:taxon-name> (<tp:taxon-name><tp:taxon-name-part taxon-name-part-type="order">Coleoptera</tp:taxon-name-part></tp:taxon-name>) from Mexico, with additional notes II. Subfamilies <tp:taxon-name><tp:taxon-name-part taxon-name-part-type="subfamily">Scolytinae</tp:taxon-name-part></tp:taxon-name> and <tp:taxon-name><tp:taxon-name-part taxon-name-part-type="subfamily">Hylesininae</tp:taxon-name-part></tp:taxon-name>.</article-title><source>The Canadian Entomologist</source><volume>104</volume>: <fpage>1489</fpage>–<lpage>1497</lpage>. doi: <ext-link ext-link-type="doi" xlink:href="10.4039/Ent1041489-10" xlink:type="simple">10.4039/Ent1041489-10</ext-link></mixed-citation></ref><ref id="B145"><mixed-citation xmlns:xlink="http://www.w3.org/1999/xlink" xlink:type="simple"><person-group><name name-style="western"><surname>Wood</surname><given-names>SL</given-names></name></person-group> (<year>1975</year>) <article-title>New synonymy and new species of American bark beetles (<tp:taxon-name><tp:taxon-name-part taxon-name-part-type="order">Coleoptera</tp:taxon-name-part></tp:taxon-name>: <tp:taxon-name><tp:taxon-name-part taxon-name-part-type="family">Scolytidae</tp:taxon-name-part></tp:taxon-name>).</article-title><source>Great Basin Naturalist</source><volume>35</volume>: <fpage>21</fpage>–<lpage>32</lpage>.</mixed-citation></ref></ref-list></tp:taxon-treatment>
