# Supplementary material for: A taxonomic monograph of Nearctic Scolytus Geoffroy (Coleoptera, Curculionidae, Scolytinae)
Source: Zookeys. 2014 Oct 29;(450):1–182. doi: 10.3897/zookeys.450.7452 (PMC4233402; doi:10.3897/zookeys.450.7452)
Supplement: XML Treatment for Scolytus subscaber [file zookeys.450.7452-treatment23.xml]

<!DOCTYPE tp:taxon-treatment
  PUBLIC "-//TaxonX//DTD Taxonomic Treatment Publishing DTD v0 20100105//EN" "tax-treatment-NSO.dtd">
<tp:taxon-treatment xmlns:tp="http://www.plazi.org/taxpub"><tp:treatment-meta><kwd-group><label>Taxon classification</label><kwd><named-content content-type="kingdom">Animalia</named-content></kwd><kwd><named-content content-type="order">Coleoptera</named-content></kwd><kwd><named-content content-type="family">Curculionidae</named-content></kwd></kwd-group><mixed-citation publication-type="journal"><person-group><name><surname>Smith</surname><given-names>Sarah M.</given-names></name><name><surname>Cognato</surname><given-names>Anthony I.</given-names></name></person-group><article-title>A taxonomic monograph of Nearctic <italic><tp:taxon-name><tp:taxon-name-part taxon-name-part-type="genus">Scolytus</tp:taxon-name-part></tp:taxon-name></italic> Geoffroy (<tp:taxon-name><tp:taxon-name-part taxon-name-part-type="order">Coleoptera</tp:taxon-name-part></tp:taxon-name>, <tp:taxon-name><tp:taxon-name-part taxon-name-part-type="family">Curculionidae</tp:taxon-name-part></tp:taxon-name>, <tp:taxon-name><tp:taxon-name-part taxon-name-part-type="subfamily">Scolytinae</tp:taxon-name-part></tp:taxon-name>)</article-title><source>Zookeys</source><day>29</day><month>10</month><year>2014</year><volume>2014</volume><issue>450</issue><fpage>1</fpage><lpage>182</lpage><pub-id pub-id-type="doi">10.3897/zookeys.450.7452</pub-id></mixed-citation></tp:treatment-meta><tp:nomenclature><tp:taxon-name>
                            <tp:taxon-name-part taxon-name-part-type="genus">Scolytus</tp:taxon-name-part>
                            <tp:taxon-name-part taxon-name-part-type="species">subscaber</tp:taxon-name-part>
                        </tp:taxon-name><tp:taxon-authority>LeConte, 1876</tp:taxon-authority><xref ref-type="fig" rid="F52">Figs 52</xref><xref ref-type="fig" rid="F55">, 55</xref><!--PageBreak--><!--PageBreak--><!--PageBreak--><!--PageBreak--><tp:nomenclature-citation-list><tp:nomenclature-citation><tp:taxon-name><tp:taxon-name-part taxon-name-part-type="genus">Scolytus</tp:taxon-name-part> <tp:taxon-name-part taxon-name-part-type="species">subscaber</tp:taxon-name-part></tp:taxon-name><comment> LeConte, 1876: 373.</comment></tp:nomenclature-citation></tp:nomenclature-citation-list></tp:nomenclature><tp:treatment-sec sec-type="Diagnosis"><title>Diagnosis.</title><p>The male most closely resembles those of <italic><tp:taxon-name><tp:taxon-name-part taxon-name-part-type="genus">Scolytus</tp:taxon-name-part> <tp:taxon-name-part taxon-name-part-type="species">obelus</tp:taxon-name-part></tp:taxon-name></italic> and <italic><tp:taxon-name><tp:taxon-name-part taxon-name-part-type="genus">Scolytus</tp:taxon-name-part> <tp:taxon-name-part taxon-name-part-type="species">praeceps</tp:taxon-name-part></tp:taxon-name></italic>. It is distinguished from that of <italic><tp:taxon-name><tp:taxon-name-part taxon-name-part-type="genus">Scolytus</tp:taxon-name-part> <tp:taxon-name-part taxon-name-part-type="species">obelus</tp:taxon-name-part></tp:taxon-name></italic> by the sparse, obscure, fine and shallow punctures of ventrite 2, by the dull luster of ventrite 2 and by the geographic distribution. The male can be distinguished from that of <italic><tp:taxon-name><tp:taxon-name-part taxon-name-part-type="genus">Scolytus</tp:taxon-name-part> <tp:taxon-name-part taxon-name-part-type="species">praeceps</tp:taxon-name-part></tp:taxon-name></italic> by the presence of a median denticle on the apical margin of ventrite 2. Females closely resemble those of <italic><tp:taxon-name><tp:taxon-name-part taxon-name-part-type="genus">Scolytus</tp:taxon-name-part> <tp:taxon-name-part taxon-name-part-type="species">ventralis</tp:taxon-name-part></tp:taxon-name></italic> and are distinguished by the distinctly, moderately longitudinally aciculate and weakly punctate frons, and by the weakly produced apical margin of ventrite 1 that forms a weak carinate lip along the basal margin of ventrite 2.</p></tp:treatment-sec><tp:treatment-sec sec-type="Description (male)"><title>Description (male).</title><p>2.0–4.3 mm long (mean = 3.5 mm; n = 20); 1.8–2.3 times as long as wide. Head, pronotum and abdominal venter dark red-brown, antennae light brown, legs dark red-brown to light brown, elytra red brown. Pronotum typically darker than elytra.</p><p><italic>Head.</italic> Epistoma moderately, very broadly emarginate; epistomal process moderately developed and elevated; median area above mandibles bearing dense patch of long, yellow, hair-like setae. Frons appearing convex when viewed laterally, slightly transversely impressed just above epistoma; moderately, coarsely, longitudinally aciculate-punctate; aciculations converging at epistoma; punctures minute, fine; moderately and uniformly covered by long, fine, yellow, erect hair-like setae, these longer than width of midpoint of eye. Antennal scape short, elongate; club flattened, ovoid, setose with partial septum, three arcuate sutures visible.</p><p><italic>Pronotum</italic> wider than long; apical margin broadly rounded, median area between eyes lined with scales; sides distinctly arcuate, strongly constricted near apex, forming a weak transverse impression near apical margin; surface smooth, shining, punctures on disc fine, shallow, moderately abundant, larger and more abundant laterally and on apical constriction; apical and anterolateral margins bearing sparse, erect, yellow setae; base weakly bisinuate.</p><p><italic>Elytra</italic> with sides sub-parallel on apical half, narrowing to subquadrate, smooth apex; apex moderately emarginated at suture. Margin of apical edge bearing small, fine punctures. Disc smooth, shining; interstriae not impressed, more than twice width of striae, punctures uniseriate, smaller than those of striae; punctures bearing short, sparse, recumbent yellow setae slightly longer than size of a puncture (may be abraded); striae weakly impressed. Declivity bearing sparse, short, erect yellow setae. Metepimeron half-length of metanepisternum.</p><p><italic>Venter.</italic> Apical margin of ventrite 1 strongly, acutely produced forming lip along base of ventrite 2, basal margin of ventrite 2 appearing impressed. Ventrite 2 nearly perpendicular to ventrite 1; surface glabrous, shagreened, dull, finely and obscurely punctate; punctures small, fine, shallow; surface weakly concave; apical margin armed with broad median denticle; lateral margins of ventrites 2–3 and ventrite 4 unarmed. Ventrite 5 carinate ridge closer to apical margin of segment; length of ventrite 5 greater than combined lengths of ventrites 3 and 4; setal patch and median depression absent.</p><fig id="F55" position="float" orientation="portrait"><label>Figure 55.</label><caption><p><italic><tp:taxon-name><tp:taxon-name-part taxon-name-part-type="genus">Scolytus</tp:taxon-name-part> <tp:taxon-name-part taxon-name-part-type="species">subscaber</tp:taxon-name-part></tp:taxon-name></italic> <bold>A</bold> dorsal male habitus <bold>B</bold> lateral male habitus <bold>C</bold> male frons <bold>D</bold> male frons oblique <bold>E</bold> male venter <bold>F</bold> male venter oblique <bold>G</bold> dorsal female habitus <bold>H</bold> lateral female habitus <bold>I</bold> female frons <bold>J</bold> female frons oblique <bold>K</bold> female venter <bold>L</bold> female venter oblique.</p></caption><graphic xmlns:xlink="http://www.w3.org/1999/xlink" xlink:href="zookeys-450-001-g055.jpg" position="float" orientation="portrait" xlink:type="simple" id="oo_33408.jpg"/></fig></tp:treatment-sec><tp:treatment-sec sec-type="Female"><title>Female.</title><p>3.1–5.0 mm long (mean = 3.85 mm; n = 20); 1.9–2.6 times as long as wide. Similar to male except epistoma feebly emarginate, epistomal process absent, frons more strongly convex when viewed laterally, weakly longitudinally aciculate, setae sparser, shorter, less than width of eye. Apical margin of ventrite 1 weakly elevated above base of ventrite 2. Second ventrite unarmed, surface weakly rugose, punctures larger, deeper.</p></tp:treatment-sec><tp:treatment-sec sec-type="Specimens examined"><title>Specimens examined.</title><p>111.</p></tp:treatment-sec><tp:treatment-sec sec-type="Type material"><title>Type material.</title><p>Lectotype <italic><tp:taxon-name><tp:taxon-name-part taxon-name-part-type="genus">Scolytus</tp:taxon-name-part> <tp:taxon-name-part taxon-name-part-type="species">subscaber</tp:taxon-name-part></tp:taxon-name></italic> LeConte: female, Vanc. [Vancouver, B.C.], Type 968” (MCZC). Lectotype designated <xref ref-type="bibr" rid="B148">Wood 1982</xref>: 443.</p></tp:treatment-sec><tp:treatment-sec sec-type="Non-type material"><title>Non-type material.</title><p><bold>UNITED STATES:</bold> <bold><italic>CALIFORNIA</italic>:</bold> <italic>Alpine Co.</italic>: Stanislaus National Forest, Hermit Valley, Hopk. U.S. 19193-A, J.M. Miller, ex. <italic><tp:taxon-name><tp:taxon-name-part taxon-name-part-type="genus">Abies</tp:taxon-name-part> <tp:taxon-name-part taxon-name-part-type="species">concolor</tp:taxon-name-part></tp:taxon-name></italic> (EMEC-1, OSAC-4). Humboldt-Toiyabe National Forest, Hwy 89, 6.6 mi E. NF 4188, <named-content xmlns:xlink="http://www.w3.org/1999/xlink" content-type="dwc:verbatimCoordinates" xlink:type="simple">N38°39.906', W119°38.540'</named-content>, 8011 ft, 24.VII.2010, S.M. Smith, ex. <italic><tp:taxon-name><tp:taxon-name-part taxon-name-part-type="genus">Abies</tp:taxon-name-part> <tp:taxon-name-part taxon-name-part-type="species">magnifica</tp:taxon-name-part></tp:taxon-name></italic> (MSUC-3). <italic>El Dorado Co.</italic>: Echo Lake, Hopk. U.S. 18381-A, 27.V.[19]31, J.M. Miller, ex. <italic><tp:taxon-name><tp:taxon-name-part taxon-name-part-type="genus">Abies</tp:taxon-name-part> <tp:taxon-name-part taxon-name-part-type="species">magnifica</tp:taxon-name-part></tp:taxon-name></italic> (CSUC-1, EMEC-17, OSAC-20, USNM-3). Lake Tahoe, Fallen Leaf Lake, 22.VII.1930, A.C. Browne (CASC-1). Uncle Tom’s, 0.1 road mile W., 28.VII-12.VIII.1978, J.A. Benedictis, ex. from pheromone trap baited with E-11 tetradecenyl acetate (EMEC-1). [<italic>Madera Co.</italic>]: Bass Lake, Hopk. U.S. 19376-A, 2.VII.[19]32, G.R. Struble, ex. <italic><tp:taxon-name><tp:taxon-name-part taxon-name-part-type="genus">Abies</tp:taxon-name-part> <tp:taxon-name-part taxon-name-part-type="species">concolor</tp:taxon-name-part></tp:taxon-name></italic> (EMEC-2, OSAC-3). Sugar Pine [community], 12.VIII.1920, E. Schiffel (CASC-1). <italic>Placer Co.</italic>: Lake Tahoe, 1 mi N., 3.VIII.[19]67, G.T. Ferrell (EMEC-3). <italic>Plumas Co.</italic>: LaPort, Hopk. U.S. 17933-A, J.M. Miller, ex. <italic><tp:taxon-name><tp:taxon-name-part taxon-name-part-type="genus">Abies</tp:taxon-name-part> <tp:taxon-name-part taxon-name-part-type="species">magnifica</tp:taxon-name-part></tp:taxon-name></italic> (EMEC-2, OSAC-2). [<italic>Unspecified County</italic>]: Stanislaus National Forest, Hopk. U.S. 19818, J.M. Miller, ex. <italic><tp:taxon-name><tp:taxon-name-part taxon-name-part-type="genus">Abies</tp:taxon-name-part> <tp:taxon-name-part taxon-name-part-type="species">concolor</tp:taxon-name-part></tp:taxon-name></italic> (OSAC-1). <bold><italic>IDAHO</italic>:</bold> <italic>Clearwater Co.</italic>: Pierce, 4 mi W.N.W., 18.VII.1973, H.L. Osborne, ex. flight trap (USNM-1). <italic>Latah Co.</italic>: 1992, M.M. Furniss, ex. <italic><tp:taxon-name><tp:taxon-name-part taxon-name-part-type="genus">Abies</tp:taxon-name-part> <tp:taxon-name-part taxon-name-part-type="species">grandis</tp:taxon-name-part></tp:taxon-name></italic> (WFBM-1). Flat Creek, 11.II.1995, M.M. Furniss, ex. <italic><tp:taxon-name><tp:taxon-name-part taxon-name-part-type="genus">Abies</tp:taxon-name-part> <tp:taxon-name-part taxon-name-part-type="species">grandis</tp:taxon-name-part></tp:taxon-name></italic> (WFBM-4). Harvard, 3.5 mi N.N.E., 6.VIII.1973, H.L. Osborne, ex. flight trap (USNM-1). Moscow, 20.VII.[19]73, LC-1 (USNM-1), 24.VII.[19]73, LC-1 (USNM-2). Potlatch, 4 mi N.E., 3.VIII.1973, H.L. Osbourne, ex. flight trap (USNM-1). <bold><italic>OREGON</italic>:</bold> [<italic>Benton Co.</italic>]: [Corvallis], Kiger Island, IX.1922, W.J. Chamberlain (USNM-1). [<italic>Klamath Co.</italic>]: Crater Lake [National Park], 11.VI.[19]33, Hopk. U.S. 18966-A, W.J. Buckhorn, ex. <italic><tp:taxon-name><tp:taxon-name-part taxon-name-part-type="genus">Abies</tp:taxon-name-part> <tp:taxon-name-part taxon-name-part-type="species">concolor</tp:taxon-name-part></tp:taxon-name></italic> (EMEC-4), 14.XII.[19]33 (EMEC-3, OSAC-20, WFBM-1). <bold><italic>WASHINGTON</italic>:</bold> [<italic>Chelan Co.</italic>]: Lake Wenatchee [State Park], VII.[19]69 (EMEC-1). [<italic>King Co.</italic>]: Seattle, 9.VI.[19]12 (OSAC-2). [<italic>Thurston Co.</italic>]: Olympia, 25.IV.[18]94 (OSAC-2).</p><!--PageBreak--><!--PageBreak--></tp:treatment-sec><tp:treatment-sec sec-type="Distribution"><title>Distribution.</title><p>CANADA: British Columbia. UNITED STATES: California, Idaho, Montana, Oregon, Washington (Fig. <xref ref-type="fig" rid="F56">56</xref>).</p><fig id="F56" position="float" orientation="portrait"><label>Figure 56.</label><caption><p><italic><tp:taxon-name><tp:taxon-name-part taxon-name-part-type="genus">Scolytus</tp:taxon-name-part> <tp:taxon-name-part taxon-name-part-type="species">subscaber</tp:taxon-name-part></tp:taxon-name></italic> distribution map.</p></caption><graphic xmlns:xlink="http://www.w3.org/1999/xlink" xlink:href="zookeys-450-001-g056.jpg" position="float" orientation="portrait" xlink:type="simple" id="oo_33409.jpg"/></fig></tp:treatment-sec><tp:treatment-sec sec-type="Hosts"><title>Hosts.</title><p>Principal host: <italic><tp:taxon-name><tp:taxon-name-part taxon-name-part-type="genus">Abies</tp:taxon-name-part> <tp:taxon-name-part taxon-name-part-type="species">grandis</tp:taxon-name-part></tp:taxon-name></italic> (Dougl. Ex D. Don) Lindl. (grand fir). Incidental hosts: <italic><tp:taxon-name><tp:taxon-name-part taxon-name-part-type="genus">Abies</tp:taxon-name-part> <tp:taxon-name-part taxon-name-part-type="species">lasiocarpa</tp:taxon-name-part></tp:taxon-name></italic> (Hook.) Nutt. (subalpine fir), <italic><tp:taxon-name><tp:taxon-name-part taxon-name-part-type="genus">Abies</tp:taxon-name-part> <tp:taxon-name-part taxon-name-part-type="species">magnifica</tp:taxon-name-part></tp:taxon-name></italic> A. Murr. (red fir).</p></tp:treatment-sec><tp:treatment-sec sec-type="Biology"><title>Biology.</title><p><xref ref-type="bibr" rid="B53">Furniss and Kegley (2011)</xref> provide a detailed and thorough account of the biology of <italic><tp:taxon-name><tp:taxon-name-part taxon-name-part-type="genus">Scolytus</tp:taxon-name-part> <tp:taxon-name-part taxon-name-part-type="species">subscaber</tp:taxon-name-part></tp:taxon-name></italic>. Adults infest suppressed branches in the crowns of mature trees and are rarely found in slash (<xref ref-type="bibr" rid="B42">Edson 1967</xref>; <xref ref-type="bibr" rid="B53">Furniss and Kegley 2011</xref>). <italic><tp:taxon-name><tp:taxon-name-part taxon-name-part-type="genus">Scolytus</tp:taxon-name-part> <tp:taxon-name-part taxon-name-part-type="species">subscaber</tp:taxon-name-part></tp:taxon-name></italic> is also associated with a staining fungus, <italic><tp:taxon-name><tp:taxon-name-part taxon-name-part-type="genus">Spicaria</tp:taxon-name-part> <tp:taxon-name-part taxon-name-part-type="species">anomala</tp:taxon-name-part></tp:taxon-name></italic> (Corda) Harz. that kills the host cambium (<xref ref-type="bibr" rid="B152">Wright 1938</xref>).</p><p>Adult galleries are distinct from those of other <italic><tp:taxon-name><tp:taxon-name-part taxon-name-part-type="genus">Scolytus</tp:taxon-name-part></tp:taxon-name></italic> species. They are epsilon (“<bold>ε</bold>”) shaped and deeply excavated in the sapwood (Fig. <xref ref-type="fig" rid="F25">25</xref>). The gallery consists of a central nuptial chamber and two egg galleries that are recurved around the nuptial chamber (<xref ref-type="bibr" rid="B42">Edson 1967</xref>). The adult gallery is 2.0–5.0 cm in length and varies by branch size, with larger branches having larger galleries (<xref ref-type="bibr" rid="B53">Furniss and Kegley 2011</xref>). Egg niches lightly score the sapwood. In Oregon 12–30 eggs are laid per gallery and in Idaho the upper limit appears to be 12 (<xref ref-type="bibr" rid="B53">Furniss and Kegley 2011</xref>). Larval mines radiate from the egg gallery in all directions, often crossing each other. The larval mines are located in the phloem and cambium for about the first centimeter of their length. After the first centimeter, larval mines lightly score the sapwood. Pupation chambers are formed in the cambium or outer bark. There is one generation per year and the brood overwinters as larvae. In Idaho, flight occurs in July and adults leave the gallery once eggs have been laid (<xref ref-type="bibr" rid="B53">Furniss and Kegley 2011</xref>).</p></tp:treatment-sec><tp:treatment-sec sec-type="Collection notes"><title>Collection notes.</title><p>Old galleries of this species were observed by the senior author while hiking along the Tuolumne Grove Trail in Yosemite National Park on 23.VII.2010.</p></tp:treatment-sec><tp:treatment-sec sec-type="Remarks"><title>Remarks.</title><p>The lectotype bears a partial locality label. <xref ref-type="bibr" rid="B82">LeConte’s (1868)</xref> description states the lectotype was collected at Vancouver Island.</p></tp:treatment-sec><tp:treatment-sec><!--Section generated to contain objects referenced in tp:taxon-treatment.--><fig id="F52" position="float" orientation="portrait"><label>Figure 52.</label><caption><p><italic><tp:taxon-name><tp:taxon-name-part taxon-name-part-type="genus">Scolytus</tp:taxon-name-part> <tp:taxon-name-part taxon-name-part-type="species">robustus</tp:taxon-name-part></tp:taxon-name></italic>, <italic><tp:taxon-name><tp:taxon-name-part taxon-name-part-type="genus">Scolytus</tp:taxon-name-part> <tp:taxon-name-part taxon-name-part-type="species">subscaber</tp:taxon-name-part></tp:taxon-name></italic>, <italic><tp:taxon-name><tp:taxon-name-part taxon-name-part-type="genus">Scolytus</tp:taxon-name-part> <tp:taxon-name-part taxon-name-part-type="species">tsugae</tp:taxon-name-part></tp:taxon-name></italic>, <italic><tp:taxon-name><tp:taxon-name-part taxon-name-part-type="genus">Scolytus</tp:taxon-name-part> <tp:taxon-name-part taxon-name-part-type="species">unispinosus</tp:taxon-name-part></tp:taxon-name></italic> and <italic><tp:taxon-name><tp:taxon-name-part taxon-name-part-type="genus">Scolytus</tp:taxon-name-part> <tp:taxon-name-part taxon-name-part-type="species">ventralis</tp:taxon-name-part></tp:taxon-name></italic> male venters (from <xref ref-type="bibr" rid="B42">Edson 1967</xref>).</p></caption><graphic xmlns:xlink="http://www.w3.org/1999/xlink" xlink:href="zookeys-450-001-g052.jpg" position="float" orientation="portrait" xlink:type="simple" id="oo_33405.jpg"/></fig><fig id="F25" position="float" orientation="portrait"><label>Figure 25.</label><caption><p>Galleries of conifer-feeding <italic><tp:taxon-name><tp:taxon-name-part taxon-name-part-type="genus">Scolytus</tp:taxon-name-part></tp:taxon-name></italic>, from <xref ref-type="bibr" rid="B42">Edson 1967</xref>.</p></caption><graphic xmlns:xlink="http://www.w3.org/1999/xlink" xlink:href="zookeys-450-001-g025.jpg" position="float" orientation="portrait" xlink:type="simple" id="oo_33378.jpg"/></fig></tp:treatment-sec><ref-list><ref id="B42"><mixed-citation xmlns:xlink="http://www.w3.org/1999/xlink" xlink:type="simple"><person-group><name name-style="western"><surname>Edson</surname><given-names>LJ</given-names></name></person-group> (<year>1967</year>) <source>An annotated and illustrated key to the species of the genus <italic><tp:taxon-name><tp:taxon-name-part taxon-name-part-type="genus">Scolytus</tp:taxon-name-part></tp:taxon-name></italic> (<tp:taxon-name><tp:taxon-name-part taxon-name-part-type="order">Coleoptera</tp:taxon-name-part></tp:taxon-name>, <tp:taxon-name><tp:taxon-name-part taxon-name-part-type="family">Scolytidae</tp:taxon-name-part></tp:taxon-name>) attacking coniferous trees of the Nearctic region.</source><publisher-name>Unpublished thesis</publisher-name>, <publisher-loc>Humboldt State College, California</publisher-loc>, <size units="page">62 pp</size>.</mixed-citation></ref><ref id="B148"><mixed-citation xmlns:xlink="http://www.w3.org/1999/xlink" xlink:type="simple"><person-group><name name-style="western"><surname>Wood</surname><given-names>SL</given-names></name></person-group> (<year>1982</year>) <article-title>The bark and ambrosia beetles of North and Central America (<tp:taxon-name><tp:taxon-name-part taxon-name-part-type="order">Coleoptera</tp:taxon-name-part></tp:taxon-name>: <tp:taxon-name><tp:taxon-name-part taxon-name-part-type="family">Scolytidae</tp:taxon-name-part></tp:taxon-name>), a taxonomic monograph.</article-title><source>Great Basin Naturalist Memoirs</source><volume>8</volume>: <fpage>1</fpage>–<lpage>1359</lpage>.</mixed-citation></ref><ref id="B53"><mixed-citation xmlns:xlink="http://www.w3.org/1999/xlink" xlink:type="simple"><person-group><name name-style="western"><surname>Furniss</surname><given-names>MM</given-names></name><name name-style="western"><surname>Kegley</surname><given-names>S</given-names></name></person-group> (<year>2011</year>) <article-title>Biology of <italic><tp:taxon-name><tp:taxon-name-part taxon-name-part-type="genus">Scolytus</tp:taxon-name-part> <tp:taxon-name-part taxon-name-part-type="species">subscaber</tp:taxon-name-part></tp:taxon-name></italic> (<tp:taxon-name><tp:taxon-name-part taxon-name-part-type="order">Coleoptera</tp:taxon-name-part></tp:taxon-name>: <tp:taxon-name><tp:taxon-name-part taxon-name-part-type="family">Curculionidae</tp:taxon-name-part></tp:taxon-name>: <tp:taxon-name><tp:taxon-name-part taxon-name-part-type="subfamily">Scolytinae</tp:taxon-name-part></tp:taxon-name>) in Grand Fir in Idaho.</article-title><source>Annals of the Entomological Society of America</source><volume>104</volume>: <fpage>895</fpage>–<lpage>900</lpage>. doi: <ext-link ext-link-type="doi" xlink:href="10.1603/AN10144" xlink:type="simple">10.1603/AN10144</ext-link></mixed-citation></ref><ref id="B152"><mixed-citation xmlns:xlink="http://www.w3.org/1999/xlink" xlink:type="simple"><person-group><name name-style="western"><surname>Wright</surname><given-names>E</given-names></name></person-group> (<year>1938</year>) <article-title>Further investigations of brown-staining fungi associated with engraver beetles (<italic><tp:taxon-name><tp:taxon-name-part taxon-name-part-type="genus">Scolytus</tp:taxon-name-part></tp:taxon-name></italic>) in white fir.</article-title><source>Journal of Agriculture Research</source><volume>57</volume>: <fpage>759</fpage>–<lpage>773</lpage>.</mixed-citation></ref><ref id="B82"><mixed-citation xmlns:xlink="http://www.w3.org/1999/xlink" xlink:type="simple"><person-group><name name-style="western"><surname>LeConte</surname><given-names>JL</given-names></name></person-group> (<year>1868</year>) <article-title>Appendix.</article-title> In: <person-group><name name-style="western"><surname>Zimmermann</surname><given-names>C</given-names></name></person-group> (<role>Ed.</role>) <issue-title>Synopsis of the Scolytidae of America North of Mexico.</issue-title><source>Transactions of the American Entomological Society</source><volume>2</volume>: <fpage>141</fpage>–<lpage>178</lpage>.</mixed-citation></ref></ref-list></tp:taxon-treatment>
