# Supplementary material for: A taxonomic monograph of Nearctic Scolytus Geoffroy (Coleoptera, Curculionidae, Scolytinae)
Source: Zookeys. 2014 Oct 29;(450):1–182. doi: 10.3897/zookeys.450.7452 (PMC4233402; doi:10.3897/zookeys.450.7452)
Supplement: XML Treatment for Scolytus tsugae [file zookeys.450.7452-treatment24.xml]

<!DOCTYPE tp:taxon-treatment
  PUBLIC "-//TaxonX//DTD Taxonomic Treatment Publishing DTD v0 20100105//EN" "tax-treatment-NSO.dtd">
<tp:taxon-treatment xmlns:tp="http://www.plazi.org/taxpub"><tp:treatment-meta><kwd-group><label>Taxon classification</label><kwd><named-content content-type="kingdom">Animalia</named-content></kwd><kwd><named-content content-type="order">Coleoptera</named-content></kwd><kwd><named-content content-type="family">Curculionidae</named-content></kwd></kwd-group><mixed-citation publication-type="journal"><person-group><name><surname>Smith</surname><given-names>Sarah M.</given-names></name><name><surname>Cognato</surname><given-names>Anthony I.</given-names></name></person-group><article-title>A taxonomic monograph of Nearctic <italic><tp:taxon-name><tp:taxon-name-part taxon-name-part-type="genus">Scolytus</tp:taxon-name-part></tp:taxon-name></italic> Geoffroy (<tp:taxon-name><tp:taxon-name-part taxon-name-part-type="order">Coleoptera</tp:taxon-name-part></tp:taxon-name>, <tp:taxon-name><tp:taxon-name-part taxon-name-part-type="family">Curculionidae</tp:taxon-name-part></tp:taxon-name>, <tp:taxon-name><tp:taxon-name-part taxon-name-part-type="subfamily">Scolytinae</tp:taxon-name-part></tp:taxon-name>)</article-title><source>Zookeys</source><day>29</day><month>10</month><year>2014</year><volume>2014</volume><issue>450</issue><fpage>1</fpage><lpage>182</lpage><pub-id pub-id-type="doi">10.3897/zookeys.450.7452</pub-id></mixed-citation></tp:treatment-meta><tp:nomenclature><tp:taxon-name>
                            <tp:taxon-name-part taxon-name-part-type="genus">Scolytus</tp:taxon-name-part>
                            <tp:taxon-name-part taxon-name-part-type="species">tsugae</tp:taxon-name-part>
                        </tp:taxon-name><tp:taxon-authority>(Swaine, 1917)</tp:taxon-authority><xref ref-type="fig" rid="F52">Figs 52</xref><xref ref-type="fig" rid="F57">, 57</xref><tp:nomenclature-citation-list><tp:nomenclature-citation><tp:taxon-name><tp:taxon-name-part taxon-name-part-type="genus">Eccoptogaster</tp:taxon-name-part> <tp:taxon-name-part taxon-name-part-type="species">tsugae</tp:taxon-name-part></tp:taxon-name><comment> Swaine, 1917: 32.</comment></tp:nomenclature-citation><tp:nomenclature-citation><tp:taxon-name><tp:taxon-name-part taxon-name-part-type="genus">Scolytus</tp:taxon-name-part> <tp:taxon-name-part taxon-name-part-type="species">monticolae</tp:taxon-name-part></tp:taxon-name><comment> (Swaine, 1917): <xref ref-type="bibr" rid="B76">Keen 1929</xref>: 12.</comment></tp:nomenclature-citation></tp:nomenclature-citation-list></tp:nomenclature><tp:treatment-sec sec-type="Diagnosis"><title>Diagnosis.</title><p><italic><tp:taxon-name><tp:taxon-name-part taxon-name-part-type="genus">Scolytus</tp:taxon-name-part> <tp:taxon-name-part taxon-name-part-type="species">tsugae</tp:taxon-name-part></tp:taxon-name></italic> most strongly resembles <italic><tp:taxon-name><tp:taxon-name-part taxon-name-part-type="genus">Scolytus</tp:taxon-name-part> <tp:taxon-name-part taxon-name-part-type="species">monticolae</tp:taxon-name-part></tp:taxon-name></italic> and the two species are easily and often confused. Both sexes are distinguished from those of <italic><tp:taxon-name><tp:taxon-name-part taxon-name-part-type="genus">Scolytus</tp:taxon-name-part> <tp:taxon-name-part taxon-name-part-type="species">monticolae</tp:taxon-name-part></tp:taxon-name></italic> by the impressed elytral discal striae, giving the elytra a corrugated appearance, by the dull luster of ventrite 2 and the host genus <italic><tp:taxon-name><tp:taxon-name-part taxon-name-part-type="genus">Tsuga</tp:taxon-name-part></tp:taxon-name></italic>.</p></tp:treatment-sec><tp:treatment-sec sec-type="Description (male)"><title>Description (male).</title><p>2.8–3.4 mm long (mean = 3.1 mm; n = 16); 2.1–2.5 times as long as wide. Body dark red-brown and antennae light brown. Pronotum typically darker than elytra.</p><p><italic>Head.</italic> Epistoma weakly emarginate; epistomal process absent; median area above mandibles bearing dense patch of long, yellow, hair-like setae. Frons appearing flattened when viewed laterally, slightly transversely impressed just above epistoma; weakly longitudinally aciculate, moderately punctate; aciculations converging at epistoma; punctures small, coarse; moderately, uniformly covered by long, fine, erect, yellow, hair-like setae, these longer than width of midpoint of eye. Antennal scape short, elongate; club flattened, irregularly ovoid, setose with partial septum, two arcuate sutures visible.</p><p><italic>Pronotum</italic> wider than long; apical margin broadly rounded, median area between eyes lined with scales; sides distinctly arcuate, strongly constricted near apex, forming a weak transverse impression near apical margin; surface smooth, shining, punctures on disc fine, shallow, moderately abundant, larger and more abundant laterally and on apical constriction; apical and anterolateral margins bearing sparse, erect, dark yellow-brown, hair-like setae; base weakly bisinuate.</p><p><italic>Elytra</italic> with sides sub-parallel on basal half, narrowing to subquadrate, smooth apex; apex moderately emarginated at suture. Margin of apical edge bearing large, coarse punctures. Disc glabrous, smooth, shining; interstriae weakly impressed, more than twice width of striae, interstrial punctures uniseriate, smaller than those of striae; striae weakly impressed, elytra with a corrugated appearance. Declivity bearing sparse, short, erect yellow setae. Metepimeron less than half-length of metanepisternum.</p><p><italic>Venter.</italic> Apical margin of ventrite 1 weakly, continuously elevated above base of ventrite 2. Ventrite 2 nearly perpendicular to ventrite 1; surface glabrous, shagreened, dull, finely punctate; punctures small, fine, shallow; surface flattened; apical margin unarmed; lateral margins of ventrites 2–3 and ventrite 4 unarmed. Ventrite 5 carinate ridge closer to apical margin of segment; length of ventrite 5 greater than combined lengths of ventrites 3 and 4; setal patch and median depression absent.</p><fig id="F57" position="float" orientation="portrait"><label>Figure 57.</label><caption><p><italic><tp:taxon-name><tp:taxon-name-part taxon-name-part-type="genus">Scolytus</tp:taxon-name-part> <tp:taxon-name-part taxon-name-part-type="species">tsugae</tp:taxon-name-part></tp:taxon-name></italic> <bold>A</bold> dorsal male habitus <bold>B</bold> lateral male habitus <bold>C</bold> male frons <bold>D</bold> male frons oblique <bold>E</bold> male venter <bold>F</bold> male venter oblique <bold>G</bold> dorsal female habitus <bold>H</bold> lateral female habitus <bold>I</bold> female frons <bold>J</bold> female frons oblique <bold>K</bold> female venter <bold>L</bold> female venter oblique.</p></caption><graphic xmlns:xlink="http://www.w3.org/1999/xlink" xlink:href="zookeys-450-001-g057.jpg" position="float" orientation="portrait" xlink:type="simple" id="oo_33410.jpg"/></fig></tp:treatment-sec><tp:treatment-sec sec-type="Female"><title>Female.</title><p>2.3–3.5 mm long (mean = 3.0 mm; n = 16); 1.9–2.8 times as long as wide. Similar to male except epistoma feebly emarginate, epistomal process present, moderately developed, low, frons convex when viewed laterally, weakly strigate, setae sparser, shorter, less than width of eye; weakly transversely impressed between inner apices of eyes.</p></tp:treatment-sec><tp:treatment-sec sec-type="Specimens examined"><title>Specimens examined.</title><p>369.</p></tp:treatment-sec><tp:treatment-sec sec-type="Type material"><title>Type material.</title><p>Lectotype <italic><tp:taxon-name><tp:taxon-name-part taxon-name-part-type="genus">Eccoptogaster</tp:taxon-name-part> <tp:taxon-name-part taxon-name-part-type="species">tsugae</tp:taxon-name-part></tp:taxon-name></italic> Swaine: female, labeled “Entomological Branch, Ottawa, Canada No. 2251, female, J.M. Swaine Coll., Lectotype CNCNo. 9239” (CNCI). Lectotype designated <xref ref-type="bibr" rid="B15">Bright 1967</xref>: 674. Paralectotypes <italic><tp:taxon-name><tp:taxon-name-part taxon-name-part-type="genus">Eccoptogaster</tp:taxon-name-part> <tp:taxon-name-part taxon-name-part-type="species">tsugae</tp:taxon-name-part></tp:taxon-name></italic> (CNCI), [<italic>Unspecified locality</italic>]: 2251 (CNCI-12, CUIC-2, EMEC-1), 2327 (CNCI-2).</p></tp:treatment-sec><tp:treatment-sec sec-type="Non-type material"><title>Non-type material.</title><p><bold>CANADA:</bold> <bold><italic>BRITISH COLUMBIA</italic>:</bold> Adams Lake, 8.V.[19]22, R. Hopping, ex. <italic><tp:taxon-name><tp:taxon-name-part taxon-name-part-type="genus">Tsuga</tp:taxon-name-part> <tp:taxon-name-part taxon-name-part-type="species">mertensiana</tp:taxon-name-part></tp:taxon-name></italic> (CASC-1). Bowman Creek, 10.VIII.1928, R. Hopping, ex. <italic><tp:taxon-name><tp:taxon-name-part taxon-name-part-type="genus">Tsuga</tp:taxon-name-part> <tp:taxon-name-part taxon-name-part-type="species">heterophylla</tp:taxon-name-part></tp:taxon-name></italic> (CASC-2). Garibaldi, 7.VII.1988, R.J. Rabaglia (RJRC-1). Merritt, Midday Valley, 5.VI.1926, W. Mathers, 17134, lot 94, ex. <italic><tp:taxon-name><tp:taxon-name-part taxon-name-part-type="genus">Pinus</tp:taxon-name-part> <tp:taxon-name-part taxon-name-part-type="species">ponderosa</tp:taxon-name-part></tp:taxon-name></italic> (CASC-1), 11.VI.1926, 17190, lot 23 (CNCI-1). North Vancouver, Lynn Canyon, 1.VI.[19]23, 17003, N.L. Cutler, ex. <italic><tp:taxon-name><tp:taxon-name-part taxon-name-part-type="genus">Abies</tp:taxon-name-part> <tp:taxon-name-part taxon-name-part-type="species">amabalis</tp:taxon-name-part></tp:taxon-name></italic> (CASC-12, CNCI-2). Pender Harbour, 17189, lot 1, 11.V.[19]26, G.R. Hopping, ex. <italic><tp:taxon-name><tp:taxon-name-part taxon-name-part-type="genus">Tsuga</tp:taxon-name-part> <tp:taxon-name-part taxon-name-part-type="species">heterophylla</tp:taxon-name-part></tp:taxon-name></italic> (CNCI-9); lot 2, 12.V.[19]26 (CASC-1, CNCI-8), lot 4, 29.V.[19]26 (CASC-1, CNCI-6), lot 5, 1926 (CNCI-1), 13.VI.1928 (CASC-4). Terrace, Mrs. W.W. Hippisley (CNCI-1). Trinity Valley, 16.VIII.1927, J.R. Howell (CASC-2), 1722, lot 46, 10.VII.1928, (CASC-1), lot 50, 24.VII.1928 (CASC-1), 17339, lot 12, 19.VI.[19]30, (CASC-2); 16.VI.1927, 17213, lot 27, E.A. Rendell (CASC-1). Vancouver, 11.VI.1935, A. Graham, ex. <italic><tp:taxon-name><tp:taxon-name-part taxon-name-part-type="genus">Tsuga</tp:taxon-name-part> <tp:taxon-name-part taxon-name-part-type="species">mertensiana</tp:taxon-name-part></tp:taxon-name></italic> (CASC-2); 27.V.1939, W.G. Mathers, ex. <italic><tp:taxon-name><tp:taxon-name-part taxon-name-part-type="genus">Tsuga</tp:taxon-name-part> <tp:taxon-name-part taxon-name-part-type="species">heterophylla</tp:taxon-name-part></tp:taxon-name></italic> (CASC-2), 31.V.1939 (CASC-5), 5.VI.1939 (CASC-3), 12.VI.1939 (CASC-3), 27.VI.1939 (CASC-5), 4.VII.1939 (CASC-1), 10.VII.1939 (CASC-2). <bold>UNITED STATES:</bold> <bold><italic>CALIFORNIA</italic>:</bold> <italic>Alpine Co.</italic>: Ebbetts Pass, 8730 ft, 13.VIII.[19]63, D.E. Bright, ex. <italic><tp:taxon-name><tp:taxon-name-part taxon-name-part-type="genus">Tsuga</tp:taxon-name-part> <tp:taxon-name-part taxon-name-part-type="species">mertensiana</tp:taxon-name-part></tp:taxon-name></italic> (CNCI-8, EMEC-9). <italic>El Dorado Co.</italic>: [Georgetown, 10 mi E.], Blodgett [Experimental] Forest, 2.VI.2003, K. Apigian (EMEC-1), 30.V.1986, K. Hobson (EMEC-1). Pollock Pines, 22.VI.[19]48, A. Bartel (EMEC-1). <italic>Lassen Co.</italic>: Grassy Lake, 27.IX.[19]14, lot 142, ex. <italic><tp:taxon-name><tp:taxon-name-part taxon-name-part-type="genus">Tsuga</tp:taxon-name-part> <tp:taxon-name-part taxon-name-part-type="species">mertensiana</tp:taxon-name-part></tp:taxon-name></italic> (CASC-2). <italic>Nevada Co.</italic>: Tahoe National Forest, Sagehen Basin, Carpenter Ridge, <named-content xmlns:xlink="http://www.w3.org/1999/xlink" content-type="dwc:verbatimCoordinates" xlink:type="simple">39.4149°N, 120.3109°W</named-content>, 15.VII.2003, M. Caterino (SBMN-1). [<italic>Unspecified County</italic>]: Yosemite National Park, Hopk. U.S. 15727-A, 2.VII.1918, J.E. Patterson, ex. <italic><tp:taxon-name><tp:taxon-name-part taxon-name-part-type="genus">Tsuga</tp:taxon-name-part> <tp:taxon-name-part taxon-name-part-type="species">mertensiana</tp:taxon-name-part></tp:taxon-name></italic> (OSAC-4). <bold><italic>IDAHO</italic>:</bold> <italic>Bonner Co.</italic>: Priest River Experimental Forest, Hopk. U.S. 61810, 28.X.1978, M.M. Furniss, ex. <italic><tp:taxon-name><tp:taxon-name-part taxon-name-part-type="genus">Tsuga</tp:taxon-name-part> <tp:taxon-name-part taxon-name-part-type="species">heterophylla</tp:taxon-name-part></tp:taxon-name></italic> (USNM-8). Priest Lake, Reader Bay, 6.VIII.1985, M.M. Furniss, J.B. Johnson, ex. <italic><tp:taxon-name><tp:taxon-name-part taxon-name-part-type="genus">Tsuga</tp:taxon-name-part> <tp:taxon-name-part taxon-name-part-type="species">heterophylla</tp:taxon-name-part></tp:taxon-name></italic> (WFBM-54). <italic>Boundary Co.</italic>: Idaho Panhandle National Forest, Roman Nose, <named-content xmlns:xlink="http://www.w3.org/1999/xlink" content-type="dwc:verbatimCoordinates" xlink:type="simple">N48°40.911', W116°34.345'</named-content>, 4353 ft, 12.VIII.2010, S.M. Smith, A.R. Gillogly, ex. <italic><tp:taxon-name><tp:taxon-name-part taxon-name-part-type="genus">Tsuga</tp:taxon-name-part> <tp:taxon-name-part taxon-name-part-type="species">heterophylla</tp:taxon-name-part></tp:taxon-name></italic> (MSUC-7). <italic>Kootenai Co.</italic>: Deception Creek Experimental Forest, Hopk. U.S. 58885-B, 10.VII.1968, M.M. Furniss, ex. <italic><tp:taxon-name><tp:taxon-name-part taxon-name-part-type="genus">Tsuga</tp:taxon-name-part> <tp:taxon-name-part taxon-name-part-type="species">heterophylla</tp:taxon-name-part></tp:taxon-name></italic> (OSAC-1), 16.VII.1968 (OSAC-1), 24.VII.1968 (OSAC-4), 30.VII.1968 (OSAC-2), 8.VIII.1968 (OSAC-1). Magee, VII.[19]29, R.L. Furniss, ex. hemlock [= <italic><tp:taxon-name><tp:taxon-name-part taxon-name-part-type="genus">Tsuga</tp:taxon-name-part></tp:taxon-name></italic> sp.] (OSAC-4). <bold><italic>MONTANA</italic>:</bold> [<italic>Unspecified County</italic>]: Glacier [National] Park, 8.VII.[19]49, D. Giuliani (CASC-1). <bold><italic>OREGON</italic>:</bold> [<italic>Douglas Co.</italic>]: Diamond Lake, Hopk. U.S. 20959-A, VII.[19]31, R.L. Furniss, ex. <italic><tp:taxon-name><tp:taxon-name-part taxon-name-part-type="genus">Tsuga</tp:taxon-name-part> <tp:taxon-name-part taxon-name-part-type="species">mertensiana</tp:taxon-name-part></tp:taxon-name></italic> (OSAC-18). <italic>Hood River Co.</italic>: Mount Hood National Forest, Hwy 35, Sherwood Forest campground, <named-content xmlns:xlink="http://www.w3.org/1999/xlink" content-type="dwc:verbatimCoordinates" xlink:type="simple">N45°19.278', W121°37.104'</named-content>, 4293 ft, 2.VIII.2010, S.M. Smith, ex. <italic><tp:taxon-name><tp:taxon-name-part taxon-name-part-type="genus">Tsuga</tp:taxon-name-part> <tp:taxon-name-part taxon-name-part-type="species">heterophylla</tp:taxon-name-part></tp:taxon-name></italic> (MSUC-5). <italic>Klamath Co.</italic>: Crescent Lake, 6.VII.[19]60, ex. <italic><tp:taxon-name><tp:taxon-name-part taxon-name-part-type="genus">Tsuga</tp:taxon-name-part> <tp:taxon-name-part taxon-name-part-type="species">mertensiana</tp:taxon-name-part></tp:taxon-name></italic> (CASC-4). Crater Lake [National Park], Hopk. U.S. 18.916-A, 22.V.[19]30, W.J. Buckhorn, ex. <italic><tp:taxon-name><tp:taxon-name-part taxon-name-part-type="genus">Tsuga</tp:taxon-name-part> <tp:taxon-name-part taxon-name-part-type="species">mertensiana</tp:taxon-name-part></tp:taxon-name></italic> (OSAC-30), Hopk. U.S. 18,950-A, 16.VI.[19]31 (OSAC-44); Hopk. U.S. 18851-A, 14.VI.[19]31, J.A. Beal, ex. <italic><tp:taxon-name><tp:taxon-name-part taxon-name-part-type="genus">Tsuga</tp:taxon-name-part> <tp:taxon-name-part taxon-name-part-type="species">mertensiana</tp:taxon-name-part></tp:taxon-name></italic> (OSAC-6, USNM-2); Hopk. U.S. 20537-A, 17.VI.[19]33, F.P. Keen, ex. <italic><tp:taxon-name><tp:taxon-name-part taxon-name-part-type="genus">Tsuga</tp:taxon-name-part> <tp:taxon-name-part taxon-name-part-type="species">mertensiana</tp:taxon-name-part></tp:taxon-name></italic> (OSAC-19); 24.VIII.[19]62, D.E. Bright, ex. <italic><tp:taxon-name><tp:taxon-name-part taxon-name-part-type="genus">Tsuga</tp:taxon-name-part> <tp:taxon-name-part taxon-name-part-type="species">mertensiana</tp:taxon-name-part></tp:taxon-name></italic> (CNCI-1); 12.VIII.1984, M.M. Furniss, ex. <italic><tp:taxon-name><tp:taxon-name-part taxon-name-part-type="genus">Tsuga</tp:taxon-name-part> <tp:taxon-name-part taxon-name-part-type="species">mertensiana</tp:taxon-name-part></tp:taxon-name></italic> (WFBM-16); Hopk. U.S. 20807-A, R.L. Furniss, ex. <italic><tp:taxon-name><tp:taxon-name-part taxon-name-part-type="genus">Tsuga</tp:taxon-name-part> <tp:taxon-name-part taxon-name-part-type="species">heterophylla</tp:taxon-name-part></tp:taxon-name></italic> (OSAC-2). <italic>Linn Co.</italic>: Santiam Pass 7.VII.[19]64 (EMEC-1). [<italic>Yamhill Co.</italic>]: McMinnville, 27.XI.1937, K.M. &amp; D.M. Fender (OSAC-1). <bold><italic>Washington</italic>:</bold> <italic>King Co.</italic>: Seattle, 27.V.[19]07 (OSAC-1), 10.IV.[19]12 (OSAC-2), 12.IV.[19]12 (OSAC-1). [<italic>Snohomish Co.</italic>]: [labeled <italic>King Co.</italic>] Mountlake Terrace, 20.VIII.[19]62, D.E. Bright, ex. <italic><tp:taxon-name><tp:taxon-name-part taxon-name-part-type="genus">Tsuga</tp:taxon-name-part> <tp:taxon-name-part taxon-name-part-type="species">heterophylla</tp:taxon-name-part></tp:taxon-name></italic> (CNCI-4). <bold><italic>UNSPECIFIED LOCALITY</italic>:</bold> Hopk. U.S. 13247-A, ex. <italic><tp:taxon-name><tp:taxon-name-part taxon-name-part-type="genus">Tsuga</tp:taxon-name-part> <tp:taxon-name-part taxon-name-part-type="species">mertensiana</tp:taxon-name-part></tp:taxon-name></italic> (OSAC-2). Summit Viola Trail, 9.IX.1910, J.M. Miller, ex. <italic><tp:taxon-name><tp:taxon-name-part taxon-name-part-type="genus">Tsuga</tp:taxon-name-part> <tp:taxon-name-part taxon-name-part-type="species">mertensiana</tp:taxon-name-part></tp:taxon-name></italic> (OSAC-1).</p></tp:treatment-sec><tp:treatment-sec sec-type="Distribution"><title>Distribution.</title><p>CANADA: Alberta, British Columbia. UNITED STATES: California, Idaho, Montana, Oregon, Washington (Fig. <xref ref-type="fig" rid="F36">36</xref>).</p></tp:treatment-sec><tp:treatment-sec sec-type="Hosts"><title>Hosts.</title><p><italic><tp:taxon-name><tp:taxon-name-part taxon-name-part-type="genus">Tsuga</tp:taxon-name-part> <tp:taxon-name-part taxon-name-part-type="species">heterophylla</tp:taxon-name-part></tp:taxon-name></italic> Sarg. (western hemlock) and <italic><tp:taxon-name><tp:taxon-name-part taxon-name-part-type="genus">Tsuga</tp:taxon-name-part> <tp:taxon-name-part taxon-name-part-type="species">mertensiana</tp:taxon-name-part></tp:taxon-name></italic> (Bong.) Carrière (mountain hemlock).</p></tp:treatment-sec><tp:treatment-sec sec-type="Common name"><title>Common name.</title><p>Hemlock engraver.</p></tp:treatment-sec><tp:treatment-sec sec-type="Biology"><title>Biology.</title><p><italic><tp:taxon-name><tp:taxon-name-part taxon-name-part-type="genus">Scolytus</tp:taxon-name-part> <tp:taxon-name-part taxon-name-part-type="species">tsugae</tp:taxon-name-part></tp:taxon-name></italic> attacks fresh slash, the main bole and large branches of hemlock (<xref ref-type="bibr" rid="B42">Edson 1967</xref>).</p><p><italic><tp:taxon-name><tp:taxon-name-part taxon-name-part-type="genus">Scolytus</tp:taxon-name-part> <tp:taxon-name-part taxon-name-part-type="species">tsugae</tp:taxon-name-part></tp:taxon-name></italic> is an uncommon and poorly studied species. The adult galleries are typically perpendicular to the grain of the wood and 4.0–10.0 cm in length (Fig. <xref ref-type="fig" rid="F25">25</xref>) (<xref ref-type="bibr" rid="B42">Edson 1967</xref>; <xref ref-type="bibr" rid="B52">Furniss and Johnson 2002</xref>). Adult galleries score the cambium slightly more than the sapwood. However, <xref ref-type="bibr" rid="B42">Edson (1967)</xref> reported that specimens from a series in northern California produced an adult gallery that was oriented obliquely to the grain of the wood. Galleries consist of a central nuptial chamber and two egg galleries. Each egg gallery is extended perpendicular to the grain of the wood from the central nuptial chamber. Egg niches are irregularly spaced and faintly score the sapwood. Larval tunnels are extended parallel to the grain of the wood, etching the sapwood lightly at first and deeply near the pupation chamber. There is one generation per year and broods overwinter as larvae (<xref ref-type="bibr" rid="B52">Furniss and Johnson 2002</xref>).</p></tp:treatment-sec><tp:treatment-sec sec-type="Collection notes"><title>Collection notes.</title><p>The senior author collected this species from fresh logging slash limbs that were 6.0–10.0 cm in diameter in Idaho and Oregon.</p></tp:treatment-sec><tp:treatment-sec sec-type="Remarks"><title>Remarks.</title><p>The lectotype does not bear a locality label. <xref ref-type="bibr" rid="B131">Swaine’s (1917)</xref> description states the type series was collected at “Cherry Creek valley, Vernon District, British Columbia, Glacier, B.C., Jasper Park, Alta.” from both <italic><tp:taxon-name><tp:taxon-name-part taxon-name-part-type="genus">Tsuga</tp:taxon-name-part> <tp:taxon-name-part taxon-name-part-type="species">mertensiana</tp:taxon-name-part></tp:taxon-name></italic> and <italic><tp:taxon-name><tp:taxon-name-part taxon-name-part-type="genus">Pseudotsuga</tp:taxon-name-part> <tp:taxon-name-part taxon-name-part-type="species">mucronata</tp:taxon-name-part></tp:taxon-name></italic> [= <italic><tp:taxon-name><tp:taxon-name-part taxon-name-part-type="genus">Pseudotsuga</tp:taxon-name-part> <tp:taxon-name-part taxon-name-part-type="species">menziesii</tp:taxon-name-part></tp:taxon-name></italic>]. In <xref ref-type="bibr" rid="B15">Bright’s (1967)</xref> lectotype designation he lists the locality of the lectotype as “Glacier, BC, XI-26-15, <italic><tp:taxon-name><tp:taxon-name-part taxon-name-part-type="genus">Tsuga</tp:taxon-name-part> <tp:taxon-name-part taxon-name-part-type="species">mertensiana</tp:taxon-name-part></tp:taxon-name></italic>”.</p><p>For many years <italic><tp:taxon-name><tp:taxon-name-part taxon-name-part-type="genus">Scolytus</tp:taxon-name-part> <tp:taxon-name-part taxon-name-part-type="species">monticolae</tp:taxon-name-part></tp:taxon-name></italic> was considered a synonym of <italic><tp:taxon-name><tp:taxon-name-part taxon-name-part-type="genus">Scolytus</tp:taxon-name-part> <tp:taxon-name-part taxon-name-part-type="species">tsugae</tp:taxon-name-part></tp:taxon-name></italic> (see <italic><tp:taxon-name><tp:taxon-name-part taxon-name-part-type="genus">Scolytus</tp:taxon-name-part> <tp:taxon-name-part taxon-name-part-type="species">monticolae</tp:taxon-name-part></tp:taxon-name></italic> remarks). In their paper describing the biology of <italic><tp:taxon-name><tp:taxon-name-part taxon-name-part-type="genus">Scolytus</tp:taxon-name-part> <tp:taxon-name-part taxon-name-part-type="species">tsugae</tp:taxon-name-part></tp:taxon-name></italic>, <xref ref-type="bibr" rid="B95">McMullen and Atkins (1959)</xref> actually described the biology of <italic><tp:taxon-name><tp:taxon-name-part taxon-name-part-type="genus">Scolytus</tp:taxon-name-part> <tp:taxon-name-part taxon-name-part-type="species">monticolae</tp:taxon-name-part></tp:taxon-name></italic>. In their investigation the species studied was from <italic><tp:taxon-name><tp:taxon-name-part taxon-name-part-type="genus">Pseudotsuga</tp:taxon-name-part> <tp:taxon-name-part taxon-name-part-type="species">menziesii</tp:taxon-name-part></tp:taxon-name></italic> rather than <italic><tp:taxon-name><tp:taxon-name-part taxon-name-part-type="genus">Tsuga</tp:taxon-name-part></tp:taxon-name></italic> spp. and created vertical instead of transverse galleries.</p></tp:treatment-sec><tp:treatment-sec><!--Section generated to contain objects referenced in tp:taxon-treatment.--><fig id="F52" position="float" orientation="portrait"><label>Figure 52.</label><caption><p><italic><tp:taxon-name><tp:taxon-name-part taxon-name-part-type="genus">Scolytus</tp:taxon-name-part> <tp:taxon-name-part taxon-name-part-type="species">robustus</tp:taxon-name-part></tp:taxon-name></italic>, <italic><tp:taxon-name><tp:taxon-name-part taxon-name-part-type="genus">Scolytus</tp:taxon-name-part> <tp:taxon-name-part taxon-name-part-type="species">subscaber</tp:taxon-name-part></tp:taxon-name></italic>, <italic><tp:taxon-name><tp:taxon-name-part taxon-name-part-type="genus">Scolytus</tp:taxon-name-part> <tp:taxon-name-part taxon-name-part-type="species">tsugae</tp:taxon-name-part></tp:taxon-name></italic>, <italic><tp:taxon-name><tp:taxon-name-part taxon-name-part-type="genus">Scolytus</tp:taxon-name-part> <tp:taxon-name-part taxon-name-part-type="species">unispinosus</tp:taxon-name-part></tp:taxon-name></italic> and <italic><tp:taxon-name><tp:taxon-name-part taxon-name-part-type="genus">Scolytus</tp:taxon-name-part> <tp:taxon-name-part taxon-name-part-type="species">ventralis</tp:taxon-name-part></tp:taxon-name></italic> male venters (from <xref ref-type="bibr" rid="B42">Edson 1967</xref>).</p></caption><graphic xmlns:xlink="http://www.w3.org/1999/xlink" xlink:href="zookeys-450-001-g052.jpg" position="float" orientation="portrait" xlink:type="simple" id="oo_33405.jpg"/></fig><fig id="F36" position="float" orientation="portrait"><label>Figure 36.</label><caption><p><italic><tp:taxon-name><tp:taxon-name-part taxon-name-part-type="genus">Scolytus</tp:taxon-name-part> <tp:taxon-name-part taxon-name-part-type="species">laricis</tp:taxon-name-part></tp:taxon-name></italic> and <italic><tp:taxon-name><tp:taxon-name-part taxon-name-part-type="genus">Scolytus</tp:taxon-name-part> <tp:taxon-name-part taxon-name-part-type="species">tsugae</tp:taxon-name-part></tp:taxon-name></italic> distribution map.</p></caption><graphic xmlns:xlink="http://www.w3.org/1999/xlink" xlink:href="zookeys-450-001-g036.jpg" position="float" orientation="portrait" xlink:type="simple" id="oo_33389.jpg"/></fig><fig id="F25" position="float" orientation="portrait"><label>Figure 25.</label><caption><p>Galleries of conifer-feeding <italic><tp:taxon-name><tp:taxon-name-part taxon-name-part-type="genus">Scolytus</tp:taxon-name-part></tp:taxon-name></italic>, from <xref ref-type="bibr" rid="B42">Edson 1967</xref>.</p></caption><graphic xmlns:xlink="http://www.w3.org/1999/xlink" xlink:href="zookeys-450-001-g025.jpg" position="float" orientation="portrait" xlink:type="simple" id="oo_33378.jpg"/></fig></tp:treatment-sec><ref-list><ref id="B42"><mixed-citation xmlns:xlink="http://www.w3.org/1999/xlink" xlink:type="simple"><person-group><name name-style="western"><surname>Edson</surname><given-names>LJ</given-names></name></person-group> (<year>1967</year>) <source>An annotated and illustrated key to the species of the genus <italic><tp:taxon-name><tp:taxon-name-part taxon-name-part-type="genus">Scolytus</tp:taxon-name-part></tp:taxon-name></italic> (<tp:taxon-name><tp:taxon-name-part taxon-name-part-type="order">Coleoptera</tp:taxon-name-part></tp:taxon-name>, <tp:taxon-name><tp:taxon-name-part taxon-name-part-type="family">Scolytidae</tp:taxon-name-part></tp:taxon-name>) attacking coniferous trees of the Nearctic region.</source><publisher-name>Unpublished thesis</publisher-name>, <publisher-loc>Humboldt State College, California</publisher-loc>, <size units="page">62 pp</size>.</mixed-citation></ref><ref id="B76"><mixed-citation xmlns:xlink="http://www.w3.org/1999/xlink" xlink:type="simple"><person-group><name name-style="western"><surname>Keen</surname><given-names>FP</given-names></name></person-group> (<year>1929</year>) <source>Bark beetles of the superfamily <tp:taxon-name><tp:taxon-name-part taxon-name-part-type="superfamily">Scolytoidea</tp:taxon-name-part></tp:taxon-name> (<tp:taxon-name><tp:taxon-name-part taxon-name-part-type="above-genus">Ipoidea</tp:taxon-name-part></tp:taxon-name>) infesting forest trees of western North America, with keys to the genera based on adult characters and work</source>. <publisher-loc>Stanford University</publisher-loc>, <size units="page">129 pp</size>.</mixed-citation></ref><ref id="B15"><mixed-citation xmlns:xlink="http://www.w3.org/1999/xlink" xlink:type="simple"><person-group><name name-style="western"><surname>Bright</surname><given-names>DE</given-names></name></person-group> (<year>1967</year>) <article-title>Catalogue of the Swaine types of <tp:taxon-name><tp:taxon-name-part taxon-name-part-type="family">Scolytidae</tp:taxon-name-part></tp:taxon-name> (<tp:taxon-name><tp:taxon-name-part taxon-name-part-type="order">Coleoptera</tp:taxon-name-part></tp:taxon-name>) with designations of lectotypes.</article-title><source>The Canadian Entomologist</source><volume>99</volume>: <fpage>673</fpage>–<lpage>681</lpage>. doi: <ext-link ext-link-type="doi" xlink:href="10.4039/Ent99673-7" xlink:type="simple">10.4039/Ent99673-7</ext-link></mixed-citation></ref><ref id="B52"><mixed-citation xmlns:xlink="http://www.w3.org/1999/xlink" xlink:type="simple"><person-group><name name-style="western"><surname>Furniss</surname><given-names>MM</given-names></name><name name-style="western"><surname>Johnson</surname><given-names>JB</given-names></name></person-group> (<year>2002</year>) <source>Field guide to the bark beetles of Idaho and adjacent regions.</source><publisher-name>University of Idaho</publisher-name>, <publisher-loc>Moscow</publisher-loc>, <size units="page">125 pp</size>.</mixed-citation></ref><ref id="B131"><mixed-citation xmlns:xlink="http://www.w3.org/1999/xlink" xlink:type="simple"><person-group><name name-style="western"><surname>Swaine</surname><given-names>JM</given-names></name></person-group> (<year>1917</year>) <source>Canadian bark beetles part I. descriptions of new species</source>. <publisher-name>Dominion of Canada Department of Agriculture, Entomological Branch</publisher-name>, <issue>Technical Bulletin 14</issue>, <size units="page">32 pp</size>.</mixed-citation></ref><ref id="B95"><mixed-citation xmlns:xlink="http://www.w3.org/1999/xlink" xlink:type="simple"><person-group><name name-style="western"><surname>McMullen</surname><given-names>LH</given-names></name><name name-style="western"><surname>Atkins</surname><given-names>MD</given-names></name></person-group> (<year>1959</year>) <article-title>Life-history and habits of <italic><tp:taxon-name><tp:taxon-name-part taxon-name-part-type="genus">Scolytus</tp:taxon-name-part> <tp:taxon-name-part taxon-name-part-type="species">tsugae</tp:taxon-name-part></tp:taxon-name></italic> (Swaine) (<tp:taxon-name><tp:taxon-name-part taxon-name-part-type="order">Coleoptera</tp:taxon-name-part></tp:taxon-name>: <tp:taxon-name><tp:taxon-name-part taxon-name-part-type="family">Scolytidae</tp:taxon-name-part></tp:taxon-name>) in the interior of British Columbia.</article-title><source>The Canadian Entomologist</source><volume>91</volume>: <fpage>416</fpage>–<lpage>426</lpage>. doi: <ext-link ext-link-type="doi" xlink:href="10.4039/Ent91416-7" xlink:type="simple">10.4039/Ent91416-7</ext-link></mixed-citation></ref></ref-list></tp:taxon-treatment>
