# Supplementary material for: A taxonomic monograph of Nearctic Scolytus Geoffroy (Coleoptera, Curculionidae, Scolytinae)
Source: Zookeys. 2014 Oct 29;(450):1–182. doi: 10.3897/zookeys.450.7452 (PMC4233402; doi:10.3897/zookeys.450.7452)
Supplement: XML Treatment for Scolytus unispinosus [file zookeys.450.7452-treatment25.xml]

<!DOCTYPE tp:taxon-treatment
  PUBLIC "-//TaxonX//DTD Taxonomic Treatment Publishing DTD v0 20100105//EN" "tax-treatment-NSO.dtd">
<tp:taxon-treatment xmlns:tp="http://www.plazi.org/taxpub"><tp:treatment-meta><kwd-group><label>Taxon classification</label><kwd><named-content content-type="kingdom">Animalia</named-content></kwd><kwd><named-content content-type="order">Coleoptera</named-content></kwd><kwd><named-content content-type="family">Curculionidae</named-content></kwd></kwd-group><mixed-citation publication-type="journal"><person-group><name><surname>Smith</surname><given-names>Sarah M.</given-names></name><name><surname>Cognato</surname><given-names>Anthony I.</given-names></name></person-group><article-title>A taxonomic monograph of Nearctic <italic><tp:taxon-name><tp:taxon-name-part taxon-name-part-type="genus">Scolytus</tp:taxon-name-part></tp:taxon-name></italic> Geoffroy (<tp:taxon-name><tp:taxon-name-part taxon-name-part-type="order">Coleoptera</tp:taxon-name-part></tp:taxon-name>, <tp:taxon-name><tp:taxon-name-part taxon-name-part-type="family">Curculionidae</tp:taxon-name-part></tp:taxon-name>, <tp:taxon-name><tp:taxon-name-part taxon-name-part-type="subfamily">Scolytinae</tp:taxon-name-part></tp:taxon-name>)</article-title><source>Zookeys</source><day>29</day><month>10</month><year>2014</year><volume>2014</volume><issue>450</issue><fpage>1</fpage><lpage>182</lpage><pub-id pub-id-type="doi">10.3897/zookeys.450.7452</pub-id></mixed-citation></tp:treatment-meta><tp:nomenclature><tp:taxon-name>
                            <tp:taxon-name-part taxon-name-part-type="genus">Scolytus</tp:taxon-name-part>
                            <tp:taxon-name-part taxon-name-part-type="species">unispinosus</tp:taxon-name-part>
                        </tp:taxon-name><tp:taxon-authority>LeConte, 1876</tp:taxon-authority><xref ref-type="fig" rid="F52">Figs 52</xref><xref ref-type="fig" rid="F58">, 58</xref><!--PageBreak--><!--PageBreak--><!--PageBreak--><!--PageBreak--><tp:nomenclature-citation-list><tp:nomenclature-citation><tp:taxon-name><tp:taxon-name-part taxon-name-part-type="genus">Scolytus</tp:taxon-name-part> <tp:taxon-name-part taxon-name-part-type="species">unispinosus</tp:taxon-name-part></tp:taxon-name><comment> LeConte, 1876: 372.</comment></tp:nomenclature-citation><tp:nomenclature-citation><tp:taxon-name><tp:taxon-name-part taxon-name-part-type="genus">Scolytus</tp:taxon-name-part> <tp:taxon-name-part taxon-name-part-type="species">sobrinus</tp:taxon-name-part></tp:taxon-name><comment> Blackman, 1934: 23.</comment></tp:nomenclature-citation></tp:nomenclature-citation-list></tp:nomenclature><tp:treatment-sec sec-type="Diagnosis"><title>Diagnosis.</title><p><italic><tp:taxon-name><tp:taxon-name-part taxon-name-part-type="genus">Scolytus</tp:taxon-name-part> <tp:taxon-name-part taxon-name-part-type="species">unispinosus</tp:taxon-name-part></tp:taxon-name></italic> is very morphologically similar to <italic><tp:taxon-name><tp:taxon-name-part taxon-name-part-type="genus">Scolytus</tp:taxon-name-part> <tp:taxon-name-part taxon-name-part-type="species">fiskei</tp:taxon-name-part></tp:taxon-name></italic> and <italic><tp:taxon-name><tp:taxon-name-part taxon-name-part-type="genus">Scolytus</tp:taxon-name-part> <tp:taxon-name-part taxon-name-part-type="species">laricis</tp:taxon-name-part></tp:taxon-name></italic>. Males are distinguished from those of <italic><tp:taxon-name><tp:taxon-name-part taxon-name-part-type="genus">Scolytus</tp:taxon-name-part> <tp:taxon-name-part taxon-name-part-type="species">laricis</tp:taxon-name-part></tp:taxon-name></italic> by the frons flattened when viewed laterally, never deeply impressed, less moderately abundant frontal setae (compared to dense) and by the host genus, <italic><tp:taxon-name><tp:taxon-name-part taxon-name-part-type="genus">Pseudotsuga</tp:taxon-name-part></tp:taxon-name></italic>. Males are distinguished from those of <italic><tp:taxon-name><tp:taxon-name-part taxon-name-part-type="genus">Scolytus</tp:taxon-name-part> <tp:taxon-name-part taxon-name-part-type="species">fiskei</tp:taxon-name-part></tp:taxon-name></italic> by the following combination of characters: abdominal venter dull in luster, the base of the ventrite 2 spine extending from the apical margin to half the length of the segment and by the geographical distribution. The female is distinguished from that of <italic><tp:taxon-name><tp:taxon-name-part taxon-name-part-type="genus">Scolytus</tp:taxon-name-part> <tp:taxon-name-part taxon-name-part-type="species">fiskei</tp:taxon-name-part></tp:taxon-name></italic> by the dull luster of ventrite 2 and is distinguished from that of <italic><tp:taxon-name><tp:taxon-name-part taxon-name-part-type="genus">Scolytus</tp:taxon-name-part> <tp:taxon-name-part taxon-name-part-type="species">laricis</tp:taxon-name-part></tp:taxon-name></italic> by the finely aciculate-punctate frons; ventrite 1 joining base of ventrite 2 more obtusely, base of ventrite 2 not finely impressed, flush with ventrite 1; epistomal process weakly developed, almost indistinct.</p></tp:treatment-sec><tp:treatment-sec sec-type="Description (male)"><title>Description (male).</title><p>2.2–3.2 mm long (mean = 2.7 mm; n = 15); 2.3–2.7 times as long as wide. Head, antennae, pronotum, and abdominal venter dark red-brown. Elytra and legs yellow-brown to light brown. Pronotum typically darker than elytra.</p><p><italic>Head.</italic> Epistoma weakly emarginate; epistomal process present, weakly developed, low; median area above mandibles bearing dense patch of long, yellow, hair-like setae. Frons appearing flattened when viewed laterally from epistoma to vertex, slightly transversely impressed just above epistoma to inner apices of eyes; moderately, coarsely, longitudinally aciculate-punctate; aciculations converging at epistoma; punctures sparse, small, fine; sparsely, uniformly covered by long, fine, erect, yellow, hair-like setae, thesee longer than width of midpoint of eye. Antennal scape short, elongate; club flattened, irregularly ovoid, setose with partial septum, two arcuate sutures visible.</p><p><italic>Pronotum</italic> wider than long; apical margin broadly rounded, median area between eyes lined with scales; sides distinctly arcuate, strongly constricted near apex, forming a weak transverse impression near apical margin; surface smooth, shining, punctures on disc fine, shallow, moderately abundant, larger and more abundant laterally and on apical constriction; apical and anterolateral margins bearing sparse, erect, yellow, hair-like setae; base weakly bisinuate.</p><p><italic>Elytra</italic> with sides sub-parallel on apical half, narrowing to subquadrate, smooth apex; apex moderately emarginated at suture. Margin of apical edge bearing small, fine punctures. Disc smooth, shining; interstriae not impressed, twice width of striae, punctures uniseriate, smaller than those of striae; bearing short, sparse, recumbent yellow setae slightly longer than size of a puncture (may be abraded); striae weakly impressed. Declivity bearing sparse, short, erect yellow setae. Metepimeron less than half-length of metanepisternum.</p><p><italic>Venter.</italic> Apical margin of ventrite 1 rounded, marked by weak carina. Ventrite 2 nearly perpendicular to ventrite 1; surface shagreened, dull, finely punctate; punctures small, fine, shallow, nearly obscure; covered with sparse setae that are less than length of segment 3; surface convex; apical margin armed with laterally compressed, median spine with base extending from apical margin to half length of segment, apex rounded; lateral margins of ventrites 2–3 and ventrite 4 unarmed. Ventrite 5 carinate ridge closer to apical margin of segment; length of ventrite 5 less than combined lengths of ventrites 3 and 4; setal patch and median depression absent.</p><fig id="F58" position="float" orientation="portrait"><label>Figure 58.</label><caption><p><italic><tp:taxon-name><tp:taxon-name-part taxon-name-part-type="genus">Scolytus</tp:taxon-name-part> <tp:taxon-name-part taxon-name-part-type="species">unispinosus</tp:taxon-name-part></tp:taxon-name></italic> <bold>A</bold> dorsal male habitus <bold>B</bold> lateral male habitus <bold>C</bold> male frons <bold>D</bold> male frons oblique <bold>E</bold> male venter <bold>F</bold> male venter oblique <bold>G</bold> dorsal female habitus <bold>H</bold> lateral female habitus <bold>I</bold> female frons <bold>J</bold> female frons oblique <bold>K</bold> female venter <bold>L</bold> female venter oblique.</p></caption><graphic xmlns:xlink="http://www.w3.org/1999/xlink" xlink:href="zookeys-450-001-g058.jpg" position="float" orientation="portrait" xlink:type="simple" id="oo_33411.jpg"/></fig></tp:treatment-sec><tp:treatment-sec sec-type="Female"><title>Female.</title><p>2.2–3.0 mm long (mean = 2.7 mm; n = 15); 2.3–2.7 times as long as wide. Similar to male except epistoma feebly emarginate, epistomal process feebly <!--PageBreak--><!--PageBreak-->developed, frons convex when viewed laterally, weakly longitudinally aciculate, setae sparser, shorter, less than width of eye; weakly transversely impressed between epistoma and inner apices of eyes. Second ventrite apical margin armed with acute median denticle, with base extending from apical margin to half-length of segment.</p></tp:treatment-sec><tp:treatment-sec sec-type="Specimens examined"><title>Specimens examined.</title><p>654.</p></tp:treatment-sec><tp:treatment-sec sec-type="Type material"><title>Type material.</title><p>Lectotype <italic><tp:taxon-name><tp:taxon-name-part taxon-name-part-type="genus">Scolytus</tp:taxon-name-part> <tp:taxon-name-part taxon-name-part-type="species">unispinosus</tp:taxon-name-part></tp:taxon-name></italic> LeConte: male, labeled “Or. [Oregon], Type 965” (MCZC). Lectotype designated <xref ref-type="bibr" rid="B148">Wood 1982</xref>: 432. Holotype <italic><tp:taxon-name><tp:taxon-name-part taxon-name-part-type="genus">Scolytus</tp:taxon-name-part> <tp:taxon-name-part taxon-name-part-type="species">sobrinus</tp:taxon-name-part></tp:taxon-name></italic> Blackman: male, labeled “Burke Colr, Kent, WA, <italic><tp:taxon-name><tp:taxon-name-part taxon-name-part-type="genus">Pseudotsuga</tp:taxon-name-part> <tp:taxon-name-part taxon-name-part-type="species">taxifolia</tp:taxon-name-part></tp:taxon-name></italic> [= <italic><tp:taxon-name><tp:taxon-name-part taxon-name-part-type="genus">Pseudotsuga</tp:taxon-name-part> <tp:taxon-name-part taxon-name-part-type="species">menziesii</tp:taxon-name-part></tp:taxon-name></italic>], Hopk. US 41900, Type No. 43838” (USNM). Synonymy: <xref ref-type="bibr" rid="B141">Wood 1966</xref>: 30. Paratypes <italic><tp:taxon-name><tp:taxon-name-part taxon-name-part-type="genus">Scolytus</tp:taxon-name-part> <tp:taxon-name-part taxon-name-part-type="species">sobrinus</tp:taxon-name-part></tp:taxon-name></italic> Blackman <bold>UNITED STATES:</bold> <bold><italic>OREGON</italic>:</bold> [<italic>Jackson Co.</italic>]: Little Applegate River, Hopk. U.S. 14238-B, J.E. Patterson (EMEC-6). Ashland, Hopk. U.S. 14264-T, F.P. Keen (EMEC-3). <bold><italic>WASHINGTON</italic>:</bold> [<italic>King Co.</italic>]: Kent, Hopk. U.S. 4190-A, [H.E.] Burke, ex. <italic><tp:taxon-name><tp:taxon-name-part taxon-name-part-type="genus">Pseudotsuga</tp:taxon-name-part> <tp:taxon-name-part taxon-name-part-type="species">taxifolia</tp:taxon-name-part></tp:taxon-name></italic> [= <italic><tp:taxon-name><tp:taxon-name-part taxon-name-part-type="genus">Pseudotsuga</tp:taxon-name-part> <tp:taxon-name-part taxon-name-part-type="species">menziesii</tp:taxon-name-part></tp:taxon-name></italic>] (EMEC-5).</p></tp:treatment-sec><tp:treatment-sec sec-type="Non-type material"><title>Non-type material.</title><p><bold>CANADA:</bold> <!--PageBreak--><!--PageBreak--><bold><italic>BRITISH COLUMBIA</italic>:</bold> Cloverdale, 28.XII.[19]22, N.L. Cutler, ex. <italic><tp:taxon-name><tp:taxon-name-part taxon-name-part-type="genus">Tsuga</tp:taxon-name-part> <tp:taxon-name-part taxon-name-part-type="species">heterophylla</tp:taxon-name-part></tp:taxon-name></italic> (CASC-32, CNCI-11). Duncan, Genoa Bay, 10.VII.1928, W.G. Mathers, ex. <italic><tp:taxon-name><tp:taxon-name-part taxon-name-part-type="genus">Pseudotsuga</tp:taxon-name-part> <tp:taxon-name-part taxon-name-part-type="species">taxifolia</tp:taxon-name-part></tp:taxon-name></italic> [= <italic><tp:taxon-name><tp:taxon-name-part taxon-name-part-type="genus">Pseudotsuga</tp:taxon-name-part> <tp:taxon-name-part taxon-name-part-type="species">menziesii</tp:taxon-name-part></tp:taxon-name></italic>] (CNCI-1). Indian Meadows, Midday Creek, 13.VII.1920, R. Hopping, ex. <italic><tp:taxon-name><tp:taxon-name-part taxon-name-part-type="genus">Pinus</tp:taxon-name-part> <tp:taxon-name-part taxon-name-part-type="species">ponderosa</tp:taxon-name-part></tp:taxon-name></italic> (CNCI-1). Merritt, Midday Valley, 31.V.1926, W. Mathers (CNCI-1), 2.VII.1926 (CNCI-2); R. Hopping 3.VIII.1923 (CNCI-1), 15.VIII.19[23] (CNCI-1), 7.VII.1926 (CNCI-1). Nanaimo, [Pacific] Biological Station, 23.VI.1920 (CASC-1). Nelson Island, West Lake, 1701, 23.VI.1922, R. Hopping, ex. <italic><tp:taxon-name><tp:taxon-name-part taxon-name-part-type="genus">Pseudotsuga</tp:taxon-name-part> <tp:taxon-name-part taxon-name-part-type="species">taxifolia</tp:taxon-name-part></tp:taxon-name></italic> [= <italic><tp:taxon-name><tp:taxon-name-part taxon-name-part-type="genus">Pseudotsuga</tp:taxon-name-part> <tp:taxon-name-part taxon-name-part-type="species">menziesii</tp:taxon-name-part></tp:taxon-name></italic>] (CNCI-12). Oliver, 25 mi N.W., 15.VI.1958, H. &amp; A. Howden (EMEC-3). Pender Harbour, 30.VI.1928, G. Hopping, ex. <italic><tp:taxon-name><tp:taxon-name-part taxon-name-part-type="genus">Pseudotsuga</tp:taxon-name-part> <tp:taxon-name-part taxon-name-part-type="species">taxifolia</tp:taxon-name-part></tp:taxon-name></italic> [= <italic><tp:taxon-name><tp:taxon-name-part taxon-name-part-type="genus">Pseudotsuga</tp:taxon-name-part> <tp:taxon-name-part taxon-name-part-type="species">menziesii</tp:taxon-name-part></tp:taxon-name></italic>] (CASC-2). Squamish, Diamond Head trail, 3200 ft, 9.VIII.1953, G.J. Spencer (CNCI-1). Shuswap, 24.IV.[19]13, T. Wilson, ex. Douglas fir [= <italic><tp:taxon-name><tp:taxon-name-part taxon-name-part-type="genus">Pseudotsuga</tp:taxon-name-part> <tp:taxon-name-part taxon-name-part-type="species">menziesii</tp:taxon-name-part></tp:taxon-name></italic>] (CNCI-1). Vancouver, 7.VI.1934, W. Mathers ex. <italic><tp:taxon-name><tp:taxon-name-part taxon-name-part-type="genus">Pseudotsuga</tp:taxon-name-part> <tp:taxon-name-part taxon-name-part-type="species">taxifolia</tp:taxon-name-part></tp:taxon-name></italic> [= <italic><tp:taxon-name><tp:taxon-name-part taxon-name-part-type="genus">Pseudotsuga</tp:taxon-name-part> <tp:taxon-name-part taxon-name-part-type="species">menziesii</tp:taxon-name-part></tp:taxon-name></italic>] (CASC-1), 11.VI.1934 (CASC-2). Vanguard, 23.VI.[19]32, R. Hopping, ex. <italic><tp:taxon-name><tp:taxon-name-part taxon-name-part-type="genus">Pseudotsuga</tp:taxon-name-part> <tp:taxon-name-part taxon-name-part-type="species">mucronata</tp:taxon-name-part></tp:taxon-name></italic> [= <italic><tp:taxon-name><tp:taxon-name-part taxon-name-part-type="genus">Pseudotsuga</tp:taxon-name-part> <tp:taxon-name-part taxon-name-part-type="species">menziesii</tp:taxon-name-part></tp:taxon-name></italic>] (CASC-2, CNCI-2). Vernon, 27.V.1932, R. Hopping (CASC-1). <bold>UNITED STATES:</bold> <bold><italic>CALIFORNIA</italic>:</bold> <italic>Del Norte Co.</italic>: 3.VII.[19]24, E.B. Leach (EMEC-1). <italic>El Dorado Co.</italic>: [Georgetown, 10mi E.], Blodgett Experimental Forest, 4000 ft, 26.V.1986, Hobson, Atkinson, ex. Lindgren trap, ponderosa pine resin, H&amp;L B.P. fractions, burned over area (EMEC-3); 27.V.1986, Hobson, Irving, ex. Lindgren trap, ponderosa pine resin, untreated Oleo, burned over area (EMEC-2); 30.V.1986, Hobson, Atkinson, ex. Lindgren trap, unbaited, logged area (EMEC-1); 30.V.1986, Hobson, Atkinson, ex. Lindgren trap, unbaited, burned over area (EMEC-2). Placerville, Hopk. U.S. 33961-A, 26.III.[19]54, M.M. Furniss, ex. <italic><tp:taxon-name><tp:taxon-name-part taxon-name-part-type="genus">Pseudotsuga</tp:taxon-name-part> <tp:taxon-name-part taxon-name-part-type="species">taxifolia</tp:taxon-name-part></tp:taxon-name></italic> [= <italic><tp:taxon-name><tp:taxon-name-part taxon-name-part-type="genus">Pseudotsuga</tp:taxon-name-part> <tp:taxon-name-part taxon-name-part-type="species">menziesii</tp:taxon-name-part></tp:taxon-name></italic>] (EMEC-16). Pollack Pines, 22.VI.[19]48, R.C. Bynum (EMEC-6). <italic>Humboldt Co.</italic>: Blocksburg, 13.V.[19]34, B.P. Biven (CASC-2). Orleans, 15 mi N.W., 13.VI.[19]64, D.E. Bright, ex. <italic><tp:taxon-name><tp:taxon-name-part taxon-name-part-type="genus">Pseudotsuga</tp:taxon-name-part> <tp:taxon-name-part taxon-name-part-type="species">taxifolia</tp:taxon-name-part></tp:taxon-name></italic> [= <italic><tp:taxon-name><tp:taxon-name-part taxon-name-part-type="genus">Pseudotsuga</tp:taxon-name-part> <tp:taxon-name-part taxon-name-part-type="species">menziesii</tp:taxon-name-part></tp:taxon-name></italic>] (EMEC-7). Orick, 11 mi S., 11.VI.[19]62, D.E. Bright, B.A. Barr, ex. <italic><tp:taxon-name><tp:taxon-name-part taxon-name-part-type="genus">Pseudotsuga</tp:taxon-name-part> <tp:taxon-name-part taxon-name-part-type="species">taxifolia</tp:taxon-name-part></tp:taxon-name></italic> [= <italic><tp:taxon-name><tp:taxon-name-part taxon-name-part-type="genus">Pseudotsuga</tp:taxon-name-part> <tp:taxon-name-part taxon-name-part-type="species">menziesii</tp:taxon-name-part></tp:taxon-name></italic>] (DEBC-4, EMEC-3). <italic>Lake Co.</italic>: Whispering Pines, 14.IV.1964, ex. Douglas fir [= <italic><tp:taxon-name><tp:taxon-name-part taxon-name-part-type="genus">Pseudotsuga</tp:taxon-name-part> <tp:taxon-name-part taxon-name-part-type="species">menziesii</tp:taxon-name-part></tp:taxon-name></italic>] (CASC-1). <italic>Los Angeles Co.</italic>: Coquillett (EMEC-2). <italic>Madera Co.</italic>: 1.VII.[19]38 (EMEC-1). <italic>Marin Co.</italic>: Inverness, 11.X.[19]61, D.E. Bright, ex. <italic><tp:taxon-name><tp:taxon-name-part taxon-name-part-type="genus">Pseudotsuga</tp:taxon-name-part> <tp:taxon-name-part taxon-name-part-type="species">taxifolia</tp:taxon-name-part></tp:taxon-name></italic> [= <italic><tp:taxon-name><tp:taxon-name-part taxon-name-part-type="genus">Pseudotsuga</tp:taxon-name-part> <tp:taxon-name-part taxon-name-part-type="species">menziesii</tp:taxon-name-part></tp:taxon-name></italic>] (DEBC-3, EMEC-2). [<italic>Mariposa Co.</italic>]: [Yosemite National Park], Yosemite Valley, Hopk. U.S. 2810, Hopkins (EMEC-4). <italic>Mendocino Co.</italic>: (CASC-7). 14.VII.[19]22, E.R. Leach (CASC-4). Bransomb, CDFA#870697, 11.VII.[20]01, M. Garvin, ex. Lindgren funnel trap with ISP (CSCA-1), 25.VII.[20]01 (CSCA-3). Flynn Creek between Comptche and Navarro, 17.VIII.1953, P.S. Bartholomew (CASC-1). Mill Creek, 20.III.[19]59, R.E. Stevens, ex. Douglas fir [= <italic><tp:taxon-name><tp:taxon-name-part taxon-name-part-type="genus">Pseudotsuga</tp:taxon-name-part> <tp:taxon-name-part taxon-name-part-type="species">menziesii</tp:taxon-name-part></tp:taxon-name></italic>] (EMEC-13). Noyo River, VI.1896 (CASC-14). <italic>Napa Co.</italic>: Angwin, 2 mi N.N.E., North side of Howell Mountain, 1300 ft, 24.V.1974, H.B. Leech, ex. emerged from log of <italic><tp:taxon-name><tp:taxon-name-part taxon-name-part-type="genus">Pseudotsuga</tp:taxon-name-part> <tp:taxon-name-part taxon-name-part-type="species">menziesii</tp:taxon-name-part></tp:taxon-name></italic> (CASC-3, USNM-6), 7.VII.1974 (CASC-3), 20.VII.1974 (CASC-16), 21.VII.1974 (CASC-11), 22.VII.1974 (CASC-4), 23.VII.1974 (CASC-8), 25.VII.1974 (CASC-15), 26.VII.1974 (CASC-2, USNM-3), 27.VII.1974 (CASC-1), 28.VII.1974 (CASC-6, USNM-3), 1.VIII.1974 (CASC-3), 3.VIII.1974 (CASC-3). Callistoga, 26.V.[19]57 (CASC-4); 4.X.1947, T.O. Thatcher, ex. <italic><tp:taxon-name><tp:taxon-name-part taxon-name-part-type="genus">Pseudotsuga</tp:taxon-name-part> <tp:taxon-name-part taxon-name-part-type="species">taxifolia</tp:taxon-name-part></tp:taxon-name></italic> [= <italic><tp:taxon-name><tp:taxon-name-part taxon-name-part-type="genus">Pseudotsuga</tp:taxon-name-part> <tp:taxon-name-part taxon-name-part-type="species">menziesii</tp:taxon-name-part></tp:taxon-name></italic>] (EMEC-3); 1.V.[19]63, D.E. Bright, ex. <italic><tp:taxon-name><tp:taxon-name-part taxon-name-part-type="genus">Pseudotsuga</tp:taxon-name-part> <tp:taxon-name-part taxon-name-part-type="species">menziesii</tp:taxon-name-part></tp:taxon-name></italic> (EMEC-3). <italic>Nevada Co.</italic>: Grass Valley, 17.I.1961, ex. <italic><tp:taxon-name><tp:taxon-name-part taxon-name-part-type="genus">Pseudotsuga</tp:taxon-name-part> <tp:taxon-name-part taxon-name-part-type="species">taxifolia</tp:taxon-name-part></tp:taxon-name></italic> [= <italic><tp:taxon-name><tp:taxon-name-part taxon-name-part-type="genus">Pseudotsuga</tp:taxon-name-part> <tp:taxon-name-part taxon-name-part-type="species">menziesii</tp:taxon-name-part></tp:taxon-name></italic>] (CASC-2). Middleton [labeled as <italic>Lake Co.</italic>], Hopk. U.S. 37588-A, R.W. Bushing, ex. <italic><tp:taxon-name><tp:taxon-name-part taxon-name-part-type="genus">Pseudotsuga</tp:taxon-name-part> <tp:taxon-name-part taxon-name-part-type="species">menziesii</tp:taxon-name-part></tp:taxon-name></italic> (EMEC-3), G.M. Thomas (EMEC-3). [<italic>Placer Co.</italic>]: Colfax, 1 mi E., Hopk. U.S. 34068-A, 31.I.[19]37, ex. <italic><tp:taxon-name><tp:taxon-name-part taxon-name-part-type="genus">Pseudotsuga</tp:taxon-name-part> <tp:taxon-name-part taxon-name-part-type="species">menziesii</tp:taxon-name-part></tp:taxon-name></italic> (EMEC-4). Towle, 11.XI.1932 (EMEC-1). <italic>Plumas Co.</italic>: Walker Mine, 15.VII.[19]30 (EMEC-3). [<italic>San Francisco Co.</italic>]: San Francisco, Hopk. U.S. 8557, 11.V.[18]99, ex. on pine [= <italic><tp:taxon-name><tp:taxon-name-part taxon-name-part-type="genus">Pinus</tp:taxon-name-part></tp:taxon-name></italic> sp.] (EMEC-1), 15.V.[18]99 (EMEC-1). <italic>Santa Cruz Co.</italic>: 16.IV.[19]59, J.E. Henry (WFBM-16). Aptos, New Brighton Beach State Park, 13.IX.1986, D. Adams, ex. <italic><tp:taxon-name><tp:taxon-name-part taxon-name-part-type="genus">Pinus</tp:taxon-name-part> <tp:taxon-name-part taxon-name-part-type="species">radiata</tp:taxon-name-part></tp:taxon-name></italic> (EMEC-54). <italic>Shasta Co.</italic>: Hat Creek, 17.VI.[19]62, D.E. Bright, B.A. Barr, ex. <italic><tp:taxon-name><tp:taxon-name-part taxon-name-part-type="genus">Abies</tp:taxon-name-part> <tp:taxon-name-part taxon-name-part-type="species">concolor</tp:taxon-name-part></tp:taxon-name></italic> (EMEC-2). <italic>Siskiyou Co.</italic>: Grass Valley, 16.X.[19]60, R.W. Bushing, emerged XI.1960, ex. <italic><tp:taxon-name><tp:taxon-name-part taxon-name-part-type="genus">Pseudotsuga</tp:taxon-name-part> <tp:taxon-name-part taxon-name-part-type="species">menziesii</tp:taxon-name-part></tp:taxon-name></italic> (EMEC-6). <italic>Sonoma Co.</italic>: (CNCI-1). Fort Ross, 2 mi E., 2.XI.1947, T.O. Thatcher, ex. <italic><tp:taxon-name><tp:taxon-name-part taxon-name-part-type="genus">Pseudotsuga</tp:taxon-name-part> <tp:taxon-name-part taxon-name-part-type="species">taxifolia</tp:taxon-name-part></tp:taxon-name></italic> [= <italic><tp:taxon-name><tp:taxon-name-part taxon-name-part-type="genus">Pseudotsuga</tp:taxon-name-part> <tp:taxon-name-part taxon-name-part-type="species">menziesii</tp:taxon-name-part></tp:taxon-name></italic>] (EMEC-3). Mount Saint Helena, 3.VI.[19]31, E.C. Zimmermann, ex. digger pine [= <italic><tp:taxon-name><tp:taxon-name-part taxon-name-part-type="genus">Pinus</tp:taxon-name-part> <tp:taxon-name-part taxon-name-part-type="species">sabiniana</tp:taxon-name-part></tp:taxon-name></italic>] (EMEC-1); Hopk. U.S. 21,125-F, 3.IV.1934, R.L. Furniss, ex. <italic><tp:taxon-name><tp:taxon-name-part taxon-name-part-type="genus">Pseudotsuga</tp:taxon-name-part> <tp:taxon-name-part taxon-name-part-type="species">taxifolia</tp:taxon-name-part></tp:taxon-name></italic> [= <italic><tp:taxon-name><tp:taxon-name-part taxon-name-part-type="genus">Pseudotsuga</tp:taxon-name-part> <tp:taxon-name-part taxon-name-part-type="species">menziesii</tp:taxon-name-part></tp:taxon-name></italic>] (EMEC-4). Sebastopol, Hopk. U.S. 32638-A, 20.I.1940, ex. <italic><tp:taxon-name><tp:taxon-name-part taxon-name-part-type="genus">Pseudotsuga</tp:taxon-name-part> <tp:taxon-name-part taxon-name-part-type="species">taxifolia</tp:taxon-name-part></tp:taxon-name></italic> [= <italic><tp:taxon-name><tp:taxon-name-part taxon-name-part-type="genus">Pseudotsuga</tp:taxon-name-part> <tp:taxon-name-part taxon-name-part-type="species">menziesii</tp:taxon-name-part></tp:taxon-name></italic>] (DEBC-4, EMEC-5). Stillwater Cove, 12.V.1951, H.R. Moffitt (EMEC-1). <italic>Trinity Co.</italic>: 14.V.[19]23, ex. <italic><tp:taxon-name><tp:taxon-name-part taxon-name-part-type="genus">Pseudotsuga</tp:taxon-name-part> <tp:taxon-name-part taxon-name-part-type="species">taxifolia</tp:taxon-name-part></tp:taxon-name></italic> [= <italic><tp:taxon-name><tp:taxon-name-part taxon-name-part-type="genus">Pseudotsuga</tp:taxon-name-part> <tp:taxon-name-part taxon-name-part-type="species">menziesii</tp:taxon-name-part></tp:taxon-name></italic>] (CASC-4). [<italic>Unspecified County</italic>]: (CUIC-7). Yosemite National Park, Hopk. U.S. 20953-B, 19.VI.1932, J.M. Miller, ex. <italic><tp:taxon-name><tp:taxon-name-part taxon-name-part-type="genus">Pseudotsuga</tp:taxon-name-part> <tp:taxon-name-part taxon-name-part-type="species">taxifolia</tp:taxon-name-part></tp:taxon-name></italic> [= <italic><tp:taxon-name><tp:taxon-name-part taxon-name-part-type="genus">Pseudotsuga</tp:taxon-name-part> <tp:taxon-name-part taxon-name-part-type="species">menziesii</tp:taxon-name-part></tp:taxon-name></italic>] (EMEC-8). <bold><italic>IDAHO</italic>:</bold> <italic>Bonner Co.</italic>: Sandpoint, 13.VI.931, N.M. Downie (FMNH-1), 9.VII.1977 (FMNH-1); 9.VII.1977 (FMNH-1). <bold><italic>OREGON</italic>:</bold> [<italic>Benton Co.</italic>]: Corvallis, 17.IV.[19]16, W.J. Chamberlin, ex. <italic><tp:taxon-name><tp:taxon-name-part taxon-name-part-type="genus">Pseudotsuga</tp:taxon-name-part> <tp:taxon-name-part taxon-name-part-type="species">taxifolia</tp:taxon-name-part></tp:taxon-name></italic> [= <italic><tp:taxon-name><tp:taxon-name-part taxon-name-part-type="genus">Pseudotsuga</tp:taxon-name-part> <tp:taxon-name-part taxon-name-part-type="species">menziesii</tp:taxon-name-part></tp:taxon-name></italic>] (EMEC-3); 8.VII.1946, K.R. Hobbs (EMEC-1). <italic>Coos Co.</italic>: Myrtle Point, 18.VI.[19]64, D.E. Bright, ex. <italic><tp:taxon-name><tp:taxon-name-part taxon-name-part-type="genus">Pseudotsuga</tp:taxon-name-part> <tp:taxon-name-part taxon-name-part-type="species">menziesii</tp:taxon-name-part></tp:taxon-name></italic> (EMEC-10). <italic>Curry Co.</italic>: Agness, 6 mi S.W., 10.VII.1990, M.M. Furniss, J.B. Johnson, ex. <italic><tp:taxon-name><tp:taxon-name-part taxon-name-part-type="genus">Pseudotsuga</tp:taxon-name-part> <tp:taxon-name-part taxon-name-part-type="species">menziesii</tp:taxon-name-part></tp:taxon-name></italic> (WFBM-6). Brookings, 12 mi E.N.E., 12.VIII.1990, M.M. Furniss, J.B. Johnson, ex. <italic><tp:taxon-name><tp:taxon-name-part taxon-name-part-type="genus">Pseudotsuga</tp:taxon-name-part> <tp:taxon-name-part taxon-name-part-type="species">menziesii</tp:taxon-name-part></tp:taxon-name></italic> (WFBM-4). Illahe, 4 mi N., 9.VIII.[19]90, M.M. Furniss, J.B. Johnson, ex. <italic><tp:taxon-name><tp:taxon-name-part taxon-name-part-type="genus">Pseudotsuga</tp:taxon-name-part> <tp:taxon-name-part taxon-name-part-type="species">menziesii</tp:taxon-name-part></tp:taxon-name></italic> (WFBM-2). <italic>Deschutes Co.</italic>: Deschutes National Forest, Black Butte Rd, Black Butte, <named-content xmlns:xlink="http://www.w3.org/1999/xlink" content-type="dwc:verbatimCoordinates" xlink:type="simple">N44°24.924', W121°38.323'</named-content>, 4212 ft, 31.VIII.2010, S.M. Smith, ex. <italic><tp:taxon-name><tp:taxon-name-part taxon-name-part-type="genus">Pseudotsuga</tp:taxon-name-part> <tp:taxon-name-part taxon-name-part-type="species">menziesii</tp:taxon-name-part></tp:taxon-name></italic> (MSUC-44). <italic>Douglas Co.</italic>: Roseburg, W.J. Chamberlin, ex. <italic><tp:taxon-name><tp:taxon-name-part taxon-name-part-type="genus">Pseudotsuga</tp:taxon-name-part> <tp:taxon-name-part taxon-name-part-type="species">taxifolia</tp:taxon-name-part></tp:taxon-name></italic> [= <italic><tp:taxon-name><tp:taxon-name-part taxon-name-part-type="genus">Pseudotsuga</tp:taxon-name-part> <tp:taxon-name-part taxon-name-part-type="species">menziesii</tp:taxon-name-part></tp:taxon-name></italic>] (DEBC-2, EMEC-6, WFBM-2). [<italic>Grant Co.</italic>]: Dixie Pass, Malheur National Forest, 23.VI.1961, S.L. Wood, J.B. Karren, D.E. Bright, ex. <italic><tp:taxon-name><tp:taxon-name-part taxon-name-part-type="genus">Pseudotsuga</tp:taxon-name-part> <tp:taxon-name-part taxon-name-part-type="species">taxifolia</tp:taxon-name-part></tp:taxon-name></italic> [= <italic><tp:taxon-name><tp:taxon-name-part taxon-name-part-type="genus">Pseudotsuga</tp:taxon-name-part> <tp:taxon-name-part taxon-name-part-type="species">menziesii</tp:taxon-name-part></tp:taxon-name></italic>] (DEBC-5). <italic>Jackson Co.</italic>: Dead Indian Spring, 17.V.1962, J. Schuh (CNCI-1). Mistletoe, Hopk. U.S. 15753-A, P.D. Sergent, ex. <italic><tp:taxon-name><tp:taxon-name-part taxon-name-part-type="genus">Pseudotsuga</tp:taxon-name-part> <tp:taxon-name-part taxon-name-part-type="species">taxifolia</tp:taxon-name-part></tp:taxon-name></italic> [= <italic><tp:taxon-name><tp:taxon-name-part taxon-name-part-type="genus">Pseudotsuga</tp:taxon-name-part> <tp:taxon-name-part taxon-name-part-type="species">menziesii</tp:taxon-name-part></tp:taxon-name></italic>] (EMEC-3), Hopk. U.S. 15753-B, 21.VIII.1918, P.D. Sargent (DEBC-5, EMEC-10). Pinehurst, 2 mi E., 18.VII.[19]64, D.E. Bright, ex. <italic><tp:taxon-name><tp:taxon-name-part taxon-name-part-type="genus">Pseudotsuga</tp:taxon-name-part> <tp:taxon-name-part taxon-name-part-type="species">menziesii</tp:taxon-name-part></tp:taxon-name></italic> (CNCI-5, EMEC-6). Prospect, 10.VII.[19]64, D.E. Bright, ex. <italic><tp:taxon-name><tp:taxon-name-part taxon-name-part-type="genus">Pseudotsuga</tp:taxon-name-part> <tp:taxon-name-part taxon-name-part-type="species">menziesii</tp:taxon-name-part></tp:taxon-name></italic> (CNCI-11, EMEC-14). [<italic>Klamath Co.</italic>]: Klamath Falls, 17.VI.[19]64, D.E. Bright, ex. <italic><tp:taxon-name><tp:taxon-name-part taxon-name-part-type="genus">Pseudotsuga</tp:taxon-name-part> <tp:taxon-name-part taxon-name-part-type="species">menziesii</tp:taxon-name-part></tp:taxon-name></italic> (EMEC-2). [<italic>Lane Co.</italic>]: McCredie Springs, 19.VI.1961, D.E. Bright, ex. <italic><tp:taxon-name><tp:taxon-name-part taxon-name-part-type="genus">Tsuga</tp:taxon-name-part> <tp:taxon-name-part taxon-name-part-type="species">heterophylla</tp:taxon-name-part></tp:taxon-name></italic> (CNCI-2). Vaughn, J. Pierce, ex. Douglas fir limbs [= <italic><tp:taxon-name><tp:taxon-name-part taxon-name-part-type="genus">Pseudotsuga</tp:taxon-name-part> <tp:taxon-name-part taxon-name-part-type="species">menziesii</tp:taxon-name-part></tp:taxon-name></italic>] (WFBM-4); 21.VI.1955, J.A. Rudinsky, J.R. Pierce, ex. Doug fir branches [= <italic><tp:taxon-name><tp:taxon-name-part taxon-name-part-type="genus">Pseudotsuga</tp:taxon-name-part> <tp:taxon-name-part taxon-name-part-type="species">menziesii</tp:taxon-name-part></tp:taxon-name></italic>] (WFBM-3). <italic>Linn Co.</italic>: Santiam Pass, 19.VI.1951, S.L. Wood, J.B. Karren, D.E. Bright, ex. <italic><tp:taxon-name><tp:taxon-name-part taxon-name-part-type="genus">Pseudotsuga</tp:taxon-name-part> <tp:taxon-name-part taxon-name-part-type="species">taxifolia</tp:taxon-name-part></tp:taxon-name></italic> [= <italic><tp:taxon-name><tp:taxon-name-part taxon-name-part-type="genus">Pseudotsuga</tp:taxon-name-part> <tp:taxon-name-part taxon-name-part-type="species">menziesii</tp:taxon-name-part></tp:taxon-name></italic>] (DEBC-1). [<italic>Malheur Co.</italic>]: Monument Peak, 25.IX.[19]53, ex. <italic><tp:taxon-name><tp:taxon-name-part taxon-name-part-type="genus">Pseudotsuga</tp:taxon-name-part> <tp:taxon-name-part taxon-name-part-type="species">taxifolia</tp:taxon-name-part></tp:taxon-name></italic> [= <italic><tp:taxon-name><tp:taxon-name-part taxon-name-part-type="genus">Pseudotsuga</tp:taxon-name-part> <tp:taxon-name-part taxon-name-part-type="species">menziesii</tp:taxon-name-part></tp:taxon-name></italic>] (EMEC-3). [<italic>Marion Co.</italic>]: Clear Lake, 17.VIII.[19]51, R. Kangur, ex. Larch [= <italic><tp:taxon-name><tp:taxon-name-part taxon-name-part-type="genus">Larix</tp:taxon-name-part></tp:taxon-name></italic> sp.] ((EMEC-4, WFBM-2). [<italic>Multnomah Co.</italic>]: Portland, Hubbard, Schwarz (EMEC-2). [<italic>Umatilla Co.</italic>]: Tollgate, 30.VI.1950, E.S. McClurskey, ex. on aluminum roof (CNCI-1), 1.IX.1950 (CNCI-1). [<italic>Unspecified County</italic>]: Detroit, 25 mi E., 17.VII.1939, Schuh, Scott, ex. <italic><tp:taxon-name><tp:taxon-name-part taxon-name-part-type="genus">Tsuga</tp:taxon-name-part> <tp:taxon-name-part taxon-name-part-type="species">mertensiana</tp:taxon-name-part></tp:taxon-name></italic> (FMNH-6). Middle Sister Mountain, 8000 ft, Hopk. U.S. 53349-G, 4.VIII.1968, M.M. Furniss, ex. on snowfield (WFBM-2). Portland, Wickham (CNCI-1). Tillamook burn, 18.VII.1941, R. Kangur (EMEC-1). Warm Springs Indian Reservation, 15.VIII.[19]51, R. Kangur, ex. Douglas fir [= <italic><tp:taxon-name><tp:taxon-name-part taxon-name-part-type="genus">Pseudotsuga</tp:taxon-name-part> <tp:taxon-name-part taxon-name-part-type="species">menziesii</tp:taxon-name-part></tp:taxon-name></italic>] (EMEC-4). <bold><italic>WASHINGTON</italic>:</bold> [<italic>Clallam Co.</italic>]: Port Angeles, Hopk. U.S. 130, A.D. Hopkins, ex. <italic><tp:taxon-name><tp:taxon-name-part taxon-name-part-type="genus">Pseudotsuga</tp:taxon-name-part> <tp:taxon-name-part taxon-name-part-type="species">taxifolia</tp:taxon-name-part></tp:taxon-name></italic> [= <italic><tp:taxon-name><tp:taxon-name-part taxon-name-part-type="genus">Pseudotsuga</tp:taxon-name-part> <tp:taxon-name-part taxon-name-part-type="species">menziesii</tp:taxon-name-part></tp:taxon-name></italic>] (EMEC-1). Port Williams [Marlyn Nelson County Park at Port Williams], Hopk. U.S. 168-F, A.D. Hopkins, ex. <italic><tp:taxon-name><tp:taxon-name-part taxon-name-part-type="genus">Pseudotsuga</tp:taxon-name-part> <tp:taxon-name-part taxon-name-part-type="species">taxifolia</tp:taxon-name-part></tp:taxon-name></italic> [= <italic><tp:taxon-name><tp:taxon-name-part taxon-name-part-type="genus">Pseudotsuga</tp:taxon-name-part> <tp:taxon-name-part taxon-name-part-type="species">menziesii</tp:taxon-name-part></tp:taxon-name></italic>] (EMEC-1). <italic>Cowlitz Co.</italic>: Castle Rock, 10 mi E., 27.VI.[19]64, D.E. Bright, ex. <italic><tp:taxon-name><tp:taxon-name-part taxon-name-part-type="genus">Pseudotsuga</tp:taxon-name-part> <tp:taxon-name-part taxon-name-part-type="species">menziesii</tp:taxon-name-part></tp:taxon-name></italic> (DEBC-18, EMEC-9). [<italic>Grays Harbor Co.</italic>]: Humptulips, 28.V.1914, E.C. VanDyke (CASC-3). [<italic>Kittitas Co.</italic>]: Easton (CASC-6, EMEC-2). <italic>Okanogan Co.</italic>: Disautel, 4.XI.1936, R.L. Furniss, ex. <italic><tp:taxon-name><tp:taxon-name-part taxon-name-part-type="genus">Pseudotsuga</tp:taxon-name-part> <tp:taxon-name-part taxon-name-part-type="species">menziesii</tp:taxon-name-part></tp:taxon-name></italic> (OSAC-17, WFBM-7). [<italic>Pend Oreille Co.</italic>]: Metaline Falls, Hopk. U.S. 21340, 17.VII.1931, W.D. Bedard,  ex. <italic><tp:taxon-name><tp:taxon-name-part taxon-name-part-type="genus">Pseudotsuga</tp:taxon-name-part> <tp:taxon-name-part taxon-name-part-type="species">taxifolia</tp:taxon-name-part></tp:taxon-name></italic> [= <italic><tp:taxon-name><tp:taxon-name-part taxon-name-part-type="genus">Pseudotsuga</tp:taxon-name-part> <tp:taxon-name-part taxon-name-part-type="species">menziesii</tp:taxon-name-part></tp:taxon-name></italic>] (WFBM-15). <italic>Skamania Co.</italic>: Mineral Springs, 27.VI.[19]64, D.E. Bright, ex. <italic><tp:taxon-name><tp:taxon-name-part taxon-name-part-type="genus">Pseudotsuga</tp:taxon-name-part> <tp:taxon-name-part taxon-name-part-type="species">menziesii</tp:taxon-name-part></tp:taxon-name></italic> (EMEC-9). [<italic>Snohomish Co.</italic>]: [labeled <italic>King Co.</italic>] Mountlake Terrace, 20.VIII.[19]62, ex. <italic><tp:taxon-name><tp:taxon-name-part taxon-name-part-type="genus">Pseudotsuga</tp:taxon-name-part> <tp:taxon-name-part taxon-name-part-type="species">menziesii</tp:taxon-name-part></tp:taxon-name></italic> (CNCI-3). <italic>Thurston Co.</italic>: Olympia, 7-30.V.1996, E. LaGasa, ex. Washington Department of Agriculture port trapping survey (WFBM-1). <italic>Yakima Co.</italic>: Naches, 14 mi W., Dry Creek Ridge, Snoqualamie National Forest, 3.VII.1965, R.B. Hutt (DEBC-2). [<italic>Unspecified County</italic>]: Mount Adams, Bird Creek, 6000-7000 ft, 2.VII.1925 (CASC-1). Mount Rainier National Park, 21.VIII.[19]62, ex. <italic><tp:taxon-name><tp:taxon-name-part taxon-name-part-type="genus">Pseudotsuga</tp:taxon-name-part> <tp:taxon-name-part taxon-name-part-type="species">taxifolia</tp:taxon-name-part></tp:taxon-name></italic> [= <italic><tp:taxon-name><tp:taxon-name-part taxon-name-part-type="genus">Pseudotsuga</tp:taxon-name-part> <tp:taxon-name-part taxon-name-part-type="species">menziesii</tp:taxon-name-part></tp:taxon-name></italic>] (CNCI-6).</p><!--PageBreak--></tp:treatment-sec><tp:treatment-sec sec-type="Distribution"><title>Distribution.</title><p>CANADA: British Columbia. UNITED STATES: California, Idaho, Oregon, Washington (Fig. <xref ref-type="fig" rid="F51">51</xref>).</p></tp:treatment-sec><tp:treatment-sec sec-type="Hosts"><title>Hosts.</title><p><italic><tp:taxon-name><tp:taxon-name-part taxon-name-part-type="genus">Pseudotsuga</tp:taxon-name-part> <tp:taxon-name-part taxon-name-part-type="species">menziesii</tp:taxon-name-part></tp:taxon-name></italic> (Mirb.) Franco (Douglas fir) but also likely occurs in <italic><tp:taxon-name><tp:taxon-name-part taxon-name-part-type="genus">Pseudotsuga</tp:taxon-name-part> <tp:taxon-name-part taxon-name-part-type="species">macrocarpa</tp:taxon-name-part></tp:taxon-name></italic> (Vasey) Mayr (bigcone Douglas fir) in Southern California. Incidental in <italic><tp:taxon-name><tp:taxon-name-part taxon-name-part-type="genus">Abies</tp:taxon-name-part></tp:taxon-name></italic>, <italic><tp:taxon-name><tp:taxon-name-part taxon-name-part-type="genus">Pinus</tp:taxon-name-part></tp:taxon-name></italic> and <italic><tp:taxon-name><tp:taxon-name-part taxon-name-part-type="genus">Tsuga</tp:taxon-name-part></tp:taxon-name></italic>.</p></tp:treatment-sec><tp:treatment-sec sec-type="Common name"><title>Common name.</title><p>Douglas-fir engraver.</p></tp:treatment-sec><tp:treatment-sec sec-type="Biology"><title>Biology.</title><p><italic><tp:taxon-name><tp:taxon-name-part taxon-name-part-type="genus">Scolytus</tp:taxon-name-part> <tp:taxon-name-part taxon-name-part-type="species">unispinosus</tp:taxon-name-part></tp:taxon-name></italic> is very common (<xref ref-type="bibr" rid="B24">Chamberlin 1939</xref>; Smith pers. obs.) and attacks the boles and branches of weakened, injured, dying and recently killed Douglas fir. Populations of this species can build up in windfalls, slash and during drought when the species becomes capable of killing young trees (<xref ref-type="bibr" rid="B77">Keen 1938</xref>; <xref ref-type="bibr" rid="B24">Chamberlin 1939</xref>; <xref ref-type="bibr" rid="B139">Wood et al. 2003</xref>). Outbreaks are sporadic and are of short duration (<xref ref-type="bibr" rid="B77">Keen 1938</xref>; <xref ref-type="bibr" rid="B139">Wood et al. 2003</xref>).</p><p>The adult gallery of this species consists of a single egg gallery that extends with the grain of the wood (Fig. <xref ref-type="fig" rid="F25">25</xref>). The nuptial chamber includes a short extension at a 45° angle from the egg gallery and is located at one end on the egg gallery. The gallery deeply scores the sapwood and lightly scores the cambium (<xref ref-type="bibr" rid="B25">Chamberlin 1958</xref>). The female deposits 40–100 eggs in egg niches on both sides of the egg gallery 0.5–1.0 mm apart (<xref ref-type="bibr" rid="B40">Doane et al. 1936</xref>). Larvae extend their mines at a right angle to the egg gallery forming a fan shaped pattern (<xref ref-type="bibr" rid="B24">Chamberlin 1939</xref>). There are two generations per year in California and the broods overwinter as either eggs or larvae (<xref ref-type="bibr" rid="B77">Keen 1938</xref>; <xref ref-type="bibr" rid="B139">Wood et al. 2003</xref>). Adults emerge from late April through July (Keen 1958). In Oregon one generation per year has been observed at high elevations in and two at lower elevations (<xref ref-type="bibr" rid="B24">Chamberlin 1939</xref>).</p><p><xref ref-type="bibr" rid="B96">McMullen and Atkins (1962)</xref> reported some notes on the biology of <italic><tp:taxon-name><tp:taxon-name-part taxon-name-part-type="genus">Scolytus</tp:taxon-name-part> <tp:taxon-name-part taxon-name-part-type="species">unispinosus</tp:taxon-name-part></tp:taxon-name></italic> in British Columbia and appear to have reported a combined account of <italic><tp:taxon-name><tp:taxon-name-part taxon-name-part-type="genus">Scolytus</tp:taxon-name-part> <tp:taxon-name-part taxon-name-part-type="species">unispinosus</tp:taxon-name-part></tp:taxon-name></italic> and <italic><tp:taxon-name><tp:taxon-name-part taxon-name-part-type="genus">Scolytus</tp:taxon-name-part> <tp:taxon-name-part taxon-name-part-type="species">fiskei</tp:taxon-name-part></tp:taxon-name></italic> (see <italic><tp:taxon-name><tp:taxon-name-part taxon-name-part-type="genus">Scolytus</tp:taxon-name-part> <tp:taxon-name-part taxon-name-part-type="species">fiskei</tp:taxon-name-part></tp:taxon-name></italic> biology for more information). This paper was the main source of information regarding the biology of <italic><tp:taxon-name><tp:taxon-name-part taxon-name-part-type="genus">Scolytus</tp:taxon-name-part> <tp:taxon-name-part taxon-name-part-type="species">unispinosus</tp:taxon-name-part></tp:taxon-name></italic> and served as the basis for describing the biology of the species in numerous publications (including <xref ref-type="bibr" rid="B17">Bright 1976</xref>; <xref ref-type="bibr" rid="B55">Furniss and Carolin 1977</xref>; <xref ref-type="bibr" rid="B52">Furniss and Johnson 2002</xref>; <xref ref-type="bibr" rid="B139">Wood et al. 2003</xref>). <xref ref-type="bibr" rid="B24">Chamberlin (1939</xref>, <xref ref-type="bibr" rid="B25">1958</xref>) provides the most reliable source of information regarding the biology of the species.</p></tp:treatment-sec><tp:treatment-sec sec-type="Remarks"><title>Remarks.</title><p>There are 25 <italic><tp:taxon-name><tp:taxon-name-part taxon-name-part-type="genus">Scolytus</tp:taxon-name-part> <tp:taxon-name-part taxon-name-part-type="species">sobrinus</tp:taxon-name-part></tp:taxon-name></italic> specimens bearing paratype labels found in the EMEC. These specimens are not designated as such by <xref ref-type="bibr" rid="B10">Blackman (1934)</xref> and have been labeled “not Paratype” by the authors. These specimens bear the following Hopkins numbers: 4205-A (EMEC-2), 4272-A (EMEC-4), 1968-D1 (EMEC-1), 1968-D3 (EMEC-1), 4273-B (EMEC-1), 4204 (EMEC-2), 4220-A (EMEC-3), 4226-D (EMEC-1), 4201-A (EMEC-2), 13232-C (EMEC-1), 17 (EMEC-1), 18 (EMEC-1), 19 (EMEC-2) and Sonoma, California (EMEC-3).</p><p>This species occurs along the western coastal states of the United States and British Columbia, Canada. The range of <italic><tp:taxon-name><tp:taxon-name-part taxon-name-part-type="genus">Scolytus</tp:taxon-name-part> <tp:taxon-name-part taxon-name-part-type="species">unispinosus</tp:taxon-name-part></tp:taxon-name></italic> does not overlap with that of <italic><tp:taxon-name><tp:taxon-name-part taxon-name-part-type="genus">Scolytus</tp:taxon-name-part> <tp:taxon-name-part taxon-name-part-type="species">fiskei</tp:taxon-name-part></tp:taxon-name></italic> except in south central British Columbia where species are sympatric in the Interior Plateau near Merritt.</p><!--PageBreak--></tp:treatment-sec><tp:treatment-sec><!--Section generated to contain objects referenced in tp:taxon-treatment.--><fig id="F52" position="float" orientation="portrait"><label>Figure 52.</label><caption><p><italic><tp:taxon-name><tp:taxon-name-part taxon-name-part-type="genus">Scolytus</tp:taxon-name-part> <tp:taxon-name-part taxon-name-part-type="species">robustus</tp:taxon-name-part></tp:taxon-name></italic>, <italic><tp:taxon-name><tp:taxon-name-part taxon-name-part-type="genus">Scolytus</tp:taxon-name-part> <tp:taxon-name-part taxon-name-part-type="species">subscaber</tp:taxon-name-part></tp:taxon-name></italic>, <italic><tp:taxon-name><tp:taxon-name-part taxon-name-part-type="genus">Scolytus</tp:taxon-name-part> <tp:taxon-name-part taxon-name-part-type="species">tsugae</tp:taxon-name-part></tp:taxon-name></italic>, <italic><tp:taxon-name><tp:taxon-name-part taxon-name-part-type="genus">Scolytus</tp:taxon-name-part> <tp:taxon-name-part taxon-name-part-type="species">unispinosus</tp:taxon-name-part></tp:taxon-name></italic> and <italic><tp:taxon-name><tp:taxon-name-part taxon-name-part-type="genus">Scolytus</tp:taxon-name-part> <tp:taxon-name-part taxon-name-part-type="species">ventralis</tp:taxon-name-part></tp:taxon-name></italic> male venters (from <xref ref-type="bibr" rid="B42">Edson 1967</xref>).</p></caption><graphic xmlns:xlink="http://www.w3.org/1999/xlink" xlink:href="zookeys-450-001-g052.jpg" position="float" orientation="portrait" xlink:type="simple" id="oo_33405.jpg"/></fig><fig id="F51" position="float" orientation="portrait"><label>Figure 51.</label><caption><p><italic><tp:taxon-name><tp:taxon-name-part taxon-name-part-type="genus">Scolytus</tp:taxon-name-part> <tp:taxon-name-part taxon-name-part-type="species">reflexus</tp:taxon-name-part></tp:taxon-name></italic> and <italic><tp:taxon-name><tp:taxon-name-part taxon-name-part-type="genus">Scolytus</tp:taxon-name-part> <tp:taxon-name-part taxon-name-part-type="species">unispinosus</tp:taxon-name-part></tp:taxon-name></italic> distribution map.</p></caption><graphic xmlns:xlink="http://www.w3.org/1999/xlink" xlink:href="zookeys-450-001-g051.jpg" position="float" orientation="portrait" xlink:type="simple" id="oo_33404.jpg"/></fig><fig id="F25" position="float" orientation="portrait"><label>Figure 25.</label><caption><p>Galleries of conifer-feeding <italic><tp:taxon-name><tp:taxon-name-part taxon-name-part-type="genus">Scolytus</tp:taxon-name-part></tp:taxon-name></italic>, from <xref ref-type="bibr" rid="B42">Edson 1967</xref>.</p></caption><graphic xmlns:xlink="http://www.w3.org/1999/xlink" xlink:href="zookeys-450-001-g025.jpg" position="float" orientation="portrait" xlink:type="simple" id="oo_33378.jpg"/></fig></tp:treatment-sec><ref-list><ref id="B42"><mixed-citation xmlns:xlink="http://www.w3.org/1999/xlink" xlink:type="simple"><person-group><name name-style="western"><surname>Edson</surname><given-names>LJ</given-names></name></person-group> (<year>1967</year>) <source>An annotated and illustrated key to the species of the genus <italic><tp:taxon-name><tp:taxon-name-part taxon-name-part-type="genus">Scolytus</tp:taxon-name-part></tp:taxon-name></italic> (<tp:taxon-name><tp:taxon-name-part taxon-name-part-type="order">Coleoptera</tp:taxon-name-part></tp:taxon-name>, <tp:taxon-name><tp:taxon-name-part taxon-name-part-type="family">Scolytidae</tp:taxon-name-part></tp:taxon-name>) attacking coniferous trees of the Nearctic region.</source><publisher-name>Unpublished thesis</publisher-name>, <publisher-loc>Humboldt State College, California</publisher-loc>, <size units="page">62 pp</size>.</mixed-citation></ref><ref id="B148"><mixed-citation xmlns:xlink="http://www.w3.org/1999/xlink" xlink:type="simple"><person-group><name name-style="western"><surname>Wood</surname><given-names>SL</given-names></name></person-group> (<year>1982</year>) <article-title>The bark and ambrosia beetles of North and Central America (<tp:taxon-name><tp:taxon-name-part taxon-name-part-type="order">Coleoptera</tp:taxon-name-part></tp:taxon-name>: <tp:taxon-name><tp:taxon-name-part taxon-name-part-type="family">Scolytidae</tp:taxon-name-part></tp:taxon-name>), a taxonomic monograph.</article-title><source>Great Basin Naturalist Memoirs</source><volume>8</volume>: <fpage>1</fpage>–<lpage>1359</lpage>.</mixed-citation></ref><ref id="B141"><mixed-citation xmlns:xlink="http://www.w3.org/1999/xlink" xlink:type="simple"><person-group><name name-style="western"><surname>Wood</surname><given-names>SL</given-names></name></person-group> (<year>1966</year>) <article-title>New synonymy in the <tp:taxon-name><tp:taxon-name-part taxon-name-part-type="family">Platypodidae</tp:taxon-name-part></tp:taxon-name> and <tp:taxon-name><tp:taxon-name-part taxon-name-part-type="family">Scolytidae</tp:taxon-name-part></tp:taxon-name> (<tp:taxon-name><tp:taxon-name-part taxon-name-part-type="order">Coleoptera</tp:taxon-name-part></tp:taxon-name>).</article-title><source>Great Basin Naturalist</source><volume>26</volume>: <fpage>17</fpage>–<lpage>33</lpage>.</mixed-citation></ref><ref id="B24"><mixed-citation xmlns:xlink="http://www.w3.org/1999/xlink" xlink:type="simple"><person-group><name name-style="western"><surname>Chamberlin</surname><given-names>WJ</given-names></name></person-group> (<year>1939</year>) <source>The bark and timber beetles of North America north of Mexico The taxonomy, biology and control of 575 species belonging to 72 genera of the superfamily <tp:taxon-name><tp:taxon-name-part taxon-name-part-type="superfamily">Scolytoidea</tp:taxon-name-part></tp:taxon-name>.</source><publisher-name>Oregon State College Cooperative Association</publisher-name>, <publisher-loc>Corvallis</publisher-loc>, <size units="page">513 pp</size>.</mixed-citation></ref><ref id="B77"><mixed-citation xmlns:xlink="http://www.w3.org/1999/xlink" xlink:type="simple"><person-group><name name-style="western"><surname>Keen</surname><given-names>FP</given-names></name></person-group> (<year>1938</year>) <article-title>Insect enemies of western forests.</article-title><source>United States Department of Agriculture, Miscellaneous Publication</source><volume>273</volume>: <fpage>1</fpage>–<lpage>209</lpage>.</mixed-citation></ref><ref id="B139"><mixed-citation xmlns:xlink="http://www.w3.org/1999/xlink" xlink:type="simple"><person-group><name name-style="western"><surname>Wood</surname><given-names>DL</given-names></name><name name-style="western"><surname>Koerber</surname><given-names>TW</given-names></name><name name-style="western"><surname>Scharpf</surname><given-names>RF</given-names></name><name name-style="western"><surname>Storer</surname><given-names>AJ</given-names></name></person-group> (<year>2003</year>) <source>Pests of the native California conifers. California Natural History Guides.</source><publisher-name>University of California Press</publisher-name>, <publisher-loc>Berkeley, CA</publisher-loc>, <size units="page">233 pp</size>.</mixed-citation></ref><ref id="B25"><mixed-citation xmlns:xlink="http://www.w3.org/1999/xlink" xlink:type="simple"><person-group><name name-style="western"><surname>Chamberlin</surname><given-names>WJ</given-names></name></person-group> (<year>1958</year>) <source>The <tp:taxon-name><tp:taxon-name-part taxon-name-part-type="superfamily">Scolytoidea</tp:taxon-name-part></tp:taxon-name> of the Northwest: Oregon, Washington, Idaho, and British Columbia. Oregon, State Monograph. Studies in Entomology</source>. <volume>2</volume>. <publisher-name>Oregon State College</publisher-name>, <publisher-loc>Corvallis</publisher-loc>, <size units="page">208 pp</size>.</mixed-citation></ref><ref id="B40"><mixed-citation xmlns:xlink="http://www.w3.org/1999/xlink" xlink:type="simple"><person-group><name name-style="western"><surname>Doane</surname><given-names>RW</given-names></name><name name-style="western"><surname>VanDyke</surname><given-names>EC</given-names></name><name name-style="western"><surname>Chamberlin</surname><given-names>WJ</given-names></name><name name-style="western"><surname>Burke</surname><given-names>HE</given-names></name></person-group> (<year>1936</year>) <source>Forest insects, a textbook for the use of students in forest schools, colleges, and universities, and for forest workers.</source><publisher-name>McGraw-Hill Co.</publisher-name>, <publisher-loc>New York</publisher-loc>, <size units="page">463 pp</size>.</mixed-citation></ref><ref id="B96"><mixed-citation xmlns:xlink="http://www.w3.org/1999/xlink" xlink:type="simple"><person-group><name name-style="western"><surname>McMullen</surname><given-names>LH</given-names></name><name name-style="western"><surname>Atkins</surname><given-names>MD</given-names></name></person-group> (<year>1962</year>) <article-title>Life-history and habits of <italic><tp:taxon-name><tp:taxon-name-part taxon-name-part-type="genus">Scolytus</tp:taxon-name-part> <tp:taxon-name-part taxon-name-part-type="species">unispinosus</tp:taxon-name-part></tp:taxon-name></italic> LeConte (<tp:taxon-name><tp:taxon-name-part taxon-name-part-type="order">Coleoptera</tp:taxon-name-part></tp:taxon-name>: <tp:taxon-name><tp:taxon-name-part taxon-name-part-type="family">Scolytidae</tp:taxon-name-part></tp:taxon-name>) in the interior of British Columbia.</article-title><source>The Canadian Entomologist</source><volume>94</volume>: <fpage>17</fpage>–<lpage>25</lpage>. doi: <ext-link ext-link-type="doi" xlink:href="10.4039/Ent9417-1" xlink:type="simple">10.4039/Ent9417-1</ext-link></mixed-citation></ref><ref id="B17"><mixed-citation xmlns:xlink="http://www.w3.org/1999/xlink" xlink:type="simple"><person-group><name name-style="western"><surname>Bright</surname><given-names>DE</given-names></name></person-group> (<year>1976</year>) <source>The insects and arachnids of Canada, Part 2: The bark beetles of Canada and Alaska, <tp:taxon-name><tp:taxon-name-part taxon-name-part-type="order">Coleoptera</tp:taxon-name-part></tp:taxon-name>: <tp:taxon-name><tp:taxon-name-part taxon-name-part-type="family">Scolytidae</tp:taxon-name-part></tp:taxon-name>.</source><publisher-name>Canada Department of Agriculture, Research Branch, Biosystematic Research Institute</publisher-name>, <publisher-loc>Ottawa</publisher-loc>, <size units="page">241 pp</size>.</mixed-citation></ref><ref id="B55"><mixed-citation xmlns:xlink="http://www.w3.org/1999/xlink" xlink:type="simple"><person-group><name name-style="western"><surname>Furniss</surname><given-names>RL</given-names></name><name name-style="western"><surname>Carolin</surname><given-names>VM</given-names></name></person-group> (<year>1977</year>) <article-title>Western forest insects.</article-title><source>United States Department of Agriculture, Forest, Service Miscellaneous Publication</source><volume>1339</volume>: <fpage>1</fpage>–<lpage>654</lpage>.</mixed-citation></ref><ref id="B52"><mixed-citation xmlns:xlink="http://www.w3.org/1999/xlink" xlink:type="simple"><person-group><name name-style="western"><surname>Furniss</surname><given-names>MM</given-names></name><name name-style="western"><surname>Johnson</surname><given-names>JB</given-names></name></person-group> (<year>2002</year>) <source>Field guide to the bark beetles of Idaho and adjacent regions.</source><publisher-name>University of Idaho</publisher-name>, <publisher-loc>Moscow</publisher-loc>, <size units="page">125 pp</size>.</mixed-citation></ref><ref id="B10"><mixed-citation xmlns:xlink="http://www.w3.org/1999/xlink" xlink:type="simple"><person-group><name name-style="western"><surname>Blackman</surname><given-names>MW</given-names></name></person-group> (<year>1934</year>) <article-title>A revisional study of the genus <italic><tp:taxon-name><tp:taxon-name-part taxon-name-part-type="genus">Scolytus</tp:taxon-name-part></tp:taxon-name></italic> Geoffroy (<italic><tp:taxon-name><tp:taxon-name-part taxon-name-part-type="genus">Eccoptogaster</tp:taxon-name-part></tp:taxon-name></italic> Herbst) in North America.</article-title><source>US Department of Agriculture Technical Bulletin</source><volume>431</volume>, <size units="page">30 pp</size>.</mixed-citation></ref></ref-list></tp:taxon-treatment>
