# Supplementary material for: A taxonomic monograph of Nearctic Scolytus Geoffroy (Coleoptera, Curculionidae, Scolytinae)
Source: Zookeys. 2014 Oct 29;(450):1–182. doi: 10.3897/zookeys.450.7452 (PMC4233402; doi:10.3897/zookeys.450.7452)
Supplement: XML Treatment for Scolytus ventralis [file zookeys.450.7452-treatment26.xml]

<!DOCTYPE tp:taxon-treatment
  PUBLIC "-//TaxonX//DTD Taxonomic Treatment Publishing DTD v0 20100105//EN" "tax-treatment-NSO.dtd">
<tp:taxon-treatment xmlns:tp="http://www.plazi.org/taxpub"><tp:treatment-meta><kwd-group><label>Taxon classification</label><kwd><named-content content-type="kingdom">Animalia</named-content></kwd><kwd><named-content content-type="order">Coleoptera</named-content></kwd><kwd><named-content content-type="family">Curculionidae</named-content></kwd></kwd-group><mixed-citation publication-type="journal"><person-group><name><surname>Smith</surname><given-names>Sarah M.</given-names></name><name><surname>Cognato</surname><given-names>Anthony I.</given-names></name></person-group><article-title>A taxonomic monograph of Nearctic <italic><tp:taxon-name><tp:taxon-name-part taxon-name-part-type="genus">Scolytus</tp:taxon-name-part></tp:taxon-name></italic> Geoffroy (<tp:taxon-name><tp:taxon-name-part taxon-name-part-type="order">Coleoptera</tp:taxon-name-part></tp:taxon-name>, <tp:taxon-name><tp:taxon-name-part taxon-name-part-type="family">Curculionidae</tp:taxon-name-part></tp:taxon-name>, <tp:taxon-name><tp:taxon-name-part taxon-name-part-type="subfamily">Scolytinae</tp:taxon-name-part></tp:taxon-name>)</article-title><source>Zookeys</source><day>29</day><month>10</month><year>2014</year><volume>2014</volume><issue>450</issue><fpage>1</fpage><lpage>182</lpage><pub-id pub-id-type="doi">10.3897/zookeys.450.7452</pub-id></mixed-citation></tp:treatment-meta><tp:nomenclature><tp:taxon-name>
                            <tp:taxon-name-part taxon-name-part-type="genus">Scolytus</tp:taxon-name-part>
                            <tp:taxon-name-part taxon-name-part-type="species">ventralis</tp:taxon-name-part>
                        </tp:taxon-name><tp:taxon-authority>LeConte, 1868</tp:taxon-authority><xref ref-type="fig" rid="F52">Figs 52</xref><xref ref-type="fig" rid="F59">, 59</xref><!--PageBreak--><!--PageBreak--><!--PageBreak--><!--PageBreak--><!--PageBreak--><!--PageBreak--><tp:nomenclature-citation-list><tp:nomenclature-citation><tp:taxon-name><tp:taxon-name-part taxon-name-part-type="genus">Scolytus</tp:taxon-name-part> <tp:taxon-name-part taxon-name-part-type="species">ventralis</tp:taxon-name-part></tp:taxon-name><comment> LeConte, 1868: 167.</comment></tp:nomenclature-citation></tp:nomenclature-citation-list></tp:nomenclature><tp:treatment-sec sec-type="Diagnosis"><title>Diagnosis.</title><p>Males are distinguished from those of other species by having the base of ventrite 2 elevated, the surface of ventrite 2 flat, the apical margin of ventrite 2 often bearing a median denticle, and by the glabrous ventrite 2. Females most closely resemble those of <italic><tp:taxon-name><tp:taxon-name-part taxon-name-part-type="genus">Scolytus</tp:taxon-name-part> <tp:taxon-name-part taxon-name-part-type="species">robustus</tp:taxon-name-part></tp:taxon-name></italic> and <italic><tp:taxon-name><tp:taxon-name-part taxon-name-part-type="genus">Scolytus</tp:taxon-name-part> <tp:taxon-name-part taxon-name-part-type="species">subscaber</tp:taxon-name-part></tp:taxon-name></italic>. Females are distinguished from those of both species by the indistinctly and weakly aciculate and strongly punctate frons and by the apical margin of ventrite 1 flush with basal margin of ventrite 2, appearing rounded.</p></tp:treatment-sec><tp:treatment-sec sec-type="Description (male)"><title>Description (male).</title><p>3.0–4.0 mm long (mean = 3.65 mm; n = 20); 2.1–2.7 times as long as wide. Head, pronotum and abdominal venter dark red-brown, antennae light brown, elytra and legs yellow-brown to light brown. Pronotum typically darker than elytra.</p><p><italic>Head.</italic> Epistoma weakly emarginate; epistomal process weakly elevated; median area above mandibles bearing dense patch of long, yellow, hair-like setae. Frons appearing convex when viewed laterally, slightly transversely impressed just above epistoma; moderately, coarsely, longitudinally aciculate-punctate; aciculations converging at epistoma; punctures small, coarse; moderately, uniformly covered by long, fine, yellow, erect, hair-like setae, these longer than width of midpoint of eye. Antennal scape short, elongate; club flattened, irregularly ovoid, setose with partial septum, three arcuate sutures visible.</p><p><italic>Pronotum</italic> wider than long; apical margin broadly rounded, median area between eyes lined with scales; sides distinctly arcuate, strongly constricted near apex, forming a weak transverse impression near apical margin; surface smooth, shining, punctures on disc fine, shallow, moderately abundant, larger and more abundant laterally and on apical constriction; apical and anterolateral margins bearing sparse, erect, yellow, hair-like setae; base weakly bisinuate.</p><p><italic>Elytra</italic> with sides sub-parallel on apical half, narrowing to subquadrate, smooth apex; apex moderately emarginated at suture. Margin of apical edge bearing large, coarse punctures. Disc glabrous, smooth, shining; interstriae not impressed, more than twice width of striae, interstrial punctures uniseriate, smaller than those of striae; striae weakly impressed. Declivity bearing sparse, short, erect yellow setae. Metepimeron half-length of metanepisternum.</p><p><italic>Venter.</italic> Apical margin of ventrite 1 weakly elevated above base of ventrite 2. Ventrite 2 nearly perpendicular to ventrite 1; surface glabrous, shagreened, dull, finely punctate; punctures small, fine, shallow; surface flattened; apical margin armed with broad median denticle, occasionally absent; lateral margins of ventrites 2–3 and ventrite 4 unarmed. Ventrite 5 carinate ridge closer to apical margin of segment; length of ventrite 5 less than combined lengths of ventrites 3 and 4; setal patch and median depression absent.</p><fig id="F59" position="float" orientation="portrait"><label>Figure 59.</label><caption><p><italic><tp:taxon-name><tp:taxon-name-part taxon-name-part-type="genus">Scolytus</tp:taxon-name-part> <tp:taxon-name-part taxon-name-part-type="species">ventralis</tp:taxon-name-part></tp:taxon-name></italic> <bold>A</bold> dorsal male habitus <bold>B</bold> lateral male habitus <bold>C</bold> male frons <bold>D</bold> male frons oblique <bold>E</bold> male venter <bold>F</bold> male venter oblique <bold>G</bold> dorsal female habitus <bold>H</bold> lateral female habitus <bold>I</bold> female frons <bold>J</bold> female frons oblique <bold>K</bold> female venter <bold>L</bold> female venter oblique.</p></caption><graphic xmlns:xlink="http://www.w3.org/1999/xlink" xlink:href="zookeys-450-001-g059.jpg" position="float" orientation="portrait" xlink:type="simple" id="oo_33412.jpg"/></fig><!--PageBreak--><!--PageBreak--></tp:treatment-sec><tp:treatment-sec sec-type="Female"><title>Female.</title><p>2.2–4.6 mm long (mean = 3.56 mm; n = 20); 2.1–2.7 times as long as wide. Similar to male except epistoma feebly emarginate, epistomal process absent, frons convex when viewed laterally, weakly longitudinally aciculate, setae sparser, shorter, less than width of eye; weakly transversely impressed between epistoma and inner apices of eyes. Second ventrite unarmed.</p></tp:treatment-sec><tp:treatment-sec sec-type="Specimens examined"><title>Specimens examined.</title><p>324.</p></tp:treatment-sec><tp:treatment-sec sec-type="Type material"><title>Type material.</title><p>Lectotype: male, labeled “[Washington Territory] Type 970” (MCZC). Lectotype designated <xref ref-type="bibr" rid="B148">Wood 1982</xref>: 441.</p></tp:treatment-sec><tp:treatment-sec sec-type="Non-type material"><title>Non-type material.</title><p><bold>CANADA:</bold> <!--PageBreak--><!--PageBreak--><bold><italic>BRITISH COLUMBIA</italic>:</bold> Duncan, Genoa Bay, 30.VI.1928, W.G. Mathers, ex. <italic><tp:taxon-name><tp:taxon-name-part taxon-name-part-type="genus">Abies</tp:taxon-name-part> <tp:taxon-name-part taxon-name-part-type="species">grandis</tp:taxon-name-part></tp:taxon-name></italic> (CNCI-4), 21.VI.1928 (CNCI-1), 23.VI.1928 (CASC-1), 24.VI.1928 (CASC-1), 16.VII.1928 (CASC-1), 13.VIII.1936 (CASC-1). Steelhead, 6.VII.1933, H.B. Leech, ex. <italic><tp:taxon-name><tp:taxon-name-part taxon-name-part-type="genus">Abies</tp:taxon-name-part> <tp:taxon-name-part taxon-name-part-type="species">amabalis</tp:taxon-name-part></tp:taxon-name></italic> (CNCI-1), 27.VII.1933 (CASC-1), 24.VII.1933 (CNCI-1), 26.VII.1933 (CNCI-1). Trail, 22 km S.E., 24.V.1991, J.E. Macias, ex. <italic><tp:taxon-name><tp:taxon-name-part taxon-name-part-type="genus">Abies</tp:taxon-name-part> <tp:taxon-name-part taxon-name-part-type="species">grandis</tp:taxon-name-part></tp:taxon-name></italic> (CNCI-1). Vancouver, 10.VI.1935, K. Graham, ex. <italic><tp:taxon-name><tp:taxon-name-part taxon-name-part-type="genus">Abies</tp:taxon-name-part> <tp:taxon-name-part taxon-name-part-type="species">grandis</tp:taxon-name-part></tp:taxon-name></italic> (CASC-12). <bold>MEXICO:</bold> <bold><italic>Baja California</italic>:</bold> San Pedro Mártir, Hopk. U.S. 32716-A, 5.VI.1944, F.P. Keen, ex. <italic><tp:taxon-name><tp:taxon-name-part taxon-name-part-type="genus">Abies</tp:taxon-name-part> <tp:taxon-name-part taxon-name-part-type="species">concolor</tp:taxon-name-part></tp:taxon-name></italic> (EMEC-1). <bold>UNITED STATES:</bold> <bold><italic>ARIZONA</italic>:</bold> <italic>Cochise Co.</italic>: Coronado National Forest, Chiricahua Mountains, 14.VII.2009, J. Hulcr, ex. <italic><tp:taxon-name><tp:taxon-name-part taxon-name-part-type="genus">Pseudotsuga</tp:taxon-name-part> <tp:taxon-name-part taxon-name-part-type="species">menziesii</tp:taxon-name-part></tp:taxon-name></italic> (MSUC-3). <bold><italic>CALIFORNIA</italic>:</bold> [<italic>Amador Co.</italic>]: Jackson, 31.III.[19]55, ex. <italic><tp:taxon-name><tp:taxon-name-part taxon-name-part-type="genus">Abies</tp:taxon-name-part> <tp:taxon-name-part taxon-name-part-type="species">concolor</tp:taxon-name-part></tp:taxon-name></italic> (EMEC-1). <italic>Calaveras Co.</italic>: Big Trees [State Park], VII.1930, F.E. Blaisdell (CASC-1). <italic>El Dorado Co.</italic>: Bijou at south end of Lake Tahoe, H.B. Leech, ex. Douglas fir log [= <italic><tp:taxon-name><tp:taxon-name-part taxon-name-part-type="genus">Pseudotsuga</tp:taxon-name-part> <tp:taxon-name-part taxon-name-part-type="species">menziesii</tp:taxon-name-part></tp:taxon-name></italic>], emerged San Francisco, 18-20.V.1965, W.E. Kuhl (CASC-8). [Georgetown, 10 mi E.], Blodgett [Experimental] Forest, 30.V.1986, K. Hobson (EMEC-1), 11.VI.1986 (EMEC-1), 21–24.VI.1986 (EMEC-6), 25-27.VI.1986 (EMEC-1), 1–7.VII.1986 (EMEC-2), 9–16.VII.1986 (EMEC-4); 30.V.1986, Hobson, Atkinson, ex. Lindgren trap, unbaited over burned area (EMEC-3), ex. Lindgren trap, turpentine bait, logged area (EMEC-1); 27.V.1986, Hobson, Irving, ex. Lindgren trap, ponderosa pine resin H&amp;L B.P. fractions, logged area (EMEC-1), ex. Lindgren trap, ponderosa pine resin, untreated oleo, burned over area (EMEC-1). Ice House Reservoir, 23.VI.[19]90, J.B. Johnson (EMEC-1). Pacific, 8.VII.[19]62, R.L. McDonald (CASC-1). <italic>Fresno Co.</italic>: Huntington Lake, 16.VII.[19]19, F.E. Blaisdell (CASC-5). <italic>Lassen Co.</italic>: Lassen National Forest, 20–25.VII.1994, S1/2 S35 T34N R7E, A.I. Cognato (MSUC-20, SBMN-4); Black Mountain Experimental Forest, VII.1995, A.I. Cognato (MSUC-1). Near Loon Lake campground, 6300 ft, 28.VII–12.VIII.1978, J.A. De Benedictis (EMEC-1). Norval Flats, 5500 ft, 18.VII.[19]20, J.O. Martin, ex. <italic><tp:taxon-name><tp:taxon-name-part taxon-name-part-type="genus">Abies</tp:taxon-name-part> <tp:taxon-name-part taxon-name-part-type="species">concolor</tp:taxon-name-part></tp:taxon-name></italic> (CASC-47). Uncle Tom’s, 0.1 road mile W., 28.VII-12.VIII.1978, J.A. De Benedictis (EMEC-1). <italic>Marin Co.</italic>: VI-VIII.[19]56, D. Giuliani (CASC-1). <italic>Mariposa Co.</italic>: Miami Ranger Station, 2mi S., 19.VII.1946, H.P. Chandler (DEBC-3). Miami Lodge, 17.VII.1946, G.R. Struble, ex. <italic><tp:taxon-name><tp:taxon-name-part taxon-name-part-type="genus">Abies</tp:taxon-name-part> <tp:taxon-name-part taxon-name-part-type="species">concolor</tp:taxon-name-part></tp:taxon-name></italic> (CSUC-1). <italic>Mendocino Co.</italic>: Noyo River, VI.1896 (CASC-22). <italic>Modoc Co.</italic>: Modoc National Forest, Hwy 299, 5.3 mi W. Cedarville at creek near exit from ski area, <named-content xmlns:xlink="http://www.w3.org/1999/xlink" content-type="dwc:verbatimCoordinates" xlink:type="simple">41°32.9’N 120°14’W</named-content>, 9.IX.1995, J. Schweikert, ex. swept creek side plants (CASC-1). Davis Creek, 4 mi N.E., Sugar Hill, 6300 ft, 9.VI.1970, W. Middlekauff (EMEC-1). <italic>Nevada Co.</italic>: Sagehen Creek Field Station, <named-content xmlns:xlink="http://www.w3.org/1999/xlink" content-type="dwc:verbatimCoordinates" xlink:type="simple">39.4298°N, 120.2429°W</named-content>, 12-18.VIII.2003, M. Caterino, ex. FIT (SBNM-1). Near Sagehen campground, <named-content xmlns:xlink="http://www.w3.org/1999/xlink" content-type="dwc:verbatimCoordinates" xlink:type="simple">39.4344°N, 120.2808°W</named-content>, 15.VIII.2003, M. Caterino (SBNM-1). Sagehen Creek, 20.VII.1966, W.J. Turner (EMEC-1). [<italic>Placer Co.</italic>]: Cisco (USNM-1). <italic>Plumas Co.</italic>: Bartle, 9 mi N., 12-15.VI.1974, L. Green (EMEC-1). Chester, 8mi N.W., Warner Creek, 5000 ft, 21.VI.1989, E.E. Lundquist (CNCI-2). Janesville, 15-21.VIII.[19]50, M. Wasbauer, ex. <italic><tp:taxon-name><tp:taxon-name-part taxon-name-part-type="genus">Abies</tp:taxon-name-part> <tp:taxon-name-part taxon-name-part-type="species">concolor</tp:taxon-name-part></tp:taxon-name></italic> (EMEC-1). <italic>Riverside Co.</italic>: Mount San Jacinto State Park, <named-content xmlns:xlink="http://www.w3.org/1999/xlink" content-type="dwc:verbatimCoordinates" xlink:type="simple">33.800°N, 116.673°W</named-content>, 15.VII.2003, M. Caterino (SBMN-1). Santa Rosa Mountains, 10.IV.[19]63, D.E. Bright, ex. <italic><tp:taxon-name><tp:taxon-name-part taxon-name-part-type="genus">Abies</tp:taxon-name-part> <tp:taxon-name-part taxon-name-part-type="species">concolor</tp:taxon-name-part></tp:taxon-name></italic> (EMEC-1). [<italic>San Bernardino Co.</italic>]: San Bernardino Mountains, Dollar Lake trail, 10.VII.1956, H.W. Michalk (CSCA-1). <italic>Siskiyou Co.</italic>: Happy Camp, 18 mi N., 31.VII.[19]63, C.J. Wray, ex. <italic><tp:taxon-name><tp:taxon-name-part taxon-name-part-type="genus">Picea</tp:taxon-name-part> <tp:taxon-name-part taxon-name-part-type="species">breweriana</tp:taxon-name-part></tp:taxon-name></italic> (DEBC-2, EMEC-1). Klamath National Forest, goosenest adaptive management area, <named-content xmlns:xlink="http://www.w3.org/1999/xlink" content-type="dwc:verbatimCoordinates" xlink:type="simple">41.5°N, 121.9°W</named-content>, 26.VII.2000, ex. pitfall 3-840 (SBNM-1). McCloud, 22.VI.1914 (CASC-23), 14.VI.1962, D.E. Bright, B.A. Barr, C. Hector (CASC-1). <italic>Tehama Co.</italic>: Mineral, 11.VIII.[19]35 (CASC-1). <italic>Trinity Co.</italic>: Carville, 30.VI.1913, ex. dug out of <italic><tp:taxon-name><tp:taxon-name-part taxon-name-part-type="genus">Abies</tp:taxon-name-part> <tp:taxon-name-part taxon-name-part-type="species">concolor</tp:taxon-name-part></tp:taxon-name></italic> (CASC-1), 2400-2500 ft, 23.V.1934 (CASC-1). Nash Mine, 12.VI.1913 (CASC-1). <italic>Tulare Co.</italic>: Giant Forest, 6500 ft, VII.1908, Hopping (CASC-3). Kaweah, 100 ft, Hopping (CASC-1). Sequoia National Park, Redwood Canyon, 20.IX.1980, S.F. Muzzio (CASC-2). [<italic>Unspecified county</italic>]: <bold><italic>COLORADO</italic>:</bold> <italic>Costilla Co.</italic>: Pass Creek, 17.VI.1976, D. Leatherman, ex. white fir [= <italic><tp:taxon-name><tp:taxon-name-part taxon-name-part-type="genus">Abies</tp:taxon-name-part> <tp:taxon-name-part taxon-name-part-type="species">concolor</tp:taxon-name-part></tp:taxon-name></italic>] (CSUC-4). <italic>Huerfano Co.</italic>: near Red Wing, 16.VI.1975, D. Leatherman, ex. white fir [= <italic><tp:taxon-name><tp:taxon-name-part taxon-name-part-type="genus">Abies</tp:taxon-name-part> <tp:taxon-name-part taxon-name-part-type="species">concolor</tp:taxon-name-part></tp:taxon-name></italic>] (CSUC-1). <italic>Las Animas Co.</italic>: Monument Lake, 6.VII.1994, S. Kelley, ex. white fir [= <italic><tp:taxon-name><tp:taxon-name-part taxon-name-part-type="genus">Abies</tp:taxon-name-part> <tp:taxon-name-part taxon-name-part-type="species">concolor</tp:taxon-name-part></tp:taxon-name></italic>] (DEBC-2). <italic>Pueblo Co.</italic>: SR 165, 5 mi S.E. San Isabel Millset trailhead, D. Leatherman, ex. burned white fir [= <italic><tp:taxon-name><tp:taxon-name-part taxon-name-part-type="genus">Abies</tp:taxon-name-part> <tp:taxon-name-part taxon-name-part-type="species">concolor</tp:taxon-name-part></tp:taxon-name></italic>] (CSUC-6). <bold><italic>IDAHO</italic>:</bold> <italic>Benewah Co.</italic>: Plummer, 4 mi S., 14.VIII.1956, W.F. Barr, E.C. Clark, ex. <italic><tp:taxon-name><tp:taxon-name-part taxon-name-part-type="genus">Abies</tp:taxon-name-part> <tp:taxon-name-part taxon-name-part-type="species">grandis</tp:taxon-name-part></tp:taxon-name></italic> (FMNH-1). <italic>Boundary Co.</italic>: Idaho Panhandle National Forest, Hwy 95, Robinson Lake campground, <named-content xmlns:xlink="http://www.w3.org/1999/xlink" content-type="dwc:verbatimCoordinates" xlink:type="simple">N48°58.200', W116°13.067'</named-content>, 2696 ft, 13.VIII.2010, S.M. Smith, A.R. Gillogly, ex. <italic><tp:taxon-name><tp:taxon-name-part taxon-name-part-type="genus">Abies</tp:taxon-name-part> <tp:taxon-name-part taxon-name-part-type="species">grandis</tp:taxon-name-part></tp:taxon-name></italic> (MSUC-6). <italic>Kootenai Co.</italic>: Coeur d’Alene, 5.IX.1919, J.C. Evenden, ex. <italic><tp:taxon-name><tp:taxon-name-part taxon-name-part-type="genus">Abies</tp:taxon-name-part> <tp:taxon-name-part taxon-name-part-type="species">grandis</tp:taxon-name-part></tp:taxon-name></italic> (MSUC-3). <bold><italic>MONTANA</italic>:</bold> [<italic>Unspecified county</italic>]: Glacier [National] Park, 15.VII.[19]31 (CUIC-1). <bold><italic>NEW MEXICO</italic>:</bold> <italic>Bernalillo Co.</italic>: Cibola National Forest, Sandia Peak, NM536, <named-content xmlns:xlink="http://www.w3.org/1999/xlink" content-type="dwc:verbatimCoordinates" xlink:type="simple">N35°11.655', W106°24.075'</named-content>, 8317 ft, 10.V.2010, S.M. Smith, A.I. Cognato, ex. <italic><tp:taxon-name><tp:taxon-name-part taxon-name-part-type="genus">Abies</tp:taxon-name-part> <tp:taxon-name-part taxon-name-part-type="species">concolor</tp:taxon-name-part></tp:taxon-name></italic> (MSUC-1). [<italic>Otero Co.</italic>]: Cloudcroft, 900 ft, W. Knaus (CNCI-1). <italic>Santa Fe Co.</italic>: Little Tesuque Canyon, 14.VI.[19]35 (CASC-1). <italic>Socorro Co.</italic>: VII.[?], Wickham (CASC-1). <bold><italic>OREGON</italic>:</bold> <italic>Benton Co.</italic>: Corvallis, VIII.1919, W.J. Chamberlin, ex. <italic><tp:taxon-name><tp:taxon-name-part taxon-name-part-type="genus">Pseudotsuga</tp:taxon-name-part> <tp:taxon-name-part taxon-name-part-type="species">taxifolia</tp:taxon-name-part></tp:taxon-name></italic> [= <italic><tp:taxon-name><tp:taxon-name-part taxon-name-part-type="genus">Pseudotsuga</tp:taxon-name-part> <tp:taxon-name-part taxon-name-part-type="species">menziesii</tp:taxon-name-part></tp:taxon-name></italic>] (EMEC-1), Kiger Island, VII.[19]22, W.J. Chamberlin (EMEC-2). Mary’s Peak, 14 mi W. Corvallis, XII.1958 (EMEC-2). [<italic>Deschutes Co.</italic>]: Bend, Hopk. U.S. 33,531-B, 8.VII.[19]58, W.J. Buckhorn, P.W. Orr, ex. <italic><tp:taxon-name><tp:taxon-name-part taxon-name-part-type="genus">Abies</tp:taxon-name-part> <tp:taxon-name-part taxon-name-part-type="species">grandis</tp:taxon-name-part></tp:taxon-name></italic> (OSAC-8). [<italic>Klamath Co.</italic>]: Klamath Falls, Geary Ranch, 4.X.1962, J. Schuh, ex. <italic><tp:taxon-name><tp:taxon-name-part taxon-name-part-type="genus">Abies</tp:taxon-name-part> <tp:taxon-name-part taxon-name-part-type="species">concolor</tp:taxon-name-part></tp:taxon-name></italic> (CNCI-2, FMNH-4, MSUC-7). [<italic>Linn Co.</italic>]: McMinnville, 7.VIII.1951, R. Kangur (WFBM-2). [<italic>Wallowa Co.</italic>]: Wallowa Lake, 19.VII.[19]51, Quintus, ex. <italic><tp:taxon-name><tp:taxon-name-part taxon-name-part-type="genus">Abies</tp:taxon-name-part> <tp:taxon-name-part taxon-name-part-type="species">concolor</tp:taxon-name-part></tp:taxon-name></italic> (WFBM-1). <bold><italic>UTAH</italic>:</bold> <italic>Juab Co.</italic>: Mount Nebo, 20.VII.1958, D.E. Bright, ex. <italic><tp:taxon-name><tp:taxon-name-part taxon-name-part-type="genus">Abies</tp:taxon-name-part> <tp:taxon-name-part taxon-name-part-type="species">concolor</tp:taxon-name-part></tp:taxon-name></italic> (CNCI-2). <italic>Utah Co.</italic>: Payson Canyon, 20.V.1961, S.L. Wood, ex. <italic><tp:taxon-name><tp:taxon-name-part taxon-name-part-type="genus">Abies</tp:taxon-name-part> <tp:taxon-name-part taxon-name-part-type="species">concolor</tp:taxon-name-part></tp:taxon-name></italic> (USNM-18). <bold><italic>WASHINGTON</italic>:</bold> [<italic>Jefferson Co.</italic>]: Quilcene, Hopk. U.S. 65564, 30.IX.1946 (OSAC-6). [<italic>Pend Oreille Co.</italic>]: Metaline Falls, Hopk. U.S. 21405, 17.VII.[19]31, W.D. Bedard, ex. flying (USNM-4). [<italic>Stevens Co.</italic>]: Northport, 1.IX.1930, R. Hopping (CASC-3). [<italic>Walla Walla Co.</italic>]: Walla Walla, VIII.1933, M.C. Lume (USNM-11). [<italic>Yakima Co.</italic>]: [Mount Baker], Snoqualmie National Forest, Dry Creek Ridge, 14 mi W. of Naches, 3.VII.1965, R.B. Hutt (DEBC-1).</p></tp:treatment-sec><tp:treatment-sec sec-type="Distribution"><title>Distribution.</title><p>CANADA: British Columbia. MEXICO: Baja California. UNITED STATES: Arizona, California, Colorado, Idaho, Montana, Nevada, New Mexico, Oregon, Utah, Washington, Wyoming (Fig. <xref ref-type="fig" rid="F40">40</xref>).</p></tp:treatment-sec><tp:treatment-sec sec-type="Hosts"><title>Hosts.</title><p>Principle hosts: <italic><tp:taxon-name><tp:taxon-name-part taxon-name-part-type="genus">Abies</tp:taxon-name-part> <tp:taxon-name-part taxon-name-part-type="species">concolor</tp:taxon-name-part></tp:taxon-name></italic> (Gord. &amp; Glend.) Lindl. ex Hildebr. (white fir), <italic><tp:taxon-name><tp:taxon-name-part taxon-name-part-type="genus">Abies</tp:taxon-name-part> <tp:taxon-name-part taxon-name-part-type="species">grandis</tp:taxon-name-part></tp:taxon-name></italic> (Douglas ex D. Don) Lindl. (grand fir), and <italic><tp:taxon-name><tp:taxon-name-part taxon-name-part-type="genus">Abies</tp:taxon-name-part> <tp:taxon-name-part taxon-name-part-type="species">magnifica</tp:taxon-name-part></tp:taxon-name></italic> A. Murray (red fir). Incidental hosts: <italic><tp:taxon-name><tp:taxon-name-part taxon-name-part-type="genus">Abies</tp:taxon-name-part> <tp:taxon-name-part taxon-name-part-type="species">lasiocarpa</tp:taxon-name-part></tp:taxon-name></italic> (Hook.) Nutt. (subalpine fir).</p></tp:treatment-sec><tp:treatment-sec sec-type="Common name"><title>Common name.</title><p>Fir engraver.</p></tp:treatment-sec><tp:treatment-sec sec-type="Biology"><title>Biology.</title><p><italic><tp:taxon-name><tp:taxon-name-part taxon-name-part-type="genus">Scolytus</tp:taxon-name-part> <tp:taxon-name-part taxon-name-part-type="species">ventralis</tp:taxon-name-part></tp:taxon-name></italic> can cause significant fir mortality and is the most destructive conifer-feeding <italic><tp:taxon-name><tp:taxon-name-part taxon-name-part-type="genus">Scolytus</tp:taxon-name-part></tp:taxon-name></italic> species in the Nearctic (<xref ref-type="bibr" rid="B77">Keen 1938</xref>; <xref ref-type="bibr" rid="B20">Bright and Stark 1973</xref>). During a period from 1924–1936, <italic><tp:taxon-name><tp:taxon-name-part taxon-name-part-type="genus">Scolytus</tp:taxon-name-part> <tp:taxon-name-part taxon-name-part-type="species">ventralis</tp:taxon-name-part></tp:taxon-name></italic> killed 15% and damaged an additional 25% of the merchantable fir in California. It has also been reported to be quite destructive in Oregon (<xref ref-type="bibr" rid="B77">Keen 1938</xref>). <italic><tp:taxon-name><tp:taxon-name-part taxon-name-part-type="genus">Scolytus</tp:taxon-name-part> <tp:taxon-name-part taxon-name-part-type="species">ventralis</tp:taxon-name-part></tp:taxon-name></italic> is associated with a symbiotic stain fungus, <italic><tp:taxon-name><tp:taxon-name-part taxon-name-part-type="genus">Trichasporium</tp:taxon-name-part> <tp:taxon-name-part taxon-name-part-type="species">symbioticum</tp:taxon-name-part></tp:taxon-name></italic> Wright, which the adult beetle introduces when it excavates the adult gallery. The fungus spreads in all directions around the gallery system (<xref ref-type="bibr" rid="B20">Bright and Stark 1973</xref>). Due to the potential of <italic><tp:taxon-name><tp:taxon-name-part taxon-name-part-type="genus">Scolytus</tp:taxon-name-part> <tp:taxon-name-part taxon-name-part-type="species">ventralis</tp:taxon-name-part></tp:taxon-name></italic> to kill fir trees, this species is the most well studied native <italic><tp:taxon-name><tp:taxon-name-part taxon-name-part-type="genus">Scolytus</tp:taxon-name-part></tp:taxon-name></italic> in North America. Attacks usually occur on the boles of weakened and stressed standing trees from a few feet above the base to the top of the tree, but can also occur in large slash and fresh and fallen trees (<xref ref-type="bibr" rid="B25">Chamberlin 1958</xref>; <xref ref-type="bibr" rid="B42">Edson 1967</xref>; <xref ref-type="bibr" rid="B52">Furniss and Johnson 2002</xref>). Attacks at the top of the tree are more common on overmature standing trees during drought and healthy, vigorous trees are not preferred (<xref ref-type="bibr" rid="B25">Chamberlin 1958</xref>; <xref ref-type="bibr" rid="B106">Raffa and Berryman 1987</xref>). Trees can also become successively attacked over a period of years and slowly die. Healthy trees may survive the attacks but can develop rots and defects that reduce timber value (<xref ref-type="bibr" rid="B127">Struble 1937</xref>). Unlike most tree-killing or primary bark beetles, <italic><tp:taxon-name><tp:taxon-name-part taxon-name-part-type="genus">Scolytus</tp:taxon-name-part> <tp:taxon-name-part taxon-name-part-type="species">ventralis</tp:taxon-name-part></tp:taxon-name></italic> does not have pheromone to aggregate conspecifics to host trees. The beetles locate suitable hosts via primary attraction to host volatiles (<xref ref-type="bibr" rid="B89">Macías-Sámano et al. 1998a</xref>,<xref ref-type="bibr" rid="B90">b</xref>).</p><p>Adult galleries are perpendicular to the grain of the wood (Fig. <xref ref-type="fig" rid="F25">25</xref>), deeply score the sapwood, lightly score the cambium and consist of two egg galleries with a central nuptial chamber (<xref ref-type="bibr" rid="B42">Edson 1967</xref>). The nuptial chamber is typically short and at a right angle to the egg galleries but may also extend at an oblique angle. When this occurs, one of the egg galleries is briefly extended at an oblique angle against the grain before becoming perpendicular to the grain (<xref ref-type="bibr" rid="B42">Edson 1967</xref>). Eggs are deposited singly in triangular niches spaced 1.0–1.5 mm apart on each side of the egg gallery with 80–300 niches per gallery. Galleries range in size from 8.0–30.0 cm in length (<xref ref-type="bibr" rid="B25">Chamberlin 1958</xref>; <xref ref-type="bibr" rid="B42">Edson 1967</xref>; <xref ref-type="bibr" rid="B20">Bright and Stark 1973</xref>; <xref ref-type="bibr" rid="B52">Furniss and Johnson 2002</xref>). Larval mines are perpendicular to the egg gallery and parallel to the grain of the wood. Larval mines are also parallel to each other both above and below the egg gallery, giving the gallery a diamond shaped appearance (<xref ref-type="bibr" rid="B77">Keen 1938</xref>; <xref ref-type="bibr" rid="B42">Edson 1967</xref>). Larval mines lightly score the <!--PageBreak-->sapwood and deeply score the cambium. Larvae construct pupation chambers in the phloem or outer bark (<xref ref-type="bibr" rid="B42">Edson 1967</xref>). Broods overwinter as larvae or adults (<xref ref-type="bibr" rid="B20">Bright and Stark 1973</xref>). The number of generations per year varies both geographically and with elevation. Development time can range from as little as 41 days at low latitudes and elevations to as many as 380 days at high latitudes and elevations (<xref ref-type="bibr" rid="B20">Bright and Stark 1973</xref>). There is typically one generation per year (<xref ref-type="bibr" rid="B20">Bright and Stark 1973</xref>). In Idaho pupation occurs from June to July and peak flight occurs in July (<xref ref-type="bibr" rid="B52">Furniss and Johnson 2002</xref>).</p></tp:treatment-sec><tp:treatment-sec sec-type="Remarks"><title>Remarks.</title><p>The lectotype does not bear a locality label. <xref ref-type="bibr" rid="B82">LeConte’s (1868)</xref> description states that George Gibbs collected the lectotype in the Washington Territory.</p></tp:treatment-sec><tp:treatment-sec><!--Section generated to contain objects referenced in tp:taxon-treatment.--><fig id="F52" position="float" orientation="portrait"><label>Figure 52.</label><caption><p><italic><tp:taxon-name><tp:taxon-name-part taxon-name-part-type="genus">Scolytus</tp:taxon-name-part> <tp:taxon-name-part taxon-name-part-type="species">robustus</tp:taxon-name-part></tp:taxon-name></italic>, <italic><tp:taxon-name><tp:taxon-name-part taxon-name-part-type="genus">Scolytus</tp:taxon-name-part> <tp:taxon-name-part taxon-name-part-type="species">subscaber</tp:taxon-name-part></tp:taxon-name></italic>, <italic><tp:taxon-name><tp:taxon-name-part taxon-name-part-type="genus">Scolytus</tp:taxon-name-part> <tp:taxon-name-part taxon-name-part-type="species">tsugae</tp:taxon-name-part></tp:taxon-name></italic>, <italic><tp:taxon-name><tp:taxon-name-part taxon-name-part-type="genus">Scolytus</tp:taxon-name-part> <tp:taxon-name-part taxon-name-part-type="species">unispinosus</tp:taxon-name-part></tp:taxon-name></italic> and <italic><tp:taxon-name><tp:taxon-name-part taxon-name-part-type="genus">Scolytus</tp:taxon-name-part> <tp:taxon-name-part taxon-name-part-type="species">ventralis</tp:taxon-name-part></tp:taxon-name></italic> male venters (from <xref ref-type="bibr" rid="B42">Edson 1967</xref>).</p></caption><graphic xmlns:xlink="http://www.w3.org/1999/xlink" xlink:href="zookeys-450-001-g052.jpg" position="float" orientation="portrait" xlink:type="simple" id="oo_33405.jpg"/></fig><fig id="F40" position="float" orientation="portrait"><label>Figure 40.</label><caption><p><italic><tp:taxon-name><tp:taxon-name-part taxon-name-part-type="genus">Scolytus</tp:taxon-name-part> <tp:taxon-name-part taxon-name-part-type="species">mundus</tp:taxon-name-part></tp:taxon-name></italic> and <italic><tp:taxon-name><tp:taxon-name-part taxon-name-part-type="genus">Scolytus</tp:taxon-name-part> <tp:taxon-name-part taxon-name-part-type="species">ventralis</tp:taxon-name-part></tp:taxon-name></italic> distribution map.</p></caption><graphic xmlns:xlink="http://www.w3.org/1999/xlink" xlink:href="zookeys-450-001-g040.jpg" position="float" orientation="portrait" xlink:type="simple" id="oo_33393.jpg"/></fig><fig id="F25" position="float" orientation="portrait"><label>Figure 25.</label><caption><p>Galleries of conifer-feeding <italic><tp:taxon-name><tp:taxon-name-part taxon-name-part-type="genus">Scolytus</tp:taxon-name-part></tp:taxon-name></italic>, from <xref ref-type="bibr" rid="B42">Edson 1967</xref>.</p></caption><graphic xmlns:xlink="http://www.w3.org/1999/xlink" xlink:href="zookeys-450-001-g025.jpg" position="float" orientation="portrait" xlink:type="simple" id="oo_33378.jpg"/></fig></tp:treatment-sec><ref-list><ref id="B42"><mixed-citation xmlns:xlink="http://www.w3.org/1999/xlink" xlink:type="simple"><person-group><name name-style="western"><surname>Edson</surname><given-names>LJ</given-names></name></person-group> (<year>1967</year>) <source>An annotated and illustrated key to the species of the genus <italic><tp:taxon-name><tp:taxon-name-part taxon-name-part-type="genus">Scolytus</tp:taxon-name-part></tp:taxon-name></italic> (<tp:taxon-name><tp:taxon-name-part taxon-name-part-type="order">Coleoptera</tp:taxon-name-part></tp:taxon-name>, <tp:taxon-name><tp:taxon-name-part taxon-name-part-type="family">Scolytidae</tp:taxon-name-part></tp:taxon-name>) attacking coniferous trees of the Nearctic region.</source><publisher-name>Unpublished thesis</publisher-name>, <publisher-loc>Humboldt State College, California</publisher-loc>, <size units="page">62 pp</size>.</mixed-citation></ref><ref id="B148"><mixed-citation xmlns:xlink="http://www.w3.org/1999/xlink" xlink:type="simple"><person-group><name name-style="western"><surname>Wood</surname><given-names>SL</given-names></name></person-group> (<year>1982</year>) <article-title>The bark and ambrosia beetles of North and Central America (<tp:taxon-name><tp:taxon-name-part taxon-name-part-type="order">Coleoptera</tp:taxon-name-part></tp:taxon-name>: <tp:taxon-name><tp:taxon-name-part taxon-name-part-type="family">Scolytidae</tp:taxon-name-part></tp:taxon-name>), a taxonomic monograph.</article-title><source>Great Basin Naturalist Memoirs</source><volume>8</volume>: <fpage>1</fpage>–<lpage>1359</lpage>.</mixed-citation></ref><ref id="B77"><mixed-citation xmlns:xlink="http://www.w3.org/1999/xlink" xlink:type="simple"><person-group><name name-style="western"><surname>Keen</surname><given-names>FP</given-names></name></person-group> (<year>1938</year>) <article-title>Insect enemies of western forests.</article-title><source>United States Department of Agriculture, Miscellaneous Publication</source><volume>273</volume>: <fpage>1</fpage>–<lpage>209</lpage>.</mixed-citation></ref><ref id="B20"><mixed-citation xmlns:xlink="http://www.w3.org/1999/xlink" xlink:type="simple"><person-group><name name-style="western"><surname>Bright</surname><given-names>DE</given-names></name><name name-style="western"><surname>Stark</surname><given-names>RW</given-names></name></person-group> (<year>1973</year>) <article-title>The bark and ambrosia beetles of California (<tp:taxon-name><tp:taxon-name-part taxon-name-part-type="order">Coleoptera</tp:taxon-name-part></tp:taxon-name>: <tp:taxon-name><tp:taxon-name-part taxon-name-part-type="family">Scolytidae</tp:taxon-name-part></tp:taxon-name> and <tp:taxon-name><tp:taxon-name-part taxon-name-part-type="family">Platypodidae</tp:taxon-name-part></tp:taxon-name>).</article-title><source>Bulletin of the California Insect Survey</source><volume>16</volume>: <fpage>1</fpage>–<lpage>169</lpage>.</mixed-citation></ref><ref id="B25"><mixed-citation xmlns:xlink="http://www.w3.org/1999/xlink" xlink:type="simple"><person-group><name name-style="western"><surname>Chamberlin</surname><given-names>WJ</given-names></name></person-group> (<year>1958</year>) <source>The <tp:taxon-name><tp:taxon-name-part taxon-name-part-type="superfamily">Scolytoidea</tp:taxon-name-part></tp:taxon-name> of the Northwest: Oregon, Washington, Idaho, and British Columbia. Oregon, State Monograph. Studies in Entomology</source>. <volume>2</volume>. <publisher-name>Oregon State College</publisher-name>, <publisher-loc>Corvallis</publisher-loc>, <size units="page">208 pp</size>.</mixed-citation></ref><ref id="B52"><mixed-citation xmlns:xlink="http://www.w3.org/1999/xlink" xlink:type="simple"><person-group><name name-style="western"><surname>Furniss</surname><given-names>MM</given-names></name><name name-style="western"><surname>Johnson</surname><given-names>JB</given-names></name></person-group> (<year>2002</year>) <source>Field guide to the bark beetles of Idaho and adjacent regions.</source><publisher-name>University of Idaho</publisher-name>, <publisher-loc>Moscow</publisher-loc>, <size units="page">125 pp</size>.</mixed-citation></ref><ref id="B106"><mixed-citation xmlns:xlink="http://www.w3.org/1999/xlink" xlink:type="simple"><person-group><name name-style="western"><surname>Raffa</surname><given-names>KF</given-names></name><name name-style="western"><surname>Berryman</surname><given-names>AA</given-names></name></person-group> (<year>1987</year>) <article-title>Interacting selective pressures in conifer-bark beetle systems: a basis for reciprocal adaptations?</article-title><source>American Naturalist</source><volume>129</volume>: <fpage>234</fpage>–<lpage>262</lpage>. doi: <ext-link ext-link-type="doi" xlink:href="10.1086/284633" xlink:type="simple">10.1086/284633</ext-link></mixed-citation></ref><ref id="B127"><mixed-citation xmlns:xlink="http://www.w3.org/1999/xlink" xlink:type="simple"><person-group><name name-style="western"><surname>Struble</surname><given-names>GR</given-names></name></person-group> (<year>1937</year>) <source>The fir engraver beetle, a serious enemy of white fir and red fir.</source><publisher-name>United States Department of Agriculture</publisher-name>, <publisher-loc>Bureau of Entomology, Circular 419</publisher-loc>, <size units="page">15 pp</size>.</mixed-citation></ref><ref id="B89"><mixed-citation xmlns:xlink="http://www.w3.org/1999/xlink" xlink:type="simple"><person-group><name name-style="western"><surname>Macías-Sámano</surname><given-names>JE</given-names></name><name name-style="western"><surname>Borden</surname><given-names>JH</given-names></name><name name-style="western"><surname>Gries</surname><given-names>R</given-names></name><name name-style="western"><surname>Pierce</surname><given-names>HD</given-names><suffix>Jr</suffix></name><name name-style="western"><surname>Gries</surname><given-names>G</given-names></name><name name-style="western"><surname>King</surname><given-names>GGS</given-names></name></person-group> (<year>1998a</year>) <article-title>Lack of evidence for pheromone-mediated secondary attraction in the fir engraver, <italic><tp:taxon-name><tp:taxon-name-part taxon-name-part-type="genus">Scolytus</tp:taxon-name-part> <tp:taxon-name-part taxon-name-part-type="species">ventralis</tp:taxon-name-part></tp:taxon-name></italic>, (<tp:taxon-name><tp:taxon-name-part taxon-name-part-type="order">Coleoptera</tp:taxon-name-part></tp:taxon-name>: <tp:taxon-name><tp:taxon-name-part taxon-name-part-type="family">Scolytidae</tp:taxon-name-part></tp:taxon-name>).</article-title><source>Journal of the Entomological Society of British Columbia</source><volume>95</volume>: <fpage>117</fpage>–<lpage>125</lpage>.</mixed-citation></ref><ref id="B90"><mixed-citation xmlns:xlink="http://www.w3.org/1999/xlink" xlink:type="simple"><person-group><name name-style="western"><surname>Macías-Sámano</surname><given-names>JE</given-names></name><name name-style="western"><surname>Borden</surname><given-names>JH</given-names></name><name name-style="western"><surname>Gries</surname><given-names>R</given-names></name><name name-style="western"><surname>Pierce</surname><given-names>HD</given-names><suffix>Jr</suffix></name><name name-style="western"><surname>Gries</surname><given-names>G</given-names></name><name name-style="western"><surname>King</surname><given-names>GGS</given-names></name></person-group> (<year>1998b</year>) <article-title>Primary attraction of fir engraver, <italic><tp:taxon-name><tp:taxon-name-part taxon-name-part-type="genus">Scolytus</tp:taxon-name-part> <tp:taxon-name-part taxon-name-part-type="species">ventralis</tp:taxon-name-part></tp:taxon-name></italic>.</article-title><source>Journal of Chemical Ecology</source><volume>24</volume>: <fpage>1049</fpage>–<lpage>1075</lpage>. doi: <ext-link ext-link-type="doi" xlink:href="10.1023/A:1022354503443" xlink:type="simple">10.1023/A:1022354503443</ext-link></mixed-citation></ref><ref id="B82"><mixed-citation xmlns:xlink="http://www.w3.org/1999/xlink" xlink:type="simple"><person-group><name name-style="western"><surname>LeConte</surname><given-names>JL</given-names></name></person-group> (<year>1868</year>) <article-title>Appendix.</article-title> In: <person-group><name name-style="western"><surname>Zimmermann</surname><given-names>C</given-names></name></person-group> (<role>Ed.</role>) <issue-title>Synopsis of the Scolytidae of America North of Mexico.</issue-title><source>Transactions of the American Entomological Society</source><volume>2</volume>: <fpage>141</fpage>–<lpage>178</lpage>.</mixed-citation></ref></ref-list></tp:taxon-treatment>
